# Supplementary material for: A novel one-class classification approach to accurately predict disease-gene association in acute myeloid leukemia cancer
Source: PLoS One. 2019 Dec 11;14(12):e0226115. doi: 10.1371/journal.pone.0226115 (PMC6905554; doi:10.1371/journal.pone.0226115)
Supplement: S2 File — The gene expression matrix for a total of 1174 positive genes. (CSV) [file pone.0226115.s002.csv]

1.4324	1.4828	1.4402	1.4396	1.4054	1.4727	1.4757	1.4675	1.4889	1.4573	1.422	1.4954	1.4504	1.4681	1.4468	1.4585	1.4933	1.3989	1.4694	1.445	1.4514	1.5999	1.4679	1.4942	1.4826	1.4179	1.5317	1.4851	1.4331	1.4558	1.447	1.4606	1.4987	1.5491	1.4643	1.557	1.5025	1.477	1.4134	1.4712	1.4111	1.5003	1.5931	1.4605	1.4736	1.4971	2.2179	1.6937	3.5298	1.4825
1.5746	6.553	4.9337	3.9503	4.98	5.4886	4.768	4.5424	3.8427	5.5243	5.72	1.6313	1.707	1.6421	2.0025	1.6999	2.0092	1.5724	2.0586	7.1067	1.9384	5.7208	1.9737	2.4927	1.7383	5.9853	3.038	3.18	1.6621	2.034	2.4275	1.8669	1.9844	2.0687	1.9566	6.7029	3.333	4.2324	5.9978	2.0213	1.5447	1.7777	1.722	1.5729	3.8731	4.194	5.2316	4.3253	3.5172	5.1479
1.8506	5.1182	4.3929	4.4272	5.3118	3.2136	3.5203	4.1429	3.1274	3.3814	4.769	1.9505	1.9153	1.9814	2.0485	1.8916	2.1302	1.9227	2.0753	8.2129	1.9324	5.7542	2.0234	2.1206	1.9744	4.094	5.9987	3.5474	1.9319	1.9077	1.9296	2.0694	1.9433	1.965	1.9111	3.9936	5.2129	5.7964	5.8804	1.9108	1.8779	2.0052	2.0028	1.9525	7.8405	7.1301	7.0944	6.7687	7.6687	7.3035
1.8743	5.7368	6.538	5.4503	6.4434	5.5787	6.125	6.9816	6.4384	6.2813	6.1167	2.1299	1.9056	2.1684	2.0729	2.0206	1.988	1.8718	2.1796	4.7155	2.0758	5.3647	2.1718	2.1244	3.7101	4.5599	6.2308	2.2164	2.1086	2.1585	2.0509	2.0958	2.0546	2.1838	2.1571	4.8983	7.0014	7.953	4.2068	2.1373	2.078	2.1801	2.2645	1.9186	9.7313	8.6325	7.4892	9.369	8.4943	8.6249
1.9303	2.0112	1.8828	1.9163	1.8815	1.9823	1.9755	1.9784	2.008	1.947	1.8919	2.0146	1.9617	1.9712	1.94	1.9538	2.0445	1.932	1.9713	1.912	1.9421	6.8093	2.0581	2.0423	2.0039	7.0699	4.5011	2.2543	2.0151	1.9531	2.362	1.9607	2.0634	2.0328	2.4211	5.5793	6.7293	2.9626	6.3722	1.9559	1.8777	2.041	2.4913	1.9736	1.9613	1.9862	1.9025	2.0429	1.9501	1.9827
1.9528	2.0301	1.9171	1.9433	2.0048	2.0012	2.0019	1.998	2.0328	1.966	1.9492	2.8458	3.6765	3.4344	2.2639	2.3855	3.5355	4.1764	1.9938	1.9874	2.0347	2.0158	1.9884	2.0535	2.0227	1.9222	2.0341	2.0283	1.9282	1.9818	1.9622	1.9816	2.0079	2.0133	1.9811	2.0371	2.0539	2.0118	1.8421	1.9773	1.9403	2.0729	2.0448	1.8628	1.9845	2.0018	1.9197	2.0449	1.9678	2.0015
1.9539	1.984	1.9165	1.9182	1.9123	1.963	1.9569	1.9605	1.9848	1.9293	1.9028	2.0227	2.2783	1.9864	2.5124	1.9559	2.0179	2.186	2.2386	1.9074	2.7113	1.9787	1.9513	2.0283	5.4739	1.882	1.9902	1.987	2.2132	1.947	4.1281	1.9745	1.9742	3.7483	5.6094	1.9809	2.0044	1.9654	1.8068	4.5164	1.9449	5.4199	2.014	5.8871	1.9515	1.969	1.9113	2.0119	1.9459	1.9628
1.987	2.0385	1.8969	1.9748	1.8976	2.0117	2.0044	2.1755	2.0471	1.9767	1.8998	4.0565	4.0379	2.8325	3.4895	1.9984	2.4096	3.3654	1.9812	1.907	1.9685	2.0283	2.0005	2.0299	3.9406	1.8964	2.0348	2.0121	1.9498	1.9478	1.9259	1.9557	2.0116	1.9816	1.9844	2.048	1.9827	2.0059	1.8472	1.9812	1.8829	2.3485	2.0379	2.8817	1.9455	1.9619	1.9126	2.0962	1.9768	2.0112
1.9904	6.3207	6.5486	5.9815	5.9137	4.9976	5.1079	4.5955	4.809	5.5815	5.9443	2.1477	2.0249	2.0411	2.2804	2.3861	2.1207	2.3533	2.4005	6.288	2.0024	2.4452	2.0355	2.1081	2.221	4.7663	7.1018	2.0748	1.9649	2.1863	1.9946	2.0122	2.0541	2.0656	2.3496	2.4385	6.7853	8.3491	4.7495	2.0149	3.5622	2.1295	2.1227	2.0381	8.536	7.7759	8.5131	7.9871	8.6655	8.0033
2.0075	2.0975	1.9655	1.9934	1.9575	2.0616	2.0755	2.0612	2.0937	2.0273	1.9739	2.0879	2.0411	2.0503	2.0131	2.03	2.1366	2.0038	2.0471	1.9837	2.0209	2.0742	2.0471	2.1105	2.0832	1.9622	2.0866	2.0849	1.9811	2.0319	2.0257	2.0298	2.0642	2.073	2.0345	2.0911	2.1084	2.0666	1.8917	2.0346	1.9467	2.1398	2.1332	2.0555	2.0374	2.0658	1.9783	2.1339	2.0284	2.0596
2.009	7.779	4.7438	6.8711	7.389	6.6526	3.3798	5.4901	5.9001	5.8577	6.1575	2.2486	2.1727	3.058	2.2283	2.0379	2.25	2.1735	6.2194	10.908	2.1917	2.4886	2.1761	2.4983	2.3164	7.0354	2.4967	6.6406	1.9691	2.1306	2.1842	2.6586	2.0759	2.2218	2.0234	8.4784	2.4841	6.8932	9.0269	2.2023	2.4438	2.2585	4.5979	5.2318	7.2	6.4946	8.7604	7.3037	7.4312	8.2302
2.0094	2.1581	2.0996	2.0889	2.239	2.1503	2.1568	2.1263	2.1822	2.1208	2.0609	2.1759	2.0946	2.1798	2.0918	2.1132	2.4634	2.0997	2.1636	2.0995	2.0698	2.2361	2.1772	3.2806	2.1591	2.028	2.2654	2.5143	2.0335	2.1269	2.1187	2.1428	2.1756	2.2886	2.1293	3.2536	2.4724	2.5744	1.9129	2.0821	1.969	2.1848	2.2234	2.1535	2.111	2.1483	2.1027	2.1835	2.261	2.1553
2.0219	2.1085	2.0124	2.0393	2.0021	2.1043	2.0881	2.0843	2.1097	2.0693	2.0137	2.1463	2.0731	2.0722	2.0616	2.0613	2.161	2.0543	2.4872	1.9415	2.0355	1.9821	2.1758	2.1497	2.1408	2.0152	2.1104	2.1197	2.0338	2.0757	2.0494	2.9547	1.9892	2.0928	2.4435	2.108	2.1467	2.1077	1.9398	2.0608	2.3408	2.1415	2.1372	2.0777	2.0837	2.1963	2.022	2.1717	2.061	2.1142
2.0454	6.9551	7.2691	7.003	7.5016	7.1939	7.1708	6.1198	6.6201	6.1387	6.0427	1.6763	2.0608	2.0617	2.039	1.2274	2.0486	1.8528	2.1322	7.2325	2.1756	8.4167	2.0599	5.7833	2.2126	5.7777	7.6093	6.4817	2.164	2.0457	3.9574	2.2025	2.2051	2.0749	1.0883	5.8657	9.418	10.144	8.1813	2.6948	2.1495	2.1129	6.3517	3.4906	10.134	10.127	9.8493	9.8016	11.112	10.405
2.0481	3.1194	3.1425	2.0851	2.0577	3.2355	4.5839	2.366	3.2495	2.107	2.1641	2.1368	2.1053	2.107	2.0985	2.1109	2.1395	2.0658	2.0915	8.6636	2.0854	7.053	2.0583	2.1766	2.1782	3.8915	2.1383	4.6093	2.0217	2.0775	2.0222	2.0521	2.1152	2.2547	2.0898	2.5561	5.7776	7.4137	3.3851	2.0737	1.9841	2.1398	2.1777	2.0603	9.31	10.121	9.2043	9.2007	10.173	10.064
2.0638	2.4093	2.5454	2.5064	2.5953	2.3732	2.8571	2.4092	2.3836	3.3779	3.5387	2.3425	2.0951	2.1072	2.3095	2.3227	2.1778	2.3218	2.3536	2.2392	6.8617	7.1581	2.4387	2.343	2.3805	3.4446	8.1252	2.3358	4.0092	2.333	2.0693	2.3386	2.3435	2.3399	6.8035	5.0544	5.2836	3.9599	3.6628	2.3559	4.6435	2.3521	2.3544	2.1081	5.125	4.6438	5.8054	3.7928	7.2234	6.2903
2.0703	2.1412	2.5964	2.0505	2.0227	2.1226	2.1005	2.1091	2.1623	2.1225	2.1901	2.1343	2.1059	2.1206	2.0809	2.0942	2.2021	2.0639	2.1105	2.0465	2.0867	2.1457	2.1002	2.1975	2.1519	2.0319	2.1576	2.2027	2.0585	2.0996	2.0768	2.0883	2.1273	2.1318	2.1032	2.1725	2.1983	2.135	1.9759	2.0984	2.0042	2.1834	2.1965	2.1196	2.1057	2.137	2.0383	2.2262	2.094	2.1274
2.0739	2.1862	2.0723	2.0844	2.5223	2.0883	2.2451	2.4675	2.3553	2.0999	2.2272	2.089	2.0947	2.1198	2.1499	2.2485	2.1595	2.1569	2.2167	2.0549	2.1068	2.1379	2.1261	2.2113	1.7992	2.0755	2.5542	2.657	2.1064	2.1832	2.2237	2.1284	2.1351	2.0956	2.3655	2.2873	3.1206	2.3469	1.987	2.1275	2.0578	2.1651	2.0808	2.419	1.8817	2.1313	2.8032	2.1672	2.0891	2.3559
2.0968	1.7514	2.0127	1.9069	1.8035	2.104	1.7298	2.054	2.1314	2.085	2.0223	2.2499	2.7729	2.1294	2.1002	2.1083	2.1272	2.0637	2.1052	1.9608	3.5736	2.1296	2.6517	2.1728	2.1336	2.508	2.1408	2.1265	2.0447	2.108	2.1176	2.1335	3.8678	2.7268	2.5714	2.1873	2.2057	2.1144	2.0594	3.1758	2.0146	3.9762	3.4499	2.1126	2.0898	2.113	2.0346	2.1798	1.9872	1.9496
2.1186	2.1717	2.1051	2.1313	2.1196	2.2204	2.1539	2.1546	2.1748	2.1442	2.1349	2.1804	2.141	2.157	2.1413	2.1659	2.2106	2.1333	6.2088	2.1173	3.602	3.6151	4.4572	2.1792	8.3754	3.9411	2.7089	3.708	2.0639	2.1436	2.135	2.152	2.1767	2.1171	2.2065	2.1851	3.3862	2.1563	7.4374	6.3287	2.9963	8.8026	2.5657	2.1135	2.0952	2.153	2.0958	2.2091	2.158	2.2102
2.1594	2.2478	2.0977	2.1393	2.0932	2.2121	2.2114	2.2152	2.2468	2.1791	2.1073	4.4717	5.8541	5.7928	2.1826	2.1936	2.3031	3.3875	2.9095	2.1359	2.1808	2.2353	2.2044	2.2843	2.2921	2.1406	2.6607	2.3448	2.2607	2.1911	2.1624	2.1817	2.2273	2.237	2.1916	2.2605	2.2851	2.2268	2.0799	2.3475	3.0975	2.2926	2.2936	2.1936	2.206	2.2294	2.1223	2.3138	2.1742	2.2163
2.1608	2.2346	2.1148	2.1501	2.1471	2.2142	2.1991	2.2167	2.2112	2.1802	2.162	2.2424	2.2025	2.2054	2.17	2.1971	2.2729	2.1825	2.2008	2.1454	2.1751	2.2281	2.1975	2.284	2.2266	2.1539	2.2419	2.2305	2.1502	2.1845	2.1719	2.206	2.2195	2.3242	2.2718	2.2292	2.2437	2.2181	2.0659	2.1893	2.1152	2.2705	2.2761	2.2045	2.1913	2.2128	2.1035	2.2726	2.1819	2.2124
2.2148	2.2859	2.1641	2.1999	2.1573	2.2643	2.2586	2.2651	2.2948	2.2332	2.1906	2.3031	2.2461	2.2628	2.2165	2.4514	2.3681	2.2113	2.2561	2.1747	2.2251	2.2819	2.2519	2.3458	2.3012	2.1952	2.2955	2.2978	2.1921	2.2389	2.2199	2.2263	2.2813	2.2879	2.2429	2.3125	2.3208	2.2718	2.8068	2.238	2.1605	2.3663	2.3587	2.2569	2.243	2.2755	2.1597	2.3483	2.2196	2.2652
2.2231	4.6141	3.9863	3.6266	5.5964	2.4767	4.8665	5.1565	4.6707	5.5403	4.163	2.3004	2.3132	2.3428	2.2682	2.2424	2.3666	2.2209	2.3439	6.3055	4.3236	3.4139	2.2575	2.3182	5.1939	4.9002	2.3897	2.3377	5.1393	2.4484	2.2295	2.2939	2.3319	2.3772	2.2439	3.6234	2.4254	2.2759	8.7284	3.0762	5.07	2.334	4.5039	2.2644	6.9621	6.8745	5.3107	4.6175	8.2146	6.456
2.2341	2.3265	2.1826	2.2226	2.1772	2.2858	2.2873	2.284	2.3278	2.2342	2.1786	6.5278	5.5417	4.9667	2.3654	4.0253	2.395	3.7663	2.3366	2.198	2.2396	2.3139	2.2868	2.7291	2.6319	2.171	2.3319	2.3231	3.2129	2.2626	2.2178	2.2572	2.2962	2.3262	2.2706	2.3465	2.405	2.3101	3.2544	2.2567	2.1421	2.3782	2.3718	2.2771	2.2719	2.3017	2.174	2.3904	2.2378	2.296
2.2424	2.3019	2.1786	2.2352	2.1706	2.2847	2.2793	2.2713	2.3791	2.2363	2.184	2.3031	2.2562	2.2551	2.2417	2.2408	2.3861	2.1229	2.2714	2.2319	2.2322	5.4189	3.9942	2.336	2.2847	2.597	3.8026	4.336	2.5987	2.2488	4.5829	2.2694	4.0501	4.6057	2.2415	5.45	4.5091	2.6115	8.7147	3.2503	2.1409	4.3966	6.4769	2.2607	2.2519	2.2667	2.1759	2.364	2.2332	2.2653
2.2575	2.1289	1.9801	2.021	1.9964	2.121	2.1128	2.111	2.1312	2.0873	1.9892	2.3228	3.1222	2.1125	2.0989	2.2248	2.1814	2.1143	2.11	2.0686	2.0557	2.1263	2.1144	2.1431	2.7494	1.9995	2.2153	2.1259	4.6959	2.0985	2.0443	2.1502	2.1271	2.1327	2.0946	2.1403	2.1339	2.1113	1.9706	2.1116	2.0211	2.181	2.1851	4.0415	2.0796	2.1213	2.0001	2.3881	2.0707	2.1166
2.2725	11.814	11.616	11.285	12.012	11.281	11.355	11.894	12.027	11.847	11.577	2.342	2.3048	2.3185	2.5281	2.2934	3.6193	2.268	9.3415	12.736	6.9696	11.84	2.314	10.455	5.629	8.6399	11.837	9.302	5.6417	9.4737	7.312	2.3113	5.1701	2.361	2.3192	6.1401	11.415	12.065	9.5578	3.6717	3.8171	4.0117	4.2909	2.298	11.788	11.128	12.29	12.219	11.14	12.512
2.3004	2.3768	2.2317	2.2535	2.2239	2.3351	2.3255	2.331	2.3525	2.2919	2.2382	2.3898	2.3181	2.318	2.2945	2.2979	2.3744	2.2972	2.3102	2.2594	2.2797	2.3843	2.3159	2.3769	2.3549	2.2396	2.402	2.3574	2.2741	2.3115	2.2989	2.3209	2.3366	2.3752	2.3146	2.3573	2.3728	2.3769	2.177	2.3037	2.1956	2.3959	2.407	2.7376	2.3239	2.3657	2.961	2.4002	2.3149	2.3526
2.3044	2.9049	2.8226	2.7606	2.3517	2.8122	2.9175	2.8856	2.6937	2.7834	2.3561	1.7057	2.7984	3.5582	2.8552	2.3796	2.8557	2.824	3.1882	3.7595	2.7789	8.2253	3.4716	6.6871	7.0542	2.7532	5.8767	3.0257	2.7551	3.9658	2.853	3.0197	5.3419	2.975	2.6295	2.9035	5.9824	4.8725	4.5371	2.8689	2.8295	7.0339	2.8993	2.8923	2.8886	2.9386	2.8331	3.0923	3.3612	2.8907
2.3156	2.3864	2.2044	2.2737	2.2178	2.3491	2.3638	2.3516	2.378	2.318	2.2447	2.3862	2.5051	2.3672	2.3073	2.377	2.4221	2.2906	2.3337	2.2659	2.3171	2.3993	2.3654	2.4882	2.409	2.2495	2.3788	2.4269	2.2584	2.337	2.3031	2.476	3.0748	2.4853	2.3346	2.4442	2.4959	2.3538	2.1804	2.8702	2.7825	2.4245	3.2399	2.46	2.5105	2.3828	2.6845	2.5144	2.4002	2.418
2.3225	2.7193	2.2965	2.3186	2.2738	2.3924	2.3821	2.3784	2.4216	2.3536	2.3339	2.4212	2.3704	2.3882	2.3403	2.36	2.4933	2.3265	2.3761	2.3126	2.3478	2.4099	2.3829	2.473	2.4253	3.67	2.4221	2.4321	2.2923	2.3635	2.3537	2.3385	2.4036	2.4197	2.3608	2.752	2.4945	2.4	2.2443	2.3494	2.277	2.471	2.4494	2.3826	2.3702	2.3982	2.3012	2.5021	2.3516	2.3913
2.3306	2.384	2.2652	2.2452	2.211	2.3764	2.3048	2.344	2.3595	2.3255	2.2629	2.3971	2.9236	3.2663	3.0963	2.8027	2.4962	2.3055	2.3564	2.2799	2.3345	2.3524	2.3685	2.3934	2.3838	2.2974	2.4443	2.3771	2.2934	2.3426	2.305	2.3512	2.5966	2.3729	3.1627	2.4435	2.6522	2.4057	2.2462	2.3318	2.2503	2.383	2.3866	2.3503	2.3268	2.3156	2.2866	2.3898	2.3312	2.3444
2.3355	5.1379	4.9486	4.7218	4.7143	3.1284	3.3193	4.3904	3.1458	5.5387	4.8933	2.4174	2.3689	2.8262	3.0963	2.5537	2.5011	2.3622	3.6501	6.7549	4.2993	5.0294	2.4111	5.3608	2.4478	7.962	7.7254	3.4738	2.3199	6.5233	2.3705	2.358	2.4786	2.4403	3.016	3.1291	6.8607	7.1284	3.0803	2.3938	1.8636	2.4605	2.4977	2.3814	5.2876	4.2087	4.2786	5.5292	5.6731	4.7851
2.3482	2.4133	2.3039	2.281	2.2355	2.3795	2.3695	2.3634	2.3888	2.3411	2.2493	2.4115	2.3669	2.3847	2.3492	2.3619	2.4813	2.3449	2.3668	2.2744	2.3511	2.386	2.3715	2.4204	6.9851	2.3016	2.3969	2.4141	2.3358	8.3066	8.5193	2.3269	2.3813	2.4152	2.3676	4.8801	2.4445	2.3697	7.4244	2.4699	2.318	9.5472	2.4136	2.3691	2.5026	2.3855	2.3112	2.5104	2.3227	2.3752
2.3575	2.5773	2.5648	4.2787	2.5039	2.4271	2.4053	2.6606	2.5357	2.368	2.5751	2.4418	2.3793	2.3874	2.3643	2.3645	2.4756	2.3306	2.3868	2.3521	2.4813	2.4212	2.3922	2.5085	2.5258	2.2888	2.4373	2.4265	2.3054	2.3717	2.5026	2.3592	2.4244	2.4647	2.3811	2.4354	2.5372	2.4035	2.2499	2.3725	2.2647	2.4794	2.5287	2.4031	2.3764	2.4361	2.3352	2.7283	2.352	2.408
2.3604	8.9228	8.5639	9.6691	8.5795	4.7064	7.2802	5.1017	7.5313	8.9532	9.1828	2.4327	2.3872	2.395	3.0199	2.6274	2.9673	2.3561	2.9036	6.3599	2.4743	7.3389	2.7689	5.3796	6.3879	6.2561	8.771	3.0936	2.6263	7.3562	3.028	3.1056	4.7451	3.0433	2.3795	3.5052	7.1739	8.8436	6.4956	5.1725	6.0036	3.3215	2.4622	3.2315	13.421	13.23	12.736	13.26	14.015	12.953
2.3663	2.6082	2.5519	2.7429	2.4756	2.6278	2.5864	2.5772	2.5926	2.5664	2.8475	2.5312	2.5788	2.7361	2.9868	2.5703	3.1255	3.2397	2.5926	2.5223	2.5616	2.6266	2.5973	3.0517	2.5984	2.5245	3.1798	3.7562	2.1008	2.5632	2.5556	3.1349	2.5648	3.0404	2.5685	2.8806	3.6884	3.2777	2.4441	2.5199	2.5178	2.6105	2.5561	2.5732	2.5761	2.6145	2.5463	2.6245	2.5761	2.6017
2.3797	2.4241	2.3461	2.5264	2.4496	2.4077	2.4201	2.4041	2.4332	2.3798	2.5508	2.3477	2.0652	2.4048	2.3783	2.8574	2.1688	2.3754	3.6423	2.2914	2.2596	2.338	3.8226	2.4477	2.0795	2.3401	2.5527	2.2872	2.3414	2.3889	2.3711	2.39	3.1372	3.255	2.3167	2.4303	2.4926	2.4355	2.2473	2.395	2.3041	3.4576	2.502	2.4004	2.398	2.307	3.2272	2.4369	2.2627	2.4093
2.385	2.0976	2.1624	2.1143	2.1509	2.1468	2.141	2.1446	2.0879	2.1572	2.066	2.2652	2.5407	2.8585	2.1808	2.7042	2.3658	4.2299	2.211	2.0622	6.2315	2.1897	4.8399	2.2546	5.5509	2.0729	2.2162	2.2456	3.0609	2.7716	6.0086	4.0235	5.8385	4.0734	5.386	2.1816	2.2098	2.1813	6.7369	5.0768	3.3803	3.0743	6.3764	2.0322	2.1713	2.0542	2.0473	2.2907	2.1724	2.1901
2.3951	2.4921	2.3386	2.3772	2.3514	2.4418	2.4341	2.4368	2.4845	2.4086	2.3675	2.4706	2.4169	2.4325	2.3952	2.422	2.5263	2.3564	2.4347	2.3713	2.407	2.4721	2.4344	2.5683	2.4592	2.766	2.4745	2.5468	2.3459	2.4139	2.3986	2.4212	2.4472	2.5269	2.4181	3.3248	2.5795	2.5791	4.3902	2.4274	2.6093	2.6416	2.5602	2.4341	2.4245	2.4529	2.3597	2.482	2.41	2.4398
2.4042	2.6551	2.934	2.7469	3.8475	2.6069	3.2498	2.693	2.6915	3.6733	4.3412	2.6108	2.4873	2.5126	2.4675	2.4772	2.6693	2.4717	2.6221	2.4816	2.4664	2.7271	2.5615	2.6211	2.5775	5.5184	2.6586	3.2554	2.4195	2.4871	6.2579	2.5071	2.5904	2.5998	2.4899	3.1552	2.9947	5.4077	6.764	2.5049	4.4338	2.6738	6.3561	6.6207	2.5427	2.5874	2.4606	2.687	2.5109	2.5155
2.4058	2.4839	2.4184	3.5621	2.4287	2.4406	2.4667	2.4661	2.5575	2.5914	2.9414	2.4841	2.4086	4.387	2.4552	2.5614	2.7248	2.4492	2.6602	4.0875	2.4382	2.4666	2.4502	2.5357	2.4934	2.4438	2.4927	2.4836	2.4126	2.4529	2.8628	2.4113	2.4829	2.474	2.4577	2.6258	2.5106	2.4698	3.3944	2.7733	2.4654	2.7381	2.3384	2.4604	2.4331	2.4503	2.4082	2.5655	2.3877	2.4606
2.4143	2.4596	2.2747	2.3186	2.3499	2.4137	2.416	2.4402	2.4564	2.3831	2.436	3.1609	2.4225	2.4323	3.6526	2.6791	2.4846	2.4053	2.4032	2.386	3.0917	2.4388	2.4063	2.4826	2.5754	2.3648	2.4534	2.4731	2.404	2.41	2.4121	2.4188	2.4238	2.4506	2.4164	2.4679	2.4789	2.4303	2.2989	2.4185	2.3529	2.5026	2.4858	2.4053	2.4219	2.4224	2.3478	2.4978	2.3811	2.4335
2.4165	9.3076	9.4927	10.763	8.1951	9.2589	8.4299	8.1489	9.9479	9.3262	9.2603	2.5335	2.3158	2.4957	2.3313	2.5288	2.5872	2.2838	3.4649	3.9076	2.8961	2.7572	2.4974	5.3422	4.6563	3.3043	2.5644	3.8828	4.7582	7.483	2.5531	5.5023	4.5969	2.5518	2.4834	4.5803	4.3119	6.5765	7.4811	5.4831	9.2158	9.0697	4.9804	4.0836	9.7422	9.7206	7.7078	9.1374	8.4666	9.7627
2.4342	2.5377	2.3656	2.4163	2.367	2.5098	2.5065	2.5014	2.5417	2.4703	2.3769	2.5695	2.4749	2.4945	2.4514	2.4837	2.6144	2.4327	2.4956	2.4269	2.4732	2.5389	2.5026	2.6266	2.5325	2.4541	2.5738	2.5381	2.3765	2.4771	2.4398	2.4702	2.5113	2.5656	2.48	2.5512	2.5814	2.5159	2.3905	2.4682	2.3577	2.5933	2.5865	2.4938	2.479	2.5204	2.3752	2.6123	2.4651	2.5033
2.4437	5.3416	4.0002	5.1455	5.1136	5.0243	6.4404	5.4576	5.7568	5.4903	5.1472	2.6205	2.4845	3.2204	3.8874	2.3976	2.3471	4.172	7.8283	6.3975	2.4613	5.614	7.3772	2.4577	6.2569	4.1596	8.0305	8.9851	5.7595	4.4101	4.7578	7.6249	6.2772	5.1925	8.6855	5.3718	8.9194	9.4981	4.1859	8.5498	3.8337	10.448	7.1679	2.5035	5.2769	5.1694	6.6353	5.7468	5.9241	5.8594
2.4535	2.4213	2.2487	2.2284	2.2879	2.3383	2.3548	2.371	2.3896	2.9306	2.2596	2.4097	2.408	2.3724	2.3204	2.3356	2.4904	2.4928	2.2118	2.7813	2.3199	2.4033	2.3504	2.4766	2.2378	2.1128	2.5399	2.3376	2.13	2.4327	2.3074	2.3298	2.2586	2.4031	2.3198	2.3983	2.3599	2.3692	2.0729	2.3795	2.2206	2.4374	2.4325	2.1882	3.4108	2.6252	3.3778	3.3359	2.3315	2.7369
2.4621	2.4985	2.3935	2.411	2.4563	2.4764	2.4645	2.4737	2.4456	2.4419	2.3848	3.2275	3.211	2.7837	3.0488	3.0206	2.5604	3.3647	2.4801	2.3862	2.4355	2.4996	2.4281	2.6078	2.5033	2.3414	2.502	2.5473	2.3645	2.4521	2.4145	2.4473	2.4726	2.4878	2.4641	2.4496	2.5241	2.4781	2.2762	2.4277	4.1751	2.5525	2.5301	2.4538	2.4366	2.4709	2.4033	2.5305	2.4762	2.4753
2.4653	2.5938	2.3961	2.4487	2.4583	2.5435	2.5338	2.5367	2.5805	2.5111	2.4093	2.577	2.509	2.5349	2.4743	2.5158	2.6491	2.4622	2.558	2.4366	2.4888	2.6107	2.5366	2.691	2.6522	2.4089	2.633	2.5985	2.4318	2.5039	2.4724	2.5235	2.5545	2.5803	2.5444	2.6034	2.7965	2.5621	2.3135	2.5158	2.3912	2.6462	2.6369	2.5329	2.5159	2.5533	2.428	2.6789	2.4916	2.5388
2.4687	2.6233	2.3602	2.4264	2.3784	2.5577	2.5494	2.5538	2.6131	2.4865	2.3928	2.6024	2.5125	2.5566	2.4972	2.5179	2.7265	2.4778	2.5499	2.4351	2.5022	2.6001	2.5567	2.6918	2.617	2.3776	2.6276	2.6264	2.4072	2.5314	2.4719	2.5021	2.5751	2.6763	2.5375	2.6735	2.6775	2.6008	2.2861	2.5176	2.3588	2.6929	2.7142	2.5549	2.5316	2.577	2.4041	2.7277	2.5056	2.5594
2.4721	7.5197	7.8983	8.8272	7.3946	7.5031	7.5112	8.3352	7.5431	7.7718	7.5816	2.7308	2.6588	2.7005	2.6376	2.5254	2.7103	2.6806	2.6585	3.7209	2.7962	2.5408	2.7005	3.318	3.4592	2.665	2.6887	2.7043	4.3346	5.9041	3.5216	2.8392	3.5828	2.7046	3.3182	2.8953	3.903	6.1735	3.4783	4.1861	6.9508	4.6714	4.4949	7.0582	7.8339	7.3898	5.9604	6.7831	6.2661	8.4538
2.4753	3.5109	4.0014	5.2678	4.5691	3.0923	3.4688	3.4668	4.0572	4.1006	5.0294	3.5019	2.7696	3.4602	3.0544	3.1947	3.0773	3.2767	2.3914	5.2841	2.6802	5.8981	3.4658	3.03	3.4827	5.3052	4.0837	3.6223	2.4942	3.4465	5.43	3.4685	2.7765	2.877	3.3374	3.7962	5.1337	6.9421	9.6497	4.685	3.4182	3.8907	3.5615	7.3005	3.4562	4.6044	3.426	3.0312	3.4389	3.4353
2.4893	7.3331	5.9547	6.8299	5.3191	7.2487	8.3645	7.7885	5.7911	7.8217	6.5402	2.5812	2.5405	2.5409	2.5414	2.5254	2.5957	2.4849	2.5716	2.4603	2.5244	2.6191	2.6528	2.7294	2.6346	2.6675	2.6397	3.4867	2.4884	2.5191	4.3402	2.5447	2.5894	2.5966	2.5566	2.6892	3.7275	2.6824	2.4224	2.5497	2.4269	2.6282	2.7053	2.9161	2.5916	2.5949	4.0566	2.6082	2.5357	2.9695
2.4922	2.5824	2.5149	2.4772	2.3968	2.562	2.5364	2.5493	2.5649	2.5103	2.4503	2.5714	2.5232	2.5621	2.5028	2.5235	3.339	3.2615	2.526	2.4444	2.4891	2.5478	2.5307	2.5948	2.6059	2.4524	2.5632	2.5655	2.4377	2.5133	2.497	2.514	2.5488	2.5557	2.5161	2.5743	2.5907	2.5486	2.3592	2.5049	2.3709	2.6212	2.6087	2.5306	2.523	2.5711	2.4631	2.6202	2.526	2.5524
2.4925	6.3228	5.5663	5.0016	5.654	3.9782	4.483	4.3175	4.3915	5.3748	5.546	2.6818	2.5652	3.016	2.5516	2.5662	2.843	2.9479	3.4441	7.6671	3.1162	6.4644	4.1293	4.2702	5.5033	4.5103	4.8502	5.2509	3.261	2.9998	2.9911	4.8399	3.8022	2.7752	3.4388	2.849	6.0361	6.1509	5.6282	5.0036	3.5145	4.6559	4.4053	3.7708	7.8639	7.2762	7.8598	6.6729	7.7341	7.3804
2.4968	9.0641	3.8416	8.478	8.291	6.0993	4.0285	6.3456	5.5128	9.0992	7.8766	2.3335	2.2806	2.2971	2.8524	2.5319	2.6925	2.2413	4.8598	10.539	2.8496	11.916	2.5217	9.4109	2.305	8.109	9.1761	8.5407	2.2189	2.9296	2.5055	2.5241	2.6407	2.3209	6.3506	2.6423	10.953	11.168	7.1464	2.3629	2.4171	2.3852	2.6757	2.5666	7.9446	7.3142	7.7827	8.1731	3.9874	5.0047
2.5102	2.2079	2.1405	1.9762	2.085	2.1525	2.0302	2.046	2.183	2.0409	1.9451	4.8539	4.4595	2.3332	3.0897	3.3794	3.7104	3.0072	2.1386	2.0999	2.1681	2.2013	2.1853	2.2194	2.2916	2.0919	2.3174	2.1981	2.1612	2.2642	2.4349	2.5223	2.198	2.1864	2.0303	2.2004	2.2136	2.1893	2.0525	2.1786	1.8945	2.2217	2.2219	2.1832	2.15	2.1511	1.9701	2.2356	2.1855	2.1949
2.5162	2.2757	2.442	2.1016	2.4922	2.6665	2.1792	2.1474	2.4121	2.1443	2.0831	2.3645	3.3257	5.71	4.1926	3.599	2.6735	4.2898	2.5892	1.979	2.1699	2.0732	2.1752	2.2008	2.1663	2.0804	2.3906	2.2773	1.9739	1.9915	2.1558	2.1455	2.1549	2.2085	2.1265	2.232	2.4131	2.2494	1.9198	2.13	1.955	2.1238	2.2005	2.1435	1.9971	2.0314	1.9735	2.1658	2.2439	2.224
2.5235	2.9033	2.4228	2.3574	2.3681	2.5347	2.5224	2.8844	2.5504	2.4243	2.3754	4.7945	3.6091	4.0208	2.4881	3.0671	2.6863	2.517	3.5455	2.4244	8.6378	2.5613	7.0423	2.6413	2.5912	4.0828	2.5801	2.5841	2.4052	2.6294	8.014	2.4831	7.6027	2.6238	2.5168	2.5738	2.5681	2.5411	7.0407	7.5653	2.3678	8.1258	7.8922	2.5024	2.5138	2.5421	2.4069	2.6727	2.4751	2.53
2.533	2.7192	2.5741	2.5929	2.5231	2.6446	2.6392	2.6352	2.7009	2.6171	2.5775	2.6694	2.6334	2.6388	2.575	2.6268	2.6917	2.5478	2.6265	2.6486	2.6178	2.6631	2.6352	2.8224	2.6631	2.4884	2.6653	2.716	2.5898	2.6097	2.5495	2.5794	2.6519	2.7047	2.6329	2.7437	2.8315	2.658	2.5236	2.6054	2.5662	2.7037	2.7625	2.6401	2.6203	2.6493	2.7363	2.8299	2.6219	2.646
2.5787	2.6039	2.5358	3.0533	2.5348	3.1051	2.6138	2.7258	3.0121	2.5621	2.631	2.7621	2.6816	2.7221	3.6231	2.5778	2.8904	3.1747	3.8349	2.5303	2.0439	2.5982	2.5782	2.62	3.8997	2.5157	3.3163	2.788	3.7875	2.5631	2.108	2.6581	2.0959	2.6064	2.7004	3.1343	2.6133	2.5861	1.9111	2.0569	5.0174	2.6357	1.9941	2.2268	2.5741	2.2662	1.9931	2.6372	2.6601	2.6024
2.597	10.855	10.05	10.252	10.256	9.2292	10.078	10.033	10.229	10.189	10.266	2.2995	2.347	2.3056	3.7877	2.6065	2.9862	2.597	8.0637	11.739	5.6645	11.001	4.4344	8.3017	7.2317	8.5768	10.996	8.9646	7.7122	6.6131	4.8852	5.1067	4.6995	4.4449	8.7711	8.1161	10.799	11.44	9.2981	8.2968	4.8757	4.7316	8.9241	3.0461	12.591	12.488	12.336	12.013	13.201	12.497
2.5999	2.7132	2.5705	2.5923	2.5206	2.6461	2.6369	2.6306	2.6652	2.5725	2.6058	2.6744	2.5882	2.8169	2.6034	2.6081	3.0791	2.5386	7.2893	2.5716	7.5607	2.6574	2.6332	2.8682	6.4568	2.5636	2.728	2.6633	2.5862	2.955	2.6054	2.6224	2.6534	2.6579	7.0545	2.7372	2.6518	2.6258	2.3441	2.6251	7.4556	6.5267	2.6988	2.6401	2.6077	2.6503	2.5722	2.9001	2.6167	2.6399
2.6041	5.9424	2.5103	4.1116	5.3941	2.7739	2.6729	8.773	2.9815	2.6216	2.5305	2.8079	2.6437	3.2106	2.7186	2.6628	2.8607	2.6067	2.6831	7.4213	7.478	7.4781	2.6736	2.8708	2.7297	10.878	10.26	3.784	3.2545	7.9407	2.9887	2.626	2.6908	2.7516	3.1188	10.325	9.1804	10.403	11.64	2.6344	2.4898	2.7878	4.2016	2.6715	8.4935	7.6988	4.9938	9.0983	5.2939	9.4936
2.6063	4.317	3.864	4.0447	4.5781	4.4157	4.6942	3.4906	5.166	3.4802	3.2411	2.4318	2.7599	2.9691	3.0458	2.9441	3.0885	2.9202	4.4097	3.4919	5.0807	3.5061	3.2662	5.7869	3.0006	5.9153	4.8838	3.0006	2.8883	2.933	2.9252	2.9431	4.3534	3.5177	2.9488	6.1629	4.152	4.8695	7.483	3.3996	5.1086	3.5294	3.0519	3.0327	5.4691	5.8004	5.7344	3.9652	5.5777	4.2244
2.6211	5.473	6.6306	8.0118	6.0515	5.0775	4.6843	5.7456	5.9304	6.0024	6.2057	4.958	5.2896	6.8853	4.1115	3.4118	2.9886	5.8705	2.8748	6.9158	8.3903	7.2562	5.2989	5.9769	2.6985	7.2116	4.8703	7.1172	2.787	3.5784	6.2339	6.7785	6.3614	4.831	4.8007	6.1122	6.4332	7.1823	5.0692	6.6638	4.5296	4.7883	6.6009	8.3338	5.3147	5.969	5.4244	5.392	5.2736	6.1671
2.6296	2.5613	3.6381	4.2105	2.5163	3.3347	2.6569	2.9107	2.953	3.3174	3.1018	2.9415	2.6525	2.9457	2.461	3.3563	2.5268	2.5603	2.648	2.0989	3.504	2.5001	2.4795	2.3959	4.0041	2.3491	2.1489	2.5811	4.2616	2.6376	2.4568	2.4506	2.5169	2.6662	2.6361	2.5746	2.6404	2.4861	2.2625	2.995	5.1857	2.6567	2.6158	2.6517	2.7168	2.7733	2.4404	2.6982	2.445	2.6631
2.6485	2.72	4.4276	4.3063	2.9099	2.6984	2.2283	2.7176	2.4574	3.0765	3.2214	2.7269	2.2163	2.2266	2.1914	2.6688	2.3889	2.3703	2.2186	3.2379	6.4671	4.4374	2.686	6.0257	3.4436	3.6291	6.2875	2.7282	2.1478	5.1456	2.1779	2.7227	2.3117	2.709	6.7228	2.7008	2.7639	4.1843	2.7237	2.8416	4.8141	2.3037	2.2991	2.1953	5.4259	5.0286	4.7307	3.5522	6.5357	5.58
2.6551	2.6452	2.4232	2.4837	2.4187	2.6203	2.6049	2.6032	2.6904	2.5485	2.4391	5.4119	4.7891	2.6627	2.6812	2.654	2.7189	2.5116	5.7842	2.462	2.4669	2.6474	2.6587	4.8017	6.1094	2.4377	2.6904	2.6388	2.4623	4.082	2.5579	2.7605	3.3179	3.9985	6.4465	2.5879	2.7116	2.6716	2.3084	4.3308	6.0834	2.7465	2.7218	2.5712	2.6527	2.5922	2.461	2.6421	2.5468	2.5883
2.6608	3.309	2.6342	4.1611	2.6173	3.0331	3.3393	2.6994	2.8576	2.8371	3.2209	2.7283	2.6806	2.6915	2.6618	2.6712	2.8535	2.648	2.6902	2.6358	2.6604	2.7126	2.6804	2.8439	2.7182	2.6279	2.7945	2.767	2.5628	2.6741	2.6645	2.685	2.7056	2.7073	2.6781	2.7886	2.8459	2.7359	2.551	2.674	2.5175	2.7604	2.7534	2.6962	2.6791	2.7196	2.6359	3.1031	2.6751	2.7009
2.6625	2.7531	3.0189	3.0532	3.7171	4.4138	2.7401	3.4904	2.8122	2.9928	3.3712	2.752	2.7044	2.715	2.682	2.7073	2.9039	2.6847	2.7097	2.64	2.6852	2.7342	2.7186	2.7846	2.7865	2.6439	2.7866	2.7498	2.6508	2.6835	3.0647	2.712	2.7273	2.7423	2.6964	2.7632	2.7616	2.734	2.5653	2.7062	2.5023	2.7825	2.7779	2.8856	2.6936	2.7179	2.6431	2.796	2.9533	3.2075
2.6838	3.7602	3.8762	3.6526	3.6927	3.4377	4.6739	4.2039	3.7622	3.94	4.0424	2.9373	2.4114	2.2293	2.9345	2.4845	2.3793	2.6232	3.2127	5.2065	5.5356	5.1193	3.2477	4.9799	3.6246	5.0728	5.4226	3.7525	3.7106	5.3096	3.6569	3.1819	3.2753	3.5111	3.6663	3.6754	6.5481	4.6176	5.1183	3.673	3.8247	3.7811	3.581	2.0872	5.6886	5.1219	4.5712	6.3622	4.8452	5.0086
2.685	2.7105	2.6162	2.671	2.64	2.6885	2.6825	2.6934	2.4619	2.6362	2.6562	2.5112	2.6612	3.0399	2.6271	2.6402	2.8949	2.6006	2.6919	2.872	2.6876	2.6975	2.7108	2.7933	2.7782	2.5662	3.4166	2.7894	3.2016	2.7762	2.6322	3.2827	2.8418	2.9801	2.7327	2.7302	2.7481	2.6881	2.6057	2.6981	2.6086	2.8844	2.8548	2.6686	2.818	2.719	2.9534	2.7781	3.568	2.8583
2.6857	2.241	2.1557	2.1748	2.1382	2.2247	2.2132	2.2158	2.2364	2.1963	2.1583	3.4417	2.3759	2.2667	2.4665	2.8883	2.3806	2.5064	2.2061	2.1235	2.1662	2.2337	2.2106	2.258	2.2402	2.103	2.2424	2.277	2.1582	2.2066	2.1596	2.2098	2.2236	2.2295	2.1943	2.2398	2.253	2.235	2.0195	2.187	2.085	2.2663	2.2737	2.2108	2.2029	2.2219	2.1164	2.2756	2.2235	2.2199
2.6862	6.2977	6.2654	7.0473	7.7339	6.8697	7.2157	7.1392	7.3975	7.6216	6.7643	2.8218	2.7723	2.7604	2.7084	2.7931	2.8765	2.658	2.7698	2.7291	2.7514	2.8082	2.8108	2.9775	2.8145	2.7429	2.9221	4.3518	2.7192	2.7039	5.2405	2.7627	2.9919	2.8089	2.7666	2.9551	2.9796	2.8322	2.5823	3.1861	2.6985	2.8757	2.9277	2.8691	2.8479	3.1543	5.1957	2.893	2.8408	3.8914
2.6891	2.8949	2.8103	2.776	2.937	2.8872	2.8309	2.8229	2.8809	3.1815	2.7284	2.8611	2.7697	2.8116	2.7665	2.7805	3.0491	2.7034	2.8049	2.7166	2.7879	2.832	2.8117	3.2423	2.9933	2.6648	2.8707	2.8911	2.6497	2.7934	2.7756	2.7389	2.8232	2.8786	2.7987	2.9816	3.0254	2.8502	2.5427	2.7513	2.6332	2.8853	2.9468	2.8179	2.801	2.8368	2.6522	3.0065	2.7425	2.8126
2.7013	9.1632	8.0901	8.2827	8.4895	6.9959	7.9431	7.2177	6.9192	8.6651	8.3103	2.3167	2.4397	2.7684	3.325	2.7352	2.6439	2.403	5.3049	9.4873	2.8497	8.1405	2.4511	5.7845	3.1018	7.617	8.4125	5.4003	2.6707	3.3568	4.6112	2.4636	2.785	2.5582	2.5494	6.7496	8.5178	8.0522	7.8888	4.534	2.4657	5.0411	5.6475	2.5578	7.9426	7.7499	8.2031	7.8084	7.7312	7.5795
2.7058	2.7723	2.676	2.6678	2.6251	2.74	2.73	2.7352	2.7549	2.7011	2.6773	2.7663	2.7273	2.7549	2.6967	2.7112	2.8069	2.6796	2.7348	2.6618	2.6947	2.7619	2.882	2.7946	2.8093	2.6739	2.7747	2.7594	2.7113	2.708	2.6918	2.7097	2.7431	3.7934	2.7094	2.7724	2.7614	2.7431	2.5729	2.7153	2.6271	2.8975	2.8178	2.7313	3.2347	2.7409	2.6185	2.8194	2.721	2.7412
2.7058	2.8357	2.5972	2.5636	2.5969	2.8206	2.7803	2.7741	2.829	2.7151	2.5319	2.8735	2.7929	2.9707	2.7665	3.0453	2.9922	2.7193	2.8252	2.605	3.5435	2.8159	2.931	3.0435	7.0983	2.4944	2.881	3.0987	7.1437	5.7737	2.7498	4.7788	3.9579	3.6681	5.973	2.9197	2.9899	2.8704	2.3272	4.9968	6.3114	3.387	2.9575	2.827	2.744	2.7931	2.6317	3.0072	2.7365	2.7799
2.7094	2.8086	2.5777	2.9911	2.5894	2.9006	2.7079	2.7385	2.7987	2.602	2.7164	2.8208	3.0556	2.7454	2.7569	2.8911	3.1734	2.8506	2.8049	2.4874	3.7868	3.7722	4.3114	2.8359	5.6408	2.7246	2.8096	2.7981	4.8641	2.6855	7.6769	5.4548	6.3906	7.3734	8.3003	2.8147	3.5856	3.3166	3.5596	3.1185	3.7969	3.0675	5.8369	2.7816	2.5567	2.7221	2.7005	2.7345	2.6722	2.7437
2.7162	2.7887	2.5904	2.6052	2.8263	2.7579	2.6986	2.9484	2.8465	2.6652	2.9159	2.7857	2.6617	3.275	2.8402	2.7388	2.9264	2.7142	2.7987	7.3439	2.6449	2.7667	6.2778	5.7235	3.3696	2.5917	4.7161	4.4911	2.6038	2.7064	2.8153	2.7423	3.296	5.2365	2.8765	2.7733	2.9171	2.7717	2.4771	10.749	2.6662	3.6367	6.2045	2.7047	2.7408	2.7595	2.5992	2.833	2.7338	2.7847
2.7249	2.8936	2.8211	3.5007	3.0697	2.8132	2.7186	2.9168	2.7502	2.756	2.8219	3.4577	5.0562	6.3693	2.7553	2.7714	2.9524	4.5372	2.8623	2.8237	2.7145	3.4986	2.8392	2.9006	2.886	2.6639	2.8699	2.8745	2.8302	2.7611	2.693	2.712	2.816	2.8775	2.8547	2.8879	2.8967	3.3241	2.6658	2.8602	2.805	2.9127	2.9187	3.4465	3.5574	3.9245	3.9449	5.1087	3.7653	4.234
2.7324	2.7581	3.4051	3.8711	4.8105	3.7903	2.6647	3.058	2.7596	2.7242	4.5097	4.264	3.6325	4.8304	3.554	4.5012	2.8059	4.9691	4.7818	4.6407	2.5097	2.3656	2.7523	2.6761	2.6667	3.3371	2.6658	2.9438	2.8228	2.703	3.6577	2.9089	2.7815	2.6606	2.5272	3.8021	2.7965	2.9222	4.8767	5.3227	4.9633	2.6843	2.7952	5.5295	2.2819	2.7506	2.676	2.6916	2.5382	2.656
2.7376	8.0714	8.4611	9.2943	7.5799	6.4856	5.7079	6.7295	8.3745	8.6612	8.6401	2.9305	2.8108	2.786	3.3461	2.7145	2.996	2.8985	3.5912	5.4135	2.6312	2.9571	3.2445	3.6223	2.9715	4.6623	2.9661	2.9647	3.4001	5.6658	5.1743	3.4908	3.6157	3.5976	2.8485	3.6034	5.1556	3.5698	4.7698	4.3877	5.7443	4.2306	3.0011	5.2946	7.7736	8.2747	7.2502	7.3156	7.6231	8.0304
2.7548	2.38	2.6544	2.4467	2.703	2.5749	2.4812	3.3179	2.6215	2.5373	2.6087	4.134	4.6263	3.1577	3.0727	3.4919	2.9328	4.212	2.3923	2.6115	2.5796	2.7949	2.6331	2.5195	2.4937	3.3491	2.8435	2.4976	2.4057	2.4597	2.2768	3.3686	2.701	2.8024	2.6109	2.6758	2.5085	2.4091	2.3602	2.6113	2.6919	3.5289	2.8959	2.4738	2.6462	2.4073	2.3617	2.5203	2.5713	2.4826
2.7579	2.8441	2.8245	3.3921	3.2626	3.1451	2.8021	2.8062	2.8358	2.7651	2.763	2.8742	2.8286	2.6676	2.7573	2.7704	2.8995	2.7553	2.8787	2.7188	4.6396	2.8591	2.799	2.889	2.6864	2.5557	2.6513	2.6728	2.7583	2.7794	2.7633	2.7801	2.8468	2.6395	2.6061	2.841	3.0355	2.8152	3.6945	2.7206	2.606	2.881	2.6027	2.6681	3.4995	3.0414	2.8568	2.916	3.6299	3.0387
2.7587	11.213	11.181	10.917	10.818	10.077	10.846	11.063	10.582	11.192	11.025	2.7341	2.779	2.7762	2.7598	2.7728	2.8176	2.7622	8.4018	12.007	7.3937	9.4816	2.6945	6.2527	5.8273	9.2758	11.62	7.2495	2.7379	7.2675	2.7512	2.7837	2.8509	2.7927	2.8034	2.7962	9.4328	12.333	9.7454	3.3246	4.6139	2.8101	2.913	2.8212	11.68	11.557	11.307	11.311	11.485	11.616
2.7606	2.2644	2.1767	2.3384	2.2854	2.4563	2.757	2.4822	2.4748	2.3976	2.2524	2.8002	3.8789	3.6655	3.8749	2.4541	2.4611	3.1735	2.6845	2.2687	2.4446	2.4507	2.6398	2.455	2.5052	2.4445	2.3265	2.7115	2.4135	2.4292	2.7495	2.4559	2.4897	2.4403	2.4324	2.4871	2.3656	2.4452	2.4672	2.435	2.39	2.4328	2.5472	3.8913	2.426	2.4877	2.4049	2.5561	2.4046	2.483
2.7784	3.0988	2.2442	2.7005	2.2704	2.785	2.792	2.3496	2.3728	2.3003	2.5687	2.8108	3.2685	3.5092	2.9449	3.5039	3.1367	3.1431	3.5916	2.3851	2.9902	2.8793	3.166	2.6095	3.0293	2.6607	2.7847	3.0291	3.1383	2.7352	4.0326	2.9733	2.7777	3.3615	2.7371	5.0974	3.2328	3.0124	2.8402	3.587	4.1216	3.0824	3.0775	2.8315	2.9293	3.0047	2.7562	2.6377	2.881	2.7611
2.7786	9.3013	10.218	10.224	9.2974	8.4694	8.1702	8.991	9.3066	10.052	10.323	2.9522	2.8192	2.8811	2.8654	2.8795	3.0983	2.8435	2.9047	4.6938	2.8695	3.9602	2.9364	5.7323	2.9506	3.3242	3.4662	3.4027	2.8171	8.603	4.1969	3.8296	4.6443	3.4644	9.6466	3.4101	3.4984	4.1977	2.7045	3.8644	6.8728	7.7905	3.1	7.4571	9.5801	10.043	8.5654	8.9402	7.5574	9.2592
2.7789	6.4912	5.889	5.6758	5.8955	3.1227	5.846	5.3975	5.4519	4.7867	5.373	3.0651	2.8498	2.9772	2.9068	2.9216	3.4578	2.8795	2.9564	3.0183	4.3911	6.5408	2.9625	3.2229	3.1025	4.2873	8.5683	3.121	2.8507	5.7899	2.7906	2.9113	2.9806	3.0858	3.0952	4.0616	4.6674	7.2235	5.8335	2.9213	2.6688	3.1754	3.1822	2.9596	5.414	5.2988	6.1232	4.2878	3.5354	4.7344
2.7812	10.287	8.3575	10.696	9.7857	8.4453	6.6449	9.2471	9.0811	9.8119	10.234	2.8586	2.8014	3.9309	2.8326	3.1752	4.9224	2.8017	7.9756	11.264	3.0721	8.1579	2.9002	3.0316	3.6246	8.8906	5.9955	7.0463	2.7691	4.1627	6.9428	4.105	6.0682	2.8577	4.7665	10.464	9.8967	12.24	9.8075	7.3691	10.183	5.5683	8.3318	6.9993	9.7236	9.612	10.867	10.371	9.8654	10.835
2.7834	6.7866	5.948	5.8037	6.0292	5.1532	5.9968	6.0638	5.6482	6.1066	6.2002	3.1221	3.1542	2.3118	2.7194	2.8198	1.7989	2.5119	4.2016	7.6562	3.1968	6.445	2.1935	6.779	2.5614	6.9775	7.3796	4.2198	4.1831	5.6306	2.5102	3.3785	2.9149	2.3598	4.8229	4.1365	6.7709	7.0494	4.6995	2.3521	3.0656	2.4296	2.4214	2.6636	7.2842	7.0236	6.4722	6.7145	7.2838	6.8486
2.7906	2.9013	2.7201	2.7708	2.7492	2.8612	2.84	2.854	2.8905	2.8122	2.7629	2.8899	2.8325	2.8819	2.8151	2.8291	3.0793	2.7979	2.8478	2.7661	2.8177	2.9075	7.8991	3.0713	3.2393	2.7378	2.9373	3.07	4.3196	4.1769	4.5534	7.8661	7.1729	6.8213	2.8426	2.99	3.3436	3.3488	2.5306	7.3754	2.6253	3.0548	5.6669	2.8519	2.8347	2.8663	2.6861	2.9793	2.8237	2.8609
2.7951	3.0694	2.755	2.7099	2.7478	3.5809	2.9751	3.7481	3.5521	2.8346	2.7105	2.881	2.8185	2.8552	2.7842	2.8302	3.0891	2.7906	2.8288	2.7106	2.7882	2.9228	2.855	3.0657	2.9549	2.7662	2.8908	3.0837	2.6819	2.8204	2.7621	2.7806	2.8544	2.9512	2.8547	2.9999	3.0915	2.9158	2.5021	2.8198	2.6262	2.953	3.0073	2.8824	2.8378	2.9012	2.7187	3.0912	2.7917	2.872
2.7974	6.7239	5.6878	5.0505	4.798	3.0576	3.3382	5.416	3.71	5.6175	5.5526	2.636	2.5896	2.8437	2.4566	2.6193	2.8237	2.3701	2.9884	8.2013	3.2852	4.2133	2.5481	3.2179	2.6378	7.1306	7.9209	3.1783	2.3309	2.9622	2.9279	2.4016	3.0128	2.6399	2.5208	3.3663	6.4803	7.503	6.7274	3.6075	2.2969	2.6189	4.1995	2.5159	7.9156	8.494	8.4837	8.8464	8.673	8.1572
2.7999	2.8155	2.5604	2.5722	2.5458	2.7802	2.7676	2.4516	2.3056	2.7683	2.6522	3.4117	4.1561	4.4226	3.3974	3.3563	3.1754	3.4221	3.2037	2.7533	4.0232	2.7624	2.9344	3.0969	2.9759	2.7046	2.8444	2.9827	2.8248	3.5765	2.6702	2.6428	2.8048	2.843	4.4671	2.9994	2.964	2.8239	2.294	3.0336	2.228	3.0438	2.8648	2.6045	4.6905	5.327	3.587	3.9467	6.4774	3.4485
2.8017	2.9949	2.7731	3.5884	2.7688	2.8936	2.8727	2.8629	2.9083	2.7705	2.7302	2.8802	2.8527	3.0456	2.8032	3.2689	3.0254	3.1546	2.8786	2.8112	2.9678	2.9213	3.7595	2.9745	2.9341	2.6418	2.9255	2.9486	2.6633	2.8644	3.3349	2.8078	3.5855	3.393	4.215	2.9793	3.0655	2.9133	2.6082	3.1129	2.5225	2.9774	3.2218	2.8561	2.8319	2.8549	2.6736	3.0112	2.8305	2.8607
2.8043	2.4987	2.1169	2.2582	2.2987	2.3702	2.3407	2.3374	2.3758	2.2079	2.307	2.4825	2.5791	2.6598	3.4111	2.3572	2.4332	2.3356	2.9661	2.3027	2.3453	2.1257	2.3691	2.6292	2.3652	2.3048	2.3697	2.3947	2.3141	2.3148	2.3366	2.362	2.3179	2.3913	2.3565	2.3403	2.4195	2.2705	2.27	3.6408	2.2641	2.371	2.3423	6.8312	2.2813	2.1179	2.3111	2.368	2.3492	2.2532
2.814	3.943	5.4802	5.1515	5.1435	4.5832	5.3668	5.2499	5.6632	5.5126	5.4644	2.819	2.7497	2.7636	2.7518	2.9235	3.0667	2.9735	2.7558	5.2778	5.6261	4.8195	2.7094	5.5624	2.8089	5.528	5.9523	3.5483	2.6944	3.405	2.7514	2.8977	2.7972	2.8027	3.0105	3.0362	3.6742	6.028	5.8703	2.7679	3.6261	3.0767	4.2377	2.96	4.9468	4.5769	4.7525	3.7461	3.477	5.178
2.8471	6.7506	6.4805	7.9288	7.4069	3.9594	8.6177	7.1677	6.3606	8.2609	8.0846	2.8557	2.6944	2.8074	2.7892	2.7504	2.8929	2.7465	2.794	2.7343	2.7684	2.8459	2.8143	2.8254	2.8555	2.7694	2.8648	3.2497	2.6327	2.8038	4.9677	2.7737	3.2809	3.089	2.795	2.9231	2.9117	2.9465	2.6484	2.9135	2.7091	3.2236	3.0423	5.6387	2.7949	3.0149	4.8151	2.95	2.8011	3.9961
2.8496	2.7108	2.4638	2.5674	2.5513	2.6527	2.638	2.6428	2.7961	2.5707	2.5355	2.8168	2.6286	2.6927	3.4073	2.6443	2.7904	2.5826	2.6287	2.5129	2.5964	2.6796	2.6267	2.7288	2.6692	2.4668	2.6737	2.6715	2.4878	2.6158	2.5903	2.6088	2.639	2.6459	2.6178	2.7349	2.7957	2.6356	2.4998	2.5393	2.448	2.7263	2.7284	2.6356	2.6138	2.6531	2.5099	2.7882	2.6139	2.6427
2.8515	2.8912	2.7863	2.8328	2.7627	2.9384	2.8744	2.9158	2.8925	2.8347	2.8322	2.9138	2.8241	3.1676	3.1186	3.0582	3.1497	2.8092	2.9181	2.8322	3.0666	2.9014	3.3946	2.9867	2.9476	2.8212	2.9698	2.9524	2.8246	2.867	2.8046	2.9726	2.9272	3.282	2.8686	2.9306	3.1171	2.8961	2.7359	3.4597	2.7423	3.0081	2.9176	2.8725	2.8546	2.8812	2.8328	3.2856	3.2086	2.8828
2.872	7.8048	8.2565	6.3302	7.0143	5.6286	7.5764	5.9022	8.4549	7.8303	7.3688	2.9462	2.832	2.7099	2.8237	2.9009	3.0683	2.6299	2.9056	5.8678	2.8886	6.5398	2.9154	3.1954	2.9926	2.5717	8.2661	3.5478	2.6137	6.1246	2.8891	2.9048	2.9236	3.0282	2.8975	3.1813	4.4442	7.0995	5.4809	2.9202	2.5505	2.9871	2.9628	2.911	7.4557	6.4749	7.4821	3.4373	8.0246	7.2493
2.8794	3.3263	2.741	2.8342	2.7017	3.0253	3.0075	3	3.1019	2.9003	2.7645	3.1886	2.9615	3.0249	2.9269	3.1783	3.2691	2.8806	2.9698	2.8079	3.0067	3.0682	3.0183	3.2581	3.1633	2.7336	3.0702	3.1164	2.8185	2.9728	2.8955	2.9074	3.0252	3.1037	3.0057	3.1499	3.3279	3.0969	2.5704	2.9347	2.7437	3.24	3.1968	3.021	2.9892	3.1138	2.822	3.2591	2.9327	3.0166
2.8826	3.3564	2.777	2.8313	2.745	3.0509	3.0056	3.0277	3.1254	2.9043	2.9193	3.1416	2.9292	3.0467	2.9072	2.9846	3.4096	2.8779	3.0004	2.8583	2.9743	3.0369	3.0007	3.2672	3.175	2.8188	3.0807	3.1596	2.8052	2.9841	2.9724	2.9208	3.006	3.1382	3.1605	3.2021	3.3292	3.1173	2.714	2.9134	2.7958	3.266	3.1428	3.0053	3.0987	3.0794	2.8368	3.2895	2.9823	3.0342
2.8847	7.1395	6.5701	6.8855	7.2275	5.8079	5.5331	6.5937	6.5356	6.5226	6.1638	2.8697	2.9097	3.1265	3.457	2.9027	3.0092	2.7969	4.9327	8.7796	2.8896	7.2901	2.9204	4.3491	4.2098	4.5842	7.51	2.9973	2.848	3.5318	2.89	2.8968	3.0734	2.9506	2.9039	3.2726	6.5022	9.4858	5.8759	2.9051	2.7639	3.3861	3.3826	3.4651	10.059	10.045	9.7496	9.8343	10.844	10.243
2.8938	3.1892	2.813	2.95	2.7897	3.0584	3.0375	3.0394	3.131	2.9564	2.7973	3.0836	2.9736	3.052	2.9606	3.0037	3.3048	2.9147	3.0481	2.8559	2.9646	3.1125	3.0484	3.1881	3.1509	2.9167	3.1024	3.287	2.8946	3.0041	2.945	2.9646	3.0629	3.1	3.2015	3.2107	3.3183	3.1113	3.2072	2.948	2.7772	3.1441	3.2321	3.035	3.0278	3.0887	2.8786	3.2576	2.9678	3.0508
2.9066	2.9694	2.8781	2.8989	2.9018	3.23	2.9306	2.9495	3.1632	2.9105	2.9964	2.9796	2.9357	2.9413	3.6825	3.0575	3.3866	2.9092	4.2527	2.882	4.4774	4.1973	6.1199	2.991	5.1445	4.7586	2.9722	2.9626	2.9756	2.9253	5.7071	4.2999	7.8647	7.7993	2.9246	3.1302	3.1584	2.9543	5.4512	6.5849	6.8653	7.3634	5.9495	2.9432	2.9289	2.9543	2.8808	3.012	2.939	3.0674
2.9127	5.0598	3.2134	4.5056	3.9876	3.3161	3.3024	4.4509	3.0861	4.9093	5.6196	3.1456	2.9818	3.193	2.9447	3.0114	3.2402	2.8621	3.1181	3.807	4.466	7.027	3.0031	3.3133	3.199	5.8057	7.1566	3.2538	2.7653	4.0943	2.9839	3.1412	3.0178	3.1156	3.0975	7.1314	3.4085	8.4842	7.4697	2.9743	2.7352	3.2885	5.0972	4.7115	3.7182	4.0559	3.6827	4.6426	3.0224	3.5345
2.9164	3.0001	2.9426	2.8968	2.8475	3.0319	2.9764	2.9806	3.0169	2.9397	2.9423	3.0146	2.9416	3.0075	2.9625	2.9748	3.0763	2.9133	2.9808	5.5982	4.207	3.0135	2.9723	8.4821	3.0126	9.3127	5.782	4.6586	2.8981	3.781	2.9182	2.9413	2.9936	2.9984	2.9558	3.0306	5.8636	8.1603	2.8662	3.0067	2.8466	3.0316	3.0251	2.948	2.9572	3.047	2.8783	3.0897	3.06	2.9891
2.9177	8.9461	9.3924	8.9619	9.2022	8.5042	8.1743	8.3426	8.5983	9.1163	9.0371	3.0579	3.1014	3.4955	3.4044	3.4532	3.6765	3.3603	7.792	10.244	5.7189	9.4665	3.5144	3.8249	3.6581	9.7398	11.791	5.1692	3.2702	4.3607	3.6297	3.3862	3.7697	3.5754	3.5084	7.9829	9.4117	10.556	8.5137	3.4093	3.2077	3.6787	8.1036	3.4975	7.0399	7.8042	9.5636	8.1791	8.0548	7.3527
2.9278	7.1575	7.898	7.4444	7.2618	7.058	5.6677	7.523	6.5216	8.2514	8.7345	2.8563	2.8169	2.3847	2.7953	2.8114	3.8226	2.9589	5.46	9.0451	2.7986	7.8101	3.3443	6.2942	3.094	8.8723	8.4663	6.5839	2.7787	4.1241	5.1253	3.7926	3.8438	3.0944	2.9529	9.4458	7.6726	9.0409	9.8555	3.7528	3.7829	2.8757	5.0964	3.0301	8.391	7.8701	8.1349	9.3771	9.5873	9.224
2.9358	3.0394	2.866	2.8093	2.7785	2.9857	2.9794	2.9824	3.0007	2.9284	2.8315	3.2588	3.6713	2.9836	2.9429	2.8382	3.1196	2.9225	3.5221	2.8785	10.645	5.379	3.9788	3.0523	2.8682	7.2323	3.7117	3.0443	2.8639	2.8302	7.1218	8.0892	3.7545	5.8046	4.3985	7.8111	5.3097	4.0934	6.3174	4.8717	4.0957	9.3216	7.7862	8.3382	2.9305	2.8558	2.779	2.9352	2.9434	2.9836
2.9381	2.7377	2.1466	2.4861	2.3646	2.2163	2.794	2.213	2.2412	2.3724	2.6932	2.7799	2.654	2.5944	3.2374	3.0357	2.2835	2.1757	2.4922	3.3164	5.3221	5.0752	3.7916	4.2641	4.3314	4.788	5.0019	3.1425	6.1753	3.9815	3.3987	3.4501	2.2206	3.2488	4.9079	3.6712	3.3255	2.9763	6.7258	3.9606	2.3844	4.8501	3.107	2.2092	7.3865	6.9104	6.679	5.629	7.476	7.2833
2.9433	6.0565	7.5136	7.1046	6.7517	6.5448	7.3151	6.1499	6.9193	6.9773	7.5854	3.0031	3.3529	3.3797	3.3301	3.3433	3.2843	3.1755	4.2335	6.6673	3.3291	6.8266	3.6167	3.4844	4.3211	6.6504	7.3917	4.2635	3.2728	3.3536	3.3177	3.5653	5.4758	3.4213	3.3568	5.4495	6.537	7.4562	6.5954	5.1297	5.6605	3.4923	5.8567	6.4384	10.158	9.2727	9.6201	9.215	10.107	10.1
2.957	4.1757	6.5172	6.617	6.2526	5.9294	7.5905	4.8477	7.4495	5.024	7.029	3.0889	2.9767	2.9746	2.9848	3.0073	3.186	2.9647	3.0448	2.847	2.9682	3.0057	3.049	3.169	3.2105	2.931	3.11	3.7749	2.9434	3.0259	5.5322	2.9931	3.0637	3.0005	3.0275	3.1923	3.3667	2.9806	2.608	3.0104	2.7526	3.1776	3.1738	3.2945	3.0417	3.1328	4.1787	3.0251	3.7626	3.7149
2.9598	10.062	9.4852	9.0964	9.8547	8.131	8.8173	9.1652	8.8927	9.3255	9.6569	3.2078	3.0441	3.1332	3.3906	3.0379	3.2399	2.9762	7.7018	10.119	6.5919	8.9667	3.1112	3.3735	3.2001	8.4684	9.5818	8.7886	2.8707	4.3598	2.8776	4.6378	3.473	2.8346	3.2372	8.665	9.9128	10.967	8.711	3.87	3.8561	3.3162	4.8367	2.5748	11	10.677	11.09	11.02	11	11.102
2.9608	7.9217	7.8109	8.9827	8.2584	7.9424	7.8211	8.4554	8.4451	8.2963	8.1302	2.6782	3.0019	2.3048	2.8701	2.5611	2.4526	2.5008	2.8485	3.3733	3.1241	2.4045	2.6185	2.7904	7.1148	2.4138	3.7567	3.2416	5.1874	4.794	4.1973	3.1306	3.1856	2.452	3.0176	2.3955	3.3834	6.1525	3.315	3.139	7.9753	3.3167	2.8208	6.7375	8.2048	8.6552	7.8141	8.4152	7.3211	9.0346
2.9666	3.1179	3.8885	3.86	3.2683	3.4677	3.5953	3.2576	3.4491	4.1459	3.9429	3.1419	3.3426	2.9956	2.7442	3.0982	2.9834	2.7296	5.5273	2.768	2.7321	3.4069	2.7797	3.0769	4.2669	2.6869	2.8448	2.8907	2.7072	3.3466	2.7209	2.7411	2.8008	2.8091	5.806	2.8329	2.8583	3.1899	2.614	2.769	6.8679	2.8814	2.8672	3.3707	3.5072	3.389	4.3135	3.0524	3.3859	3.8073
2.9684	3.1739	2.7666	3.3943	3.3216	3.7424	3.0915	3.0249	3.0706	3.1871	3.3071	3.9833	4.3147	4.9822	3.2639	3.1771	3.2372	4.0475	3.9079	3.3827	2.9752	3.0319	3.8677	3.0655	3.0384	2.8356	2.9138	3.0644	2.9479	4.6678	3.556	2.9607	3.0234	3.0281	3.1672	3.5407	3.1564	3.0463	3.292	2.9332	3.7846	3.2332	3.0801	3.8006	2.9906	2.9886	2.9209	3.0884	3.1311	3.4056
2.9856	8.0827	8.54	7.8155	8.7772	7.6633	8.0188	7.8483	7.4115	9.0277	8.6693	3.631	3.5737	2.4493	3.5166	2.2747	3.7565	2.5481	3.5777	8.5185	6.4597	9.7092	6.5895	6.5066	5.6992	8.3235	10.768	6.2753	3.3699	6.2106	3.9011	5.3674	4.1726	6.6065	3.5638	4.5858	9.79	7.8979	5.6189	3.6276	3.0378	5.1926	6.7331	3.2547	10.545	9.6807	8.7406	9.5339	10.591	9.1394
2.993	5.5409	5.9328	5.2642	6.6781	4.6166	6.1566	5.7439	5.3321	6.0554	5.2529	3.1933	3.3635	2.9831	2.9349	2.9488	3.1128	2.9922	3.8299	7.5571	3.0651	7.9539	3.8367	3.9928	2.8845	5.6728	6.8813	3.6255	3.6045	3.3464	3.0082	3.0344	4.1157	3.9131	3.0699	5.6795	6.0762	6.9557	5.6452	4.8898	2.8403	3.8925	4.0604	2.9903	9.1296	6.6538	7.6768	6.3773	6.4095	7.328
3.003	8.2403	8.4528	7.8127	8.4206	7.7291	8.3068	8.1308	8.395	8.6618	8.4697	3.0993	3.3576	4.8637	3.0581	2.913	3.0106	3.0067	7.8062	9.9222	9.5194	9.4281	6.7721	9.359	6.6114	9.1555	9.8568	8.6654	6.1692	4.564	5.1861	5.2808	7.4908	6.8463	7.0754	6.0559	10.1	9.5725	9.8856	8.7096	6.6367	7.2289	7.7131	3.8115	9.5471	9.2769	9.184	9.4611	9.3645	9.5957
3.0054	3.0074	2.8075	2.8245	2.7932	3.604	2.8692	3.7365	2.9501	2.9155	3.1586	2.9362	3.3305	4.1234	3.3613	4.0215	3.1348	3.9981	2.8154	2.7392	2.8102	2.869	2.878	3.0671	2.8866	2.7115	2.9229	2.8798	3.5988	2.8461	2.7876	2.8051	2.8768	2.8764	2.8492	2.8855	3.1027	2.8685	2.6392	2.8529	2.6448	2.9278	2.9236	2.8209	2.8346	2.8577	2.7071	2.964	2.8154	2.8726
3.008	3.0819	2.9052	2.9311	2.8984	3.0446	3.0219	3.0072	3.0833	2.9145	2.9538	3.1087	3.0338	3.0477	2.9193	3.0226	3.1271	3.0279	3.0318	2.9858	3.0107	3.0715	3.0316	3.1141	3.0786	2.8464	3.1138	3.1338	2.7883	3.1098	2.9603	2.9777	3.0353	3.0409	3.0143	3.175	3.1124	3.0617	2.8052	2.922	2.9436	3.1265	3.0781	3.0476	2.9972	3.0713	2.9102	3.1405	2.9735	3.0547
3.0309	2.5861	2.7069	2.7106	3.2343	2.7416	2.7317	3.0175	2.7509	2.7258	2.8728	3.3054	3.8368	4.1524	4.5877	2.9578	2.7646	4.038	5.2014	4.3526	2.0004	2.4251	2.9023	2.7606	4.7812	2.8785	2.8985	3.0321	5.6516	2.9664	3.4097	3.0512	3.1241	2.962	4.5178	2.0048	2.0659	2.1556	2.2051	3.8654	6.5542	2.4931	2.8138	6.3322	2.5469	1.95	3.2099	2.7802	2.7313	2.7419
3.0371	5.9283	6.7225	7.1145	6.9392	4.504	4.8186	5.7909	5.1515	6.323	6.6336	3.3067	3.563	4.4387	5.4896	5.053	2.858	4.5254	5.3263	6.9712	4.5239	5.3326	6.0506	2.3973	3.0891	3.6942	5.3322	2.8316	5.3476	6.2987	4.9055	4.7823	5.1327	6.3186	5.8762	4.8317	4.1568	4.7971	5.1121	5.539	4.941	3.5208	3.5775	6.1081	7.1745	7.5383	7.5067	6.8501	7.8031	7.226
3.0591	8.8555	7.6291	7.9082	7.7056	6.8612	6.3375	7.1351	6.9123	7.5491	7.7279	2.9952	3.6497	4.629	3.5095	3.0259	4.2902	3.6866	6.4977	10.422	3.3272	8.5242	4.7592	5.5381	5.5269	6.0003	8.2046	6.6334	6.5152	4.3761	5.3258	5.7089	5.5213	5.8486	5.4907	5.2195	7.2168	8.7305	6.7981	6.0179	5.6	4.726	6.0739	5.8586	9.1538	9.37	9.7977	7.9564	8.9446	9.3334
3.0657	2.896	2.6002	2.6468	2.7453	2.858	2.8417	2.8513	2.8926	2.7847	2.5861	2.9076	2.9558	2.8464	2.7842	2.8227	3.0011	2.7745	4.4527	2.7299	2.7174	2.8018	2.7399	2.9805	2.8787	2.6019	2.8155	3.166	2.939	3.3938	2.8785	2.6394	2.7219	2.8736	3.2043	2.9295	3.1265	2.8479	3.8688	2.7293	2.8716	2.9819	2.9197	3.0687	2.7351	2.8262	2.5554	2.9952	2.7307	2.8135
3.0733	10.037	8.9665	8.8035	9.1131	7.6838	9.265	8.4897	8.9593	8.9594	9.1131	5.9634	5.1936	3.77	3.5304	3.4044	5.1132	3.3272	6.5772	9.8759	5.2069	8.5292	4.8389	6.6627	5.361	7.1374	9.7891	6.4972	3.2481	7.3457	4.0917	4.0522	4.5829	4.4227	8.4246	5.3368	8.6891	10.534	6.3864	5.7701	3.7525	3.7478	4.558	3.4276	10.191	10.201	10.497	9.846	10.641	10.376
3.082	3.0208	2.865	3.0147	2.9217	2.9876	2.8985	2.8375	2.8569	2.6702	2.9368	3.0327	3.0671	2.9154	2.9248	3.042	3.047	2.9636	3.3984	2.7624	2.8717	3.014	2.9132	3.1381	2.9535	2.8872	3.0224	3.267	2.7683	3.5001	2.9672	2.8625	2.9319	2.9762	2.9259	3.3454	3.2349	3.3227	2.7171	2.989	3.1991	3.0155	3.0091	3.5511	3.0893	2.9252	2.7532	3.056	2.9829	3.0561
3.0947	6.7451	5.4864	5.8754	6.3507	4.7615	5.9462	6.8648	6.1648	6.7255	6.6833	3.3845	3.5086	3.6541	4.2298	3.8871	3.6281	3.1729	4.1553	8.3551	3.5666	6.6053	3.8962	5.3701	3.7055	4.8829	6.967	5.1589	3.3127	3.9121	3.6002	3.7272	3.0331	3.4067	3.3693	3.8653	6.6004	7.5333	5.7609	5.5012	3.2174	3.5457	4.8172	3.2965	5.9338	5.6967	5.8719	6.2883	5.0291	5.4284
3.1037	3.3346	2.8726	3.0899	2.8595	3.1942	3.1501	3.1633	3.2523	3.0601	3.0687	3.2715	3.1723	3.1918	3.1139	3.2913	3.8651	3.0988	3.1733	3.0877	3.1064	3.2298	3.1807	3.4482	3.3415	3.0712	3.2155	3.2947	3.0959	3.1729	3.1378	3.1568	3.2145	3.2598	3.1678	3.8745	3.4704	3.7684	2.6935	3.1649	2.8494	3.4524	3.2976	3.1804	3.1758	3.2305	3.0841	3.972	3.2096	3.4469
3.1181	3.2804	3.0069	3.0843	3.0244	3.2067	3.1995	3.1993	3.2674	3.1409	3.0113	3.2567	3.1808	3.2117	3.3267	3.1681	3.5215	3.1353	3.1977	3.0846	3.1572	3.2526	3.2045	3.474	3.2699	3.0391	3.275	3.2728	2.9297	3.1742	3.1314	3.1499	3.2216	3.3075	3.2013	3.3048	3.3612	3.2504	2.9291	3.083	3.0368	3.4519	3.3418	3.202	3.1739	3.2237	3.0688	3.4377	3.1521	3.2009
3.1279	3.4633	4.0594	3.5238	3.0611	3.573	3.3259	3.3062	3.5158	3.2455	3.5721	3.5208	3.2328	3.3735	3.3105	3.3014	3.557	3.0906	4.8659	3.0821	3.2188	3.4474	3.3679	3.4923	3.4762	2.9875	3.4283	3.4118	3.0159	3.3245	3.3178	3.1624	3.3167	3.4712	3.3386	3.6554	3.5756	3.4431	3.3326	4.1862	3.0087	4.6602	4.0411	3.3037	3.8284	3.3869	4.5883	3.6559	4.2079	4.4545
3.1396	3.4889	3.1009	3.1495	3.8066	3.3099	3.1391	3.1769	3.1625	3.1578	3.4851	4.059	5.2289	3.8126	4.434	3.1251	3.2819	5.0844	3.1382	3.2333	3.0827	3.1782	3.1663	3.178	3.0393	3.1054	3.1967	3.2614	3.0385	3.1172	3.069	3.1839	3.1633	3.187	3.1203	3.1991	3.2138	3.1736	3.2095	3.0812	2.9973	3.1958	3.1944	3.0169	3.0058	3.1461	3.0327	3.1958	3.0979	3.1467
3.1425	6.03	6.5702	8.077	7.6633	7.4902	7.605	7.637	6.7848	7.2222	6.8019	3.2274	3.1852	3.1887	3.1608	3.1798	3.2278	3.1388	3.1896	3.1179	3.0895	3.2059	3.5009	3.4621	3.2094	3.1445	3.2201	4.2174	3.1108	3.1768	5.993	3.1699	3.2036	3.1241	3.098	3.2555	3.3027	3.1985	2.4395	3.1861	3.0513	3.2507	3.3051	3.2063	3.1835	3.2231	3.4855	3.2508	3.91	3.5103
3.1463	9.0339	9.8831	8.85	9.2318	8.365	8.8772	9.1604	7.6541	9.531	9.8169	2.9908	3.7729	5.2968	5.125	2.6775	3.2453	2.6329	7.3299	9.3757	8.6737	11.531	2.6861	9.1458	4.1645	11.183	12.348	9.3978	4.615	9.7554	5.4961	5.3941	7.3912	3.41	6.444	6.0989	11.107	11.472	9.8859	4.2536	3.8096	2.7507	5.0145	2.6912	7.976	7.9339	8.7054	6.8344	7.3309	7.7637
3.1471	7.1664	5.9386	6.2128	7.8077	4.6809	5.9379	5.5238	5.5672	5.7184	6.6649	3.1967	3.1743	3.1914	3.3427	3.1677	3.598	2.8511	5.7609	9.2036	3.7475	8.6961	5.0977	6.7214	3.2208	9.0574	8.0227	6.6721	3.1251	3.1691	3.1527	3.1691	3.4341	3.2568	3.1652	7.1233	7.3448	8.1631	8.7538	8.5512	3.0953	3.277	8.5481	3.192	5.6061	5.1732	6.5007	4.4494	5.1595	6.7079
3.1559	5.6824	6.1771	6.7138	6.4123	6.0737	7.0134	7.1827	7.5103	7.143	6.8638	2.6214	2.826	2.6437	4.065	3.0025	3.2287	2.7785	7.6062	6.3994	2.9951	7.2552	4.0214	5.6493	2.8628	4.6481	6.2443	4.2476	2.952	3.225	2.5293	3.8391	3.0475	3.4306	6.2578	2.6794	6.0126	6.7265	4.0711	5.2698	4.3756	5.9318	3.6894	6.9677	9.3109	9.0503	8.9776	8.7255	8.657	8.4055
3.1579	3.7994	5.6133	6.0411	5.0294	4.5751	3.309	4.1419	3.2202	4.8404	5.3249	3.3526	3.7075	3.1894	3.6136	3.6952	3.4178	3.5125	4.7823	3.1844	3.1627	3.9389	3.1699	3.2409	5.7465	3.0721	3.2003	3.2153	3.5901	5.546	2.9571	2.9593	3.167	3.2173	3.2347	3.2847	3.2499	3.6251	2.6141	3.6993	5.1229	5.2433	3.2557	3.7392	4.0054	3.7596	4.0074	3.2705	3.3691	5.0094
3.1891	3.4143	3.1269	3.1165	2.9256	3.2867	3.2696	3.2531	3.2984	3.1439	3.141	3.3057	3.2513	3.2691	3.1536	3.2396	3.5314	3.203	3.2739	3.1223	3.2047	3.35	3.2815	3.7002	3.3253	3.1456	3.3759	3.4745	2.9936	3.2465	3.2283	3.2346	3.3136	3.3805	3.2584	3.4724	3.5412	3.3614	2.9921	3.209	3.0297	3.4864	3.4842	3.2673	3.2526	3.2968	3.163	3.3706	3.2326	3.2917
3.1902	3.5206	3.2056	3.0722	3.2557	3.3057	3.2371	3.2597	3.2302	3.1562	3.2681	3.3379	3.2308	3.297	3.2404	3.2996	3.8992	3.1108	3.3095	3.7187	3.16	3.9122	3.2978	3.7577	3.0427	3.1884	4.1249	3.3529	3.1703	3.2849	3.3253	3.9768	3.316	3.4997	3.2758	3.3772	3.4289	3.4261	2.818	3.1921	3.0014	3.5273	3.4713	3.2824	3.2442	3.3272	3.1408	3.4545	3.5685	3.284
3.1939	4.265	5.2489	4.1011	5.304	4.4144	4.1638	5.4025	5.3316	4.5903	4.6613	3.2462	3.3321	3.2615	2.7005	2.9229	2.9227	3.8255	5.5802	6.5046	8.4931	8.8837	7.9809	3.2682	4.1398	8.8823	9.0811	6.6856	4.0715	7.0848	9.1688	6.6247	7.3161	6.5626	3.3838	6.0804	10.323	9.8852	7.7212	5.4034	7.2022	6.8909	5.9558	2.6932	6.0553	4.4237	6.2619	4.4584	4.5462	5.1168
3.1972	8.3624	7.7335	6.8778	7.2623	6.3782	5.6085	6.7934	6.6887	7.4001	7.1878	3.6321	3.399	3.5941	3.5619	3.5774	3.6673	3.457	6.9915	9.6932	3.5679	9.4618	3.4558	7.8197	3.222	10.014	8.9973	4.6566	3.2046	3.5776	3.478	3.2473	3.6093	3.5907	3.5816	6.5114	6.943	9.2046	10.033	3.5815	3.3992	3.6751	5.3737	3.4703	8.2109	8.0705	8.9805	8.7448	8.4109	8.4531
3.218	6.8573	7.665	7.3821	7.1469	6.4305	6.6225	6.6257	6.3343	7.0152	7.0724	4.5295	4.1309	3.4562	3.3905	3.8245	4.4972	4.9875	5.5994	7.6775	4.2592	6.7444	5.1687	3.8543	3.5138	6.5102	6.801	4.7112	4.8887	4.7272	5.3835	5.8512	5.244	5.3038	3.438	5.8169	6.879	7.762	7.0338	5.6827	6.0651	3.5946	5.8135	5.3087	7.096	6.731	7.4683	6.5729	7.6991	7.0777
3.2216	6.3888	7.1082	7.1636	6.9987	6.2037	6.744	6.5568	6.6022	6.6461	7.3143	3.6185	4.2044	3.4508	4.0786	3.5653	5.2262	4.5334	6.3748	8.3667	6.1041	7.8951	5.954	7.7326	7.2474	7.5727	7.4209	6.9831	4.0268	6.1354	6.0126	4.4283	3.6881	5.9381	6.1572	5.1535	7.356	7.6341	6.5836	6.115	4.5295	5.6464	4.9172	5.0906	6.8173	6.304	7.7693	6.5787	6.7794	6.8643
3.2234	5.0865	5.1797	5.223	5.6344	5.8014	5.7508	5.8563	5.9747	5.8167	5.4055	3.3066	3.1516	3.9595	4.2936	3.2613	3.3137	3.3037	3.613	5.4847	5.7886	5.239	3.763	5.6024	5.1846	5.0207	4.4584	5.0797	5.1759	5.0528	5.553	5.1586	5.0811	4.529	5.719	4.3949	6.213	6.2042	7.184	5.4977	5.3914	3.7869	5.7895	5.0224	8.6791	7.8439	7.8417	6.3192	8.1755	7.8997
3.2268	2.7563	4.0704	2.881	3.2757	2.6853	3.8272	2.692	3.0314	2.6282	2.5756	4.3238	4.2712	4.9525	4.2716	2.7401	2.8156	2.9147	2.6668	4.1797	2.6369	6.6634	2.6748	4.1094	3.5283	2.5198	2.7158	2.7603	2.5913	2.653	2.6411	2.6205	2.6891	2.6884	2.6392	2.7216	2.832	2.6868	2.3764	2.6497	2.4634	2.7658	2.7601	2.6737	5.6578	4.5531	5.3652	2.88	3.8081	3.5538
3.2323	6.4271	7.7843	7.4435	9.7188	7.6829	5.8364	7.5606	6.5887	7.378	7.0109	3.4431	3.0834	3.0384	4.1197	3.0659	4.2594	2.953	3.2034	5.076	2.9537	8.0561	3.252	4.0483	3.2115	9.5496	12.925	4.1078	2.8586	5.3458	2.94	2.9524	4.1004	3.242	3.273	10.38	5.3761	4.4608	3.2848	2.881	2.7242	3.3918	3.5013	3.0994	3.1918	3.4437	3.3739	3.3261	4.0954	3.7354
3.2487	6.3238	5.0082	4.724	5.2619	4.438	3.7065	4.8946	4.8756	5.6505	5.9852	3.6319	3.3864	3.6006	3.609	3.4476	4.0918	3.57	7.5509	9.4331	3.5779	5.8642	3.5101	7.9157	4.1655	3.79	6.5803	6.4124	3.6175	3.738	3.3903	3.8314	3.5566	3.6486	4.0941	3.753	3.7132	4.8472	3.1776	3.6966	3.551	5.0397	3.6613	3.2209	4.9504	4.933	5.8764	6.9272	4.809	5.1557
3.2497	3.5127	3.2552	3.4211	3.0425	3.3428	3.3355	3.3402	3.3825	3.3572	3.1605	3.372	3.2814	3.3428	3.2665	3.3035	3.484	3.2359	3.3225	3.1022	3.2925	3.3557	3.3292	3.4738	3.4593	3.2634	3.3657	3.3995	3.1903	3.3077	3.2362	3.2707	3.3437	3.436	3.3356	3.482	3.6135	3.3659	3.0941	3.3076	3.2238	3.6681	3.7935	3.3266	3.3228	3.346	3.272	3.6034	3.2964	3.3423
3.2618	6.6642	5.755	4.8299	5.972	4.4179	5.2564	4.9685	4.4343	5.5398	5.8886	2.8674	2.7978	2.93	2.9491	1.8481	1.8916	2.9103	3.944	6.9996	2.9171	5.3678	3.1177	3.0673	5.4561	6.4844	7.7574	4.4204	4.5815	2.9116	2.7409	3.1621	2.9464	2.3637	4.9516	6.5936	6.5948	6.9379	7.1345	4.8242	4.0079	3.4927	4.9723	2.565	6.8308	5.3923	6.6977	7.0262	7.0704	7.1925
3.2651	3.0318	2.8396	2.8106	2.9632	2.7859	3.0263	2.8712	3.0239	3.0771	3.0571	3.5784	3.3594	3.2213	3.1693	3.3876	3.2194	2.9147	2.9736	2.9489	5.1211	3.1517	4.3192	3.3009	3.5075	3.2776	3.2667	3.218	3.2619	4.0643	3.1529	3.8488	6.3897	4.2778	3.8339	3.4477	3.485	2.8578	3.0033	4.6073	3.1305	7.098	4.2047	3.1603	2.7556	2.7342	2.6447	2.4732	3.1321	2.7761
3.2709	5.4612	4.8565	5.1302	4.6225	4.6124	5.3499	5.0122	5.1628	5.431	4.8042	3.8223	3.7069	3.8079	3.5292	3.7417	3.1181	3.7004	7.2585	6.0385	3.6908	7.1468	3.7817	4.6765	7.7599	5.4338	6.7245	3.715	3.1419	6.8281	3.1179	3.7317	3.7992	3.2016	8.6	2.5414	7.1336	5.7059	3.5364	4.314	1.6694	2.5657	4.0418	2.0829	5.0589	4.7491	4.1606	4.6568	3.1302	3.2305
3.288	8.1474	7.6567	7.5406	8.0249	8.5074	9.3926	8.3204	9.8143	7.9508	7.4642	3.3615	3.2661	3.3545	3.3074	2.8783	3.4633	2.9259	6.466	8.5318	3.3077	9.3308	2.9652	5.3014	2.9969	8.2235	9.2012	5.6641	2.9544	4.9458	3.4563	3.3159	3.9275	2.9875	2.9495	8.6655	9.856	9.3481	9.5138	3.4021	2.8789	3.0163	6.6286	3.304	9.4852	8.8117	8.7621	8.5963	8.625	9.0898
3.2926	2.9569	2.616	3.3615	3.4518	2.8991	2.8428	3.0858	3.0469	2.7472	2.7117	2.94	2.9356	2.8436	3.2433	3.0018	3.0863	3.3841	5.946	2.7658	5.4977	2.8912	5.7643	3.0458	3.5247	2.7018	2.884	3.077	6.4503	2.8437	2.704	5.9493	7.3551	3.562	3.1719	2.9952	3.0722	2.9053	2.456	5.786	5.2958	3.1082	3.0089	5.2265	2.7388	2.913	2.6428	2.9701	2.8207	2.766
3.3146	4.5971	4.2858	3.9783	3.4986	3.4922	4.2702	5.004	4.2448	5.1306	4.3767	3.5083	3.835	2.9105	3.5758	2.9751	3.3586	3.3076	3.4335	5.7366	4.3858	6.0406	3.5931	4.5385	3.3511	4.1289	4.7799	4.6466	3.9492	4.9837	4.808	3.2503	3.8418	4.1436	3.9034	3.3502	4.9445	4.0537	5.1092	4.003	3.342	4.1522	3.3667	4.3056	5.1424	3.9758	5.0863	3.7227	3.9371	4.0202
3.3147	3.04	4.0872	3.9126	3.6833	3.36	3.3523	3.3565	3.3819	3.4551	4.5131	3.3882	2.8377	3.5661	3.4442	3.5378	3.7412	3.3101	3.7449	4.4172	3.4542	4.4039	5.0386	4.0022	4.1049	6.2331	4.882	4.4799	3.4184	3.5337	3.5384	3.8445	4.7202	5.1847	4.1105	5.0539	5.0528	5.1808	5.7409	4.3829	3.7048	3.7053	3.9176	3.5368	3.5327	3.5886	3.3288	3.7554	3.5023	3.5852
3.3177	3.8783	3.066	3.1548	3.0041	3.4765	3.4563	3.4589	3.5134	3.4246	3.1875	3.5122	3.4335	3.484	3.2955	3.4233	3.6793	3.3184	3.4303	3.159	3.4144	3.5036	3.4524	3.5346	3.5387	3.2096	3.4951	3.5524	3.3627	3.9565	3.378	3.2287	3.4718	3.4897	3.4853	3.7691	4.2993	3.6276	3.252	3.2776	3.2227	3.6362	3.714	3.4516	3.4356	3.4786	3.254	3.577	3.4122	3.4604
3.3192	7.2476	7.3871	6.7294	7.2819	6.4548	6.8856	6.7465	6.5214	6.9359	7.1841	2.832	3.3506	4.6707	4.3002	2.9875	5.1539	2.5632	5.4077	9.4534	5.0857	8.0565	2.3522	6.6262	5.3671	8.4207	7.7632	6.5314	3.8725	5.3323	4.8121	3.3417	4.0657	3.383	3.3446	6.5863	7.6842	7.3787	8.2326	4.9416	4.5015	8.2759	6.1838	2.3565	9.7263	10.101	9.0303	9.605	9.2713	9.4381
3.3286	4.4533	3.6437	3.5241	4.6941	3.4892	3.2405	3.4268	3.4905	3.362	4.2027	3.5219	3.0891	3.4299	3.3295	3.1237	3.3631	3.1612	3.1127	6.4562	3.3119	7.5045	3.5989	3.2958	3.1881	6.7817	6.9583	4.3798	3.0774	3.3975	3.6395	3.3533	4.3391	3.2191	3.1356	6.2265	5.6852	6.0712	6.5971	3.1096	2.8496	3.7166	5.4104	3.2285	4.0508	3.4527	3.2793	3.3262	3.3672	4.2376
3.3468	9.2468	8.1383	8.2897	8.6326	7.6489	8.2002	8.4337	8.2744	9.0602	8.6612	1.4482	2.8469	4.186	3.8943	3.9953	4.1387	1.9627	7.3937	10.371	3.8489	8.851	3.5356	7.832	4.068	6.8496	9.3914	5.9055	3.9307	6.4228	4.205	3.9897	4.472	4.3859	4.0073	4.3785	9.3128	10.455	5.9573	4.3795	3.8732	2.4888	4.1269	4.2212	9.5858	9.0887	9.7325	8.9942	8.5113	9.2902
3.3544	2.7785	2.6284	2.6936	2.5497	2.8204	2.7617	2.7512	2.7799	2.6962	2.6424	3.2164	4.6833	4.7092	4.3465	4.043	4.5183	4.2834	2.8053	2.6304	2.7099	2.8079	2.812	2.9843	2.8518	2.5737	2.8732	2.8806	4.5608	3.1319	4.8191	2.9702	2.7713	5.0016	6.8465	2.9025	2.8132	2.8297	2.2589	2.7542	3.8672	2.5768	4.8069	2.7458	2.7396	2.5906	2.518	2.578	2.7535	2.7532
3.355	2.6692	2.3866	2.4576	2.4534	2.5789	2.5733	2.5657	2.6161	2.5196	2.4613	3.5982	3.1713	2.6789	2.5492	2.587	2.6675	3.6836	3.6129	2.4567	6.647	3.1998	2.9135	3.6327	2.6115	7.6113	2.6225	4.1936	2.4983	2.9629	6.4511	4.9445	2.6746	4.5329	2.5705	3.8577	2.7129	2.6051	9.5315	2.5894	4.0334	5.1094	5.6497	2.5621	2.5566	2.6124	2.4357	2.6824	2.525	2.5919
3.3592	4.7364	4.7831	4.7187	4.9316	4.6848	4.5367	4.8402	5.4492	5.0676	5.0031	3.7741	3.6908	4.3639	3.8945	3.7223	3.8147	3.7298	3.7347	4.407	5.0995	5.6964	3.5643	5.6788	4.2288	6.5492	5.3678	4.7309	3.9742	4.492	3.6974	4.8356	3.7521	4.2295	3.722	3.7694	5.8199	6.1541	7.3945	4.4327	4.9742	4.8064	4.7626	3.6926	5.2467	5.0081	5.2439	4.3615	5.5032	5.3065
3.3608	9.3887	9.9248	9.7312	9.6603	8.9555	9.5838	9.6144	9.6184	10.013	9.7723	3.1664	3.6505	3.1338	3.1234	2.8282	3.6092	3.3897	7.5335	9.7052	8.3924	8.6952	3.1598	9.6032	6.6397	7.3878	8.9414	7.3503	6.3588	6.9196	5.6672	3.7273	4.9972	3.8548	8.9963	2.8247	7.8809	9.0131	6.7041	6	7.7499	2.8608	3.7796	8.5829	9.7522	9.5125	9.5674	9.2874	8.7984	9.5141
3.3612	3.6139	3.5598	3.5688	3.7711	3.6072	3.6002	3.5973	3.6831	3.5836	3.7502	3.6578	3.9233	3.5967	4.1259	3.6622	3.7236	3.993	3.5924	3.5536	3.5008	3.5917	3.4954	4.0825	3.589	3.4693	3.5044	3.6093	4.273	3.3167	3.7065	3.6038	3.6	3.563	3.8593	3.6175	3.9704	3.5031	3.5017	4.0177	3.2083	3.6546	3.6365	3.6757	3.7377	3.6039	3.1909	3.6396	3.5933	3.6074
3.3717	3.9202	3.2786	3.4313	3.4548	3.6141	3.6344	3.564	3.6382	3.4585	3.9357	3.8675	3.5165	3.8089	3.8552	3.7297	3.97	3.8486	3.6257	3.3263	3.31	3.6378	3.8323	4.1866	3.6935	3.2173	3.7008	3.9758	3.2668	3.5958	3.5198	3.3955	3.6644	3.9059	3.5443	3.8444	4.2605	3.9325	3.3402	3.4476	3.0666	3.7381	4.0299	3.6259	3.3748	3.6059	3.2821	3.5864	3.5363	4.2057
3.3986	5.6462	5.621	5.9666	5.7278	6.006	5.0846	6.0782	5.9573	6.5089	6.4503	5.1971	5.4708	5.2453	3.4112	5.2905	3.2286	3.5707	4.9978	6.5789	2.8771	3.9392	2.7245	2.1879	3.4515	4.0249	3.0134	3.5867	3.0898	2.1483	4.3384	4.5972	3.4405	3.0389	2.6415	3.9798	3.1745	5.6618	6.3944	6.3433	5.8358	5.2091	5.7689	5.3852	8.1738	8.4189	7.9743	7.9305	8.62	8.5171
3.4208	6.7712	5.6852	6.6204	6.4828	5.0429	5.0007	5.7588	5.7495	5.6862	5.9659	3.2946	3.1197	3.4385	2.4891	2.9949	3.94	2.1228	3.1977	7.067	3.4182	4.505	3.4927	4.2881	4.0838	4.7691	5.5043	4.4629	3.7129	4.6834	3.8183	3.3918	2.2167	3.6661	5.803	5.1651	5.4289	6.5298	5.5612	4.9538	4.8267	3.488	4.2043	3.9593	8.0656	8.1731	8.2628	7.9488	8.8416	7.6219
3.4262	3.0109	2.9734	2.7775	2.7076	3.0079	2.8771	2.9952	3.019	2.8814	2.7276	3.0432	2.9761	2.9945	2.9821	5.3315	3.0329	2.9763	5.2427	2.8056	3.6749	3.0108	2.9994	3.324	6.0952	2.8247	3.0269	3.0043	3.8346	5.6208	2.9811	2.8764	3.0108	3.0073	2.9858	2.8835	3.0102	2.996	2.9248	2.9999	4.7824	3.2568	3.034	2.994	2.9906	3.0093	2.8353	3.0462	3.2062	3.0078
3.4284	2.8838	2.7202	2.7389	2.6137	3.0784	2.8496	2.8334	2.808	2.7448	2.9907	3.1813	4.9004	3.3764	3.9651	3.0069	3.0566	2.7566	5.5339	2.6542	2.7983	2.7954	2.8701	2.9606	2.8752	2.6131	2.7816	2.8849	4.341	4.8689	2.683	2.703	2.7539	2.9557	3.0472	2.9629	3.7953	2.9355	2.4568	2.6749	2.5851	2.7849	2.7803	2.7538	2.7161	2.7801	2.6344	2.9686	2.7662	2.8353
3.4419	2.5844	5.6178	2.667	4.3662	2.6185	2.648	2.8123	2.6384	2.925	3.9104	5.4431	5.6002	3.4631	2.5934	2.6084	2.6937	4.4268	2.5495	2.4509	9.2357	8.7808	5.2204	4.2382	2.6329	8.1205	8.929	3.9881	2.4322	3.9432	6.2118	7.4854	9.1735	2.6685	3.6434	2.6318	2.7867	2.8599	5.0629	2.6073	2.4241	2.7349	5.1309	2.5611	2.603	2.645	2.4654	2.7688	2.5952	2.6193
3.4499	11.112	11.023	10.481	10.667	9.4814	10.526	10.617	10.242	11.003	10.676	3.3498	3.5222	3.5774	4.3871	3.1586	4.7347	3.173	8.2567	12.76	7.961	11.533	6.3845	10.627	6.8167	10.068	13.145	7.6401	5.4351	10.091	3.466	5.6472	6.6255	5.0071	5.7165	5.7594	12.545	12.502	7.0609	7.9658	3.9485	4.666	7.6134	3.4527	12.827	12.224	12.333	12.562	12.959	12.599
3.4557	4.2314	4.2612	4.2233	3.9125	4.0128	3.923	3.8306	4.0746	3.8115	4.5336	4.1057	3.7312	3.6125	4.152	3.8983	3.8814	3.6263	4.2745	4.6264	4.4035	3.9145	3.9125	4.461	3.9551	3.3786	4.5932	4.1833	4.6569	3.8918	3.9996	4.3281	3.9154	4.0185	5.3585	4.0027	4.7996	4.2499	4.0746	4.4005	3.9542	4.1899	4.1931	4.3449	4.3339	3.8581	4.8328	3.8351	4.8769	4.7531
3.479	3.5656	4.267	3.952	4.2493	5.1292	4.0568	3.8094	3.5738	3.5936	4.0432	3.6922	3.7367	3.5327	4.0973	4.929	3.6558	4.381	4.4713	3.3787	3.4466	3.5382	4.6885	3.7719	3.5331	3.0667	3.5333	4.0837	3.4581	3.511	4.6418	4.5498	3.5178	4.2959	3.4588	3.6204	3.7553	3.5358	3.3204	3.2853	3.4909	3.6299	3.6785	5.7453	3.4074	3.5168	3.4374	3.6451	3.4481	3.5183
3.4835	6.1344	5.5598	6.6261	6.6397	7.1131	6.873	6.5628	6.3276	6.7077	5.89	3.5918	3.4705	3.6061	3.5226	3.573	3.7651	3.4649	3.5987	3.4476	3.5202	3.6549	3.6486	3.6203	3.6844	3.7491	3.6812	5.0278	3.393	3.5673	5.0728	3.3674	3.4982	3.549	3.4802	3.7299	4.0265	3.663	2.9407	3.529	3.3379	3.7788	3.7932	3.7519	4.0615	3.9919	4.815	3.8211	4.7635	4.1097
3.4873	3.5875	3.1002	3.229	3.1305	3.3783	3.4463	3.3635	3.4338	3.3332	3.1522	3.4202	3.3254	3.4561	3.142	3.237	3.7415	3.2891	5.189	3.4026	3.3716	3.5985	3.4501	3.5327	4.584	3.1625	3.4384	4.2304	3.2521	3.7516	3.3543	3.9369	3.3885	3.5537	2.98	3.6611	4.3998	3.7285	2.822	3.313	4.4585	3.6807	3.5164	3.4503	3.3621	3.4731	3.2047	3.5219	3.4037	3.3956
3.4927	3.6227	3.466	3.5041	3.4582	3.5829	3.575	3.5044	3.6145	3.5393	3.4626	3.6128	3.5437	4.0641	3.3074	3.6663	3.7158	3.5194	3.5656	3.4687	3.5351	3.8668	3.5708	3.8976	3.5745	3.4277	3.9631	3.6377	3.4489	3.5534	3.5043	3.5411	3.5282	3.6241	3.5557	3.7358	4.3794	3.5927	3.1867	3.5186	3.4489	3.6662	3.784	3.7713	3.4749	3.5875	3.4794	3.4799	3.6814	3.5773
3.4942	4.4127	3.575	3.3182	3.5605	3.1511	3.6128	3.615	3.6263	3.7951	3.7023	3.651	3.615	3.9909	3.5282	3.6034	4.1539	3.4446	3.5018	6.259	3.5507	3.6387	3.5968	3.7892	3.6491	3.563	4.9022	3.6546	3.4427	3.6185	3.4449	3.4012	3.6274	3.6235	3.5908	3.6864	3.872	3.6127	5.233	4.1782	3.2493	4.9812	5.4725	3.578	3.9589	3.6257	3.6766	4.5817	3.6062	4.5845
3.5028	3.5036	3.572	4.5621	3.8161	3.5894	3.3782	3.7513	3.2228	3.4478	3.744	4.6564	4.2626	4.918	4.3389	4.1083	4.5334	5.9697	3.5911	5.3428	2.9174	3.7787	3.5386	3.0843	2.5914	3.6032	3.2303	3.2354	3.0678	2.9825	3.6804	3.0999	3.6134	3.801	3.0703	3.8366	3.0763	3.7848	3.5564	4.645	5.41	3.868	3.8522	4.4987	2.7641	3.5209	3.6121	3.323	3.4662	3.6051
3.5046	7.7538	7.3242	6.7372	7.5314	5.0601	6.2612	6.5362	6.1389	7.1362	7.0275	3.8519	3.4875	4.0455	3.8462	3.9806	4.3146	3.8876	4.8745	7.8924	3.9405	8.5652	4.0418	4.5425	4.1437	7.6618	8.8307	5.807	3.6723	5.2011	4.0616	3.6945	4.033	3.9469	3.5692	5.2275	8.2016	8.9689	7.7195	3.9025	3.4874	4.2563	4.7899	3.648	9.604	9.7121	9.1647	9.6281	9.7605	9.081
3.5124	3.6987	3.2605	3.4857	3.3717	3.6202	3.6084	3.6072	3.6529	3.381	3.3869	3.6559	3.5805	3.6118	3.5519	3.5885	3.8978	3.5293	3.8367	3.4876	3.5535	3.647	3.6122	3.8604	3.8971	3.4482	3.6433	3.7892	3.4271	3.5799	3.5426	3.5609	3.6284	3.7363	3.6203	3.7978	3.9129	3.7183	3.3201	3.5693	3.3664	4.0912	3.7435	3.6064	3.921	3.6315	3.4358	3.8869	3.7315	3.6137
3.5132	3.8153	3.3426	3.225	3.3439	3.5856	3.5487	3.5635	3.6447	3.4943	3.3616	3.633	3.5588	3.6899	3.5328	3.5254	3.6338	3.4564	3.5151	3.4262	3.5333	3.563	3.5472	3.7505	3.5884	3.3352	3.6096	3.6654	3.4907	3.5398	3.5434	3.5348	3.5619	3.5803	3.5466	3.6801	4.3669	3.5534	3.2297	3.5489	3.3907	4.4758	3.7285	3.577	3.5912	3.5713	3.5192	3.786	3.3672	3.5662
3.5139	11.516	10.843	11.544	11.398	11.096	11.605	11.119	11.504	11.169	10.699	3.1218	3.7257	4.145	4.7227	3.8751	6.941	3.5937	6.8622	12.161	7.8228	9.652	3.8957	7.9188	8.6215	8.1749	12.911	6.373	6.0285	7.3427	6.1926	3.8743	4.886	3.9223	4.7897	6.8736	8.9	10.498	11.45	5.0516	3.7945	3.1607	6.2801	5.4434	12.749	11.254	11.104	11.994	10.949	12.264
3.5166	3.5577	3.3012	3.4604	3.427	3.517	3.5431	3.4615	3.5645	3.5121	3.4731	3.6107	4.5806	4.137	3.5162	4.1083	3.6076	3.5406	3.5428	3.49	3.5113	3.5576	3.5372	3.5763	3.5417	3.4755	3.5782	3.5685	3.4413	3.4554	3.5149	3.5375	3.5602	3.5535	3.5291	3.651	3.594	3.5579	3.5082	3.5434	3.397	3.696	3.5892	3.5667	3.7272	3.5552	3.3439	3.6575	3.5148	3.486
3.5222	2.0436	2.2548	2.2476	2.2073	2.0341	2.2703	1.9988	2.0895	2.2533	2.0287	2.9666	2.4106	3.1941	3.3904	2.7776	2.2739	2.5403	2.2592	2.1745	4.5212	2.0402	2.7965	2.0572	5.6466	2.1309	2.0021	1.9953	4.2574	2.9979	2.4143	2.6398	2.4652	2.2715	5.0071	2.0005	2.027	1.9999	1.9278	2.2721	2.6931	2.9704	2.1033	2.0794	2.014	2.0105	1.9836	2.1012	2.0131	2.0308
3.5379	2.8917	2.5908	2.6749	2.7662	2.8496	2.816	2.8232	2.8511	2.7562	2.6479	6.8559	7.3697	3.3394	3.3674	3.4899	3.0704	7.1131	2.8191	2.6783	2.7621	2.8665	2.8912	2.9606	2.964	2.6193	2.8391	2.8385	5.3419	2.8108	4.0203	2.7447	2.8582	3.411	2.8499	2.865	2.897	2.8204	2.4677	2.7586	2.9873	2.9086	2.9915	2.8238	2.7952	2.8788	2.6426	2.9271	2.7473	2.8233
3.5399	7.943	6.784	6.9776	7.8569	5.9646	6.4895	6.4616	7.0323	8.0537	8.2963	4.7121	5.2034	4.0839	6.4673	4.755	4.1611	5.2259	5.5933	9.1705	5.7172	8.2394	5.1059	5.0225	2.5942	7.9787	8.036	6.852	5.6778	5.2211	7.8071	3.9625	4.2685	6.7979	4.7429	4.536	8.289	8.7163	6.6812	6.2277	4.0413	4.3625	8.27	5.0893	9.6908	7.8141	8.9187	7.7895	9.4701	8.1498
3.5449	3.5357	3.0659	3.2268	3.3716	3.4678	3.4078	3.4911	3.5401	3.3122	3.252	3.8032	4.8237	3.6725	4.438	4.0861	3.5969	3.6285	3.4915	3.2995	3.4229	3.6539	3.4556	3.7923	3.5358	3.0626	3.542	3.5463	5.459	3.9015	3.2975	3.2379	3.5015	3.425	3.8654	3.5718	3.5812	3.5015	2.8945	3.3142	4.5502	3.6241	3.5659	3.47	3.472	3.5132	3.1677	3.6117	3.3435	3.441
3.5459	3.651	3.3132	3.3574	3.1707	3.4641	3.4482	3.4507	3.5814	3.4122	3.3287	3.5666	3.423	3.6037	3.3819	3.7199	3.6025	3.3758	3.4418	3.4882	3.4075	3.4899	3.9092	3.5735	3.4601	3.2033	3.5848	3.627	3.993	3.4487	3.3961	3.4066	3.4746	3.6124	3.5169	3.6715	3.8223	3.4832	3.1218	3.4241	3.1672	3.7359	3.7128	3.4659	3.4259	3.4735	3.3457	3.5894	3.3845	3.4467
3.5558	3.8408	3.4206	3.397	3.2913	3.7198	3.6655	3.7003	3.7417	3.5786	3.445	3.7787	3.6413	3.4995	3.6259	3.6508	3.8048	3.5645	7.5764	3.5146	3.651	3.8225	6.9908	4.0692	3.7364	3.6786	4.5816	4.447	3.6015	3.6591	7.6598	3.9948	6.1985	7.0878	3.618	3.7093	5.1903	3.7809	3.2348	6.8767	7.7688	3.7686	4.1576	3.4514	3.6699	3.9475	3.4943	3.8226	3.7037	3.8092
3.5569	3.374	3.5364	3.4991	3.6455	3.3058	3.3618	3.0798	3.1794	3.2576	3.5112	5.2659	4.7627	4.231	3.7543	3.8628	3.5474	3.9605	3.3966	3.2338	3.2253	3.3217	3.4031	3.2158	3.8746	3.0394	3.3326	3.4671	3.0513	4.0366	3.2585	3.3906	3.1563	3.6563	4.7439	3.486	3.548	3.1828	2.9149	3.0759	3.0244	3.2637	3.1192	3.1389	3.294	3.3106	3.0528	3.1225	3.2692	3.4044
3.5575	6.6788	6.5781	6.4924	7.2989	5.8056	6.2702	6.6104	6.4609	7.0132	7.2466	2.6151	3.1092	3.188	3.3688	3.3227	3.8501	3.6932	4.1839	8.1143	3.3124	6.1778	3.2375	4.1071	3.5713	7.058	5.8157	3.7916	2.994	3.6163	3.3508	3.3234	3.501	3.3673	3.1703	5.3255	5.7443	7.1702	9.3096	3.4066	2.9987	3.4267	5.0891	3.7462	9.4162	9.4988	9.1808	9.0611	9.6074	9.253
3.5612	6.7716	7.4627	8.5142	7.1577	6.057	5.1935	7.107	7.1793	7.1685	6.7475	4.1686	3.6138	4.1468	3.6721	3.7546	4.1717	4.0598	7.8024	4.0408	8.0958	4.1242	8.4504	5.3118	5.6094	3.4397	4.1839	6.0346	9.3458	4.2386	9.0221	4.0805	5.1027	7.1095	8.2505	3.9033	5.2688	5.5648	3.2804	4.7016	6.0762	4.0445	6.3362	9.0424	6.7824	6.5324	6.7156	4.9617	5.0886	7.2324
3.5638	2.9116	3.7887	4.0219	3.9333	3.9772	3.465	3.7243	3.2129	3.6208	4.0252	3.044	3.8635	4.6975	4.0968	2.9234	2.9443	3.2662	3.3721	5.0617	2.2326	3.1833	2.4264	3.231	2.6258	2.3565	3.1737	3.1755	7.1436	3.5466	2.545	3.4918	3.1402	3.471	2.8803	4.018	2.9688	2.6106	2.0881	2.8128	5.3665	2.7507	3.1536	3.9163	5.4503	6.3345	6.3689	6.4317	3.7302	5.6264
3.5765	2.89	2.6464	2.6774	2.6288	2.7589	2.874	2.8712	2.814	2.8657	2.6574	2.9086	3.9147	2.9233	3.9484	3.7561	2.9476	3.1433	2.8633	2.6904	2.8426	2.7996	2.8635	3.9174	4.1105	2.6631	2.8603	2.8146	6.871	6.6549	2.7184	3.0651	2.7885	2.8798	2.8865	2.7141	2.7259	2.793	3.2528	2.8719	4.5095	6.7367	2.9086	2.7538	2.6281	2.7862	2.7361	2.9138	2.5536	2.7774
3.5844	7.4302	7.2635	8.4943	7.7096	4.8138	7.1403	7.0046	7.1475	7.2914	8.0527	3.643	3.7915	5.888	4.1023	5.2537	5.1403	4.8501	5.7799	6.2587	3.3661	5.9733	5.808	4.2518	4.8363	6.1354	6.1866	3.6439	4.0002	3.5905	6.3929	6.2217	5.8816	4.5941	3.7169	7.8836	6.8894	8.5109	6.1728	6.4126	4.2478	6.1804	5.7744	5.8404	9.5759	7.2307	9.0783	7.026	7.1632	8.9547
3.5882	4.9802	4.6784	4.4778	3.9594	3.7295	4.4487	3.6373	3.857	4.2917	3.9917	3.8621	3.5505	3.9334	3.6612	3.7372	3.8609	3.5741	3.9105	5.3375	3.7719	4.0301	3.5651	4.0127	3.9301	5.3346	6.2919	3.6943	3.5611	3.843	3.6761	3.7776	4.0577	3.8659	3.5404	4.045	4.4513	3.9022	4.3183	3.6387	3.7085	3.9377	3.9529	3.6019	3.9696	3.8215	4.0345	4.0192	4.1485	3.734
3.5885	3.7962	3.5225	4.9563	3.8922	4.2454	3.6424	5.0185	4.7849	3.6225	3.5576	4.6789	5.3539	3.7601	4.0014	3.4867	3.3951	4.7702	3.3572	3.1146	5.2422	3.1939	3.4981	3.717	3.2211	3.1358	3.2279	3.501	3.1121	3.7661	3.2129	3.4378	3.6576	3.2938	3.3641	3.3169	3.3437	3.2834	3.8477	3.7362	3.5237	3.5098	3.3527	5.8994	3.7434	3.7898	3.7881	3.4301	3.77	5.0363
3.5996	2.9089	2.9097	2.7482	2.7875	2.8891	2.8751	2.8637	2.629	2.8482	2.9693	4.0543	4.3045	4.3161	4.0276	3.3781	4.6274	5.0417	3.6552	3.136	2.7798	2.8985	3.3829	2.9364	2.9006	3.4444	2.9665	2.9987	2.5594	2.856	2.8637	2.8622	2.8884	2.9036	2.8229	3.9116	3.0179	4.5977	2.944	2.8587	4.6112	3.0111	2.951	2.8769	2.8624	2.8909	2.7995	2.9606	2.8637	2.8824
3.6023	8.2412	7.819	8.0052	8.4829	7.3325	7.9827	8.1583	8.3155	8.2857	8.3582	5.1335	5.7917	5.5835	6.1166	5.1639	4.0271	5.3185	7.2138	9.5224	4.6791	9.0064	7.0919	4.8819	4.6282	7.409	7.9946	7.5902	4.2611	4.666	9.3951	7.7403	5.1874	5.2229	5.1158	9.9964	9.5621	9.6502	9.1821	6.6721	6.0975	5.9913	7.5829	8.7525	10.17	10.453	10.286	9.9274	10.467	10.127
3.604	2.8071	2.6567	2.6108	2.6522	2.6412	2.6211	2.7273	2.7449	2.6272	2.666	3.2605	2.7532	2.8585	3.0151	3.4857	2.89	3.75	2.7205	2.6843	4.7892	5.0006	3.385	2.7563	2.6424	5.9683	3.2854	3.7588	2.6077	2.6209	4.5208	4.0352	3.2513	2.7947	2.7589	7.925	3.912	2.9801	5.5	3.2198	2.6994	2.8467	4.7342	4.8273	2.7181	2.7499	2.5427	2.6854	2.6409	2.645
3.6138	11.431	10.901	10.553	11.222	10.964	11.214	10.424	11.383	10.903	10.76	3.7419	3.9569	3.0557	4.3357	4.0812	4.0061	3.3803	8.117	9.4595	5.4921	8.1774	3.4129	3.46	3.7198	7.2861	11.764	4.9493	5.0874	5.5041	3.3858	3.406	3.8611	3.4298	3.7963	4.9336	7.7009	10.517	10.484	5.6026	3.6298	3.181	3.7199	3.7256	11.944	11.426	11.493	11.607	11.069	11.659
3.6157	5.7759	3.3906	6.9481	5.7161	4.0971	3.9253	6.2668	5.3622	5.6076	5.902	4.04	3.9702	4.5398	3.4464	3.3417	2.5967	4.0806	3.6729	3.5279	2.6074	2.5322	2.6097	3.5254	3.7993	3.0989	3.5054	4.7209	4.1346	1.9986	3.4451	3.4105	2.8172	1.6714	1.8268	2.6653	2.6097	3.6907	2.8078	2.9739	6.525	1.9862	2.0668	4.306	5.2672	4.9647	5.6201	4.952	5.4575	6.4655
3.6463	8.8179	11.425	10.747	9.296	9.5315	8.2852	9.7699	9.7746	9.8618	9.716	4.1674	3.991	3.8873	4.6626	3.651	4.0487	4.23	5.1755	5.4855	6.5073	8.2308	6.099	8.5598	5.3652	5.5745	5.518	6.9666	7.3391	9.5905	6.3032	6.3079	6.2212	5.9515	7.674	7.8811	7.837	7.5418	10.371	7.8493	9.8442	7.1587	7.4583	7.8957	10.274	9.4503	9.2902	8.2013	8.9448	10.234
3.6485	4.1629	3.4791	3.2757	4.1321	3.2847	3.5284	3.2885	3.3013	4.6453	4.1925	3.4621	3.2387	3.2748	4.2562	4.8758	3.6828	3.648	4.0306	6.6234	2.8555	3.0259	3.5916	2.9575	6.3419	2.7528	3.0827	2.8337	3.6978	2.7969	4.7955	2.8766	3.2819	3.7691	6.2889	3.7423	3.3093	2.8245	6.0482	3.6991	4.5467	3.737	3.6815	3.4702	2.9553	2.8393	3.7874	3.3785	3.2475	2.8354
3.6487	6.0566	5.8714	5.3198	6.0849	4.7904	5.7831	5.414	5.8993	5.8634	6.1518	3.747	3.9953	4.3235	3.9405	4.1322	4.1501	3.5232	5.3327	6.9947	4.1217	7.0729	4.1446	7.3669	5.5152	5.0173	6.8846	6.1141	5.0234	5.3228	4.9581	5.9588	4.6822	4.1478	4.8617	5.0687	8.0827	7.245	8.0363	4.902	4.2423	4.2129	4.5434	4.6211	9.2143	8.9857	8.2193	9.0289	9.1118	8.7309
3.652	7.5743	10.529	9.857	7.1482	6.0599	5.5367	6.9943	6.8872	7.9208	8.0261	4.2918	3.6738	4.9402	4.2302	4.244	5.3326	3.6403	4.2589	4.7701	4.2333	4.4613	4.3019	5.9763	4.8853	3.9199	4.787	5.1855	6.4016	8.7559	5.098	5.1823	4.6083	5.1766	4.8376	5.2003	5.5083	6.1927	5.3626	5.1577	10.336	5.6928	5.2835	5.8852	8.7406	9.807	6.5215	7.3255	7.2647	9.0879
3.6606	6.7478	8.1681	6.6003	6.9021	4.045	6.9639	6.4177	5.4742	6.8852	7.0808	3.0596	3.5385	3.0225	3.7523	2.9988	3.5684	3.6568	5.4774	8.4421	4.3964	8.0028	3.8646	7.0031	3.7385	6.6024	9.21	5.4462	5.8691	5.6717	4.9685	3.2704	4.6693	4.7769	5.8497	5.9746	6.7097	7.06	6.21	4.1947	4.4131	3.7923	4.8667	3.8451	8.994	8.7903	8.7419	9.0682	8.8179	8.1521
3.6636	2.9978	2.964	2.9557	3.0608	2.9979	2.9887	3.2751	3.0082	2.9758	2.8152	3.3335	3.0158	3.2821	3.2015	3.3124	3.2449	3.5541	3.6755	3.9073	3.4699	3.7865	5.8816	3.197	6.2066	6.8843	3.3105	6.0181	8.3757	3.3775	6.3641	3.9528	4.3867	4.4057	6.5849	2.9963	4.4604	3.2921	4.2662	4.4154	3.2139	6.4141	3.4302	2.9866	2.9779	3.1749	2.9457	3.3442	3.2083	2.9373
3.6637	3.6049	3.7154	3.7816	3.8369	3.8426	3.8353	3.8638	3.894	3.8086	4.4578	3.7763	3.6864	3.6171	3.6815	3.9213	3.8987	4.0882	3.819	3.5169	3.7912	4.5894	8.7493	4.391	3.8607	10.775	6.495	4.8935	3.4189	3.8147	4.9097	4.9423	4.8284	3.9206	3.816	7.0213	5.9052	4.7385	6.4618	3.6127	3.3133	3.6956	8.9239	4.0014	3.7427	3.8447	3.7691	3.9604	3.6267	3.7709
3.6662	3.3224	3.2177	3.2074	3.1913	3.3479	3.1175	3.3432	3.3178	3.2477	3.2267	3.8038	4.9964	3.832	3.6477	3.348	3.367	4.2948	3.271	2.5381	4.2993	3.2186	3.2384	3.3538	4.6117	3.0764	2.6451	3.3617	6.4244	3.3835	3.2316	2.5999	3.2955	3.3052	6.632	3.3285	3.3537	3.2969	2.9357	3.3143	4.1244	8.0412	3.3909	3.7473	3.3227	3.2979	3.2914	3.3938	3.2997	3.3497
3.6716	3.0924	2.7721	2.8461	2.8291	2.9703	3.0484	3.0518	3.085	2.9803	2.8336	3.1481	3.7293	3.0688	3.0374	3.0527	3.3268	3.3488	2.9181	2.8426	2.9797	3.2588	3.2629	3.1872	3.1431	2.9521	3.1779	3.156	3.0116	3.0439	2.9585	2.9766	3.0997	4.3184	3.0453	3.1861	3.282	3.0765	2.7127	3.0864	2.8457	3.406	3.2187	3.066	3.0433	3.2777	3.0104	3.2309	2.9864	3.0573
3.6798	6.163	6.2838	6.3164	6.9066	5.4355	5.6207	5.9546	4.2038	6.2381	6.4455	3.3053	3.5685	3.9896	4.1	3.2602	3.9793	4.2865	4.3479	9.873	8.5391	8.726	3.8096	6.5922	4.1588	9.0135	7.2654	4.615	3.9009	5.2485	7.3149	3.7182	5.0905	5.7907	4.8202	6.8778	8.1783	8.856	9.811	6.3076	7.2313	5.734	5.4472	3.1356	6.5277	8.2941	6.8617	5.7349	6.5905	5.9385
3.7102	5.114	5.193	3.7194	3.6494	4.0882	4.3689	3.9825	4.2649	3.9594	4.4833	4.1701	3.857	4.1383	3.8659	4.0253	4.8733	3.9247	4.0112	4.36	3.89	4.1261	4.0133	5.1358	4.1469	3.67	5.0302	4.2244	3.5968	4.1241	3.8316	3.7275	4.014	4.2827	4.0373	4.7143	4.8117	5.8111	4.1835	3.8699	3.5586	4.4454	4.3408	3.9963	9.7978	7.8078	8.8364	7.392	7.6823	8.7094
3.7169	4.5466	4.1027	4.063	4.698	4.629	4.6844	4.8142	4.582	4.8492	4.3061	3.9302	3.8654	3.8908	3.8424	3.8322	3.9356	3.8192	4.1897	7.687	4.1557	6.0276	4.0441	6.5374	3.7526	7.6165	6.3968	5.1786	3.7885	4.2089	3.8498	4.1363	4.2608	4.2608	3.9463	6.015	5.7693	5.1215	8.5181	4.1558	3.3505	4.2305	5.161	4.045	4.6946	4.9375	4.2988	4.4423	4.3822	5.1309
3.7192	8.9279	8.4594	9.6823	8.2163	8.0884	7.4043	8.6615	8.9147	8.5993	8.4951	3.3498	3.312	3.3071	4.3948	2.7529	4.5431	3.3704	3.3089	5.359	3.226	4.4907	4.0239	5.4604	3.9801	3.9327	4.5017	5.9613	5.0544	6.7297	4.202	4.9756	4.6341	4.8289	4.4602	4.8777	4.5991	5.9021	4.3176	5.1282	7.5068	7.6866	3.3536	7.7258	9.3259	10.306	8.1913	9.3673	8.0546	9.0321
3.7206	3.8502	4.0411	4.6431	3.7453	3.5614	3.5982	3.5506	3.6864	3.525	4.2524	3.6539	3.5484	4.2986	3.5266	3.8414	3.9949	4.2706	3.5499	3.662	3.5234	3.5172	3.5864	3.7682	3.6741	3.1209	3.6155	3.684	3.3281	3.5344	3.6364	3.4033	3.5816	3.5766	4.1895	3.7135	3.9143	3.5602	3.528	3.5684	3.4863	3.7407	3.6723	3.4557	3.4012	3.5635	3.4754	3.6115	3.5295	3.5713
3.7298	6.9944	4.8325	5.5838	6.0422	4.1305	4.598	3.9962	4.7206	4.6093	4.3768	3.8009	3.2252	4.3256	5.4272	4.0798	4.2012	4.816	3.7405	7.8494	8.6498	6.2924	3.7524	5.5004	6.1343	6.2181	5.7858	6.7595	4.053	4.8516	4.0581	4.0785	3.7895	4.138	7.1519	6.6998	7.2047	7.193	7.1598	3.9271	3.5774	3.6558	4.4946	4.8868	5.0357	4.3351	5.4263	4.3428	4.1543	4.2879
3.7335	3.5805	3.554	3.6062	3.3032	3.5846	3.5219	3.6507	3.5834	3.4894	3.5916	4.527	4.3435	5.294	4.3948	4.8254	3.9409	5.0722	3.5828	3.5999	3.4338	3.5749	3.5373	3.2534	3.7778	3.1517	3.6497	3.6583	3.3709	3.6016	3.5231	3.542	4.3272	3.6586	3.5751	3.6478	3.8489	3.6617	3.1909	4.5442	5.1778	3.7986	3.7246	4.2211	3.4321	3.6254	3.4874	3.7029	3.4969	3.5852
3.7342	6.5675	6.4943	6.7156	6.3422	6.2193	6.3452	6.2681	7.015	6.3897	6.5764	3.8908	3.8708	3.1608	4.0952	3.7525	3.1951	3.1674	4.442	6.579	3.1465	5.6189	3.6701	5.2987	5.4101	5.2132	5.303	5.1015	5.135	3.6864	4.5623	4.2784	4.6177	4.6855	5.2481	6.3444	6.3848	7.1443	6.784	5.979	4.7293	5.6763	5.7947	4.6385	8.2332	7.6746	7.2803	7.8012	7.9652	7.9144
3.735	7.8694	7.4731	7.391	7.6738	5.8453	5.8535	5.7051	5.6534	6.7895	7.1142	4.2678	4.2364	4.2016	4.2035	4.1739	4.4117	4.1106	5.2472	9.3923	4.3169	7.0503	4.2228	5.2864	4.292	6.7626	7.4563	6.8124	4.0541	4.2176	4.1555	4.1565	4.3415	4.2902	4.2018	5.9802	6.6759	7.3866	7.0857	4.2322	4.049	3.7074	5.697	4.2229	9.15	9.8956	9.7899	9.1628	9.6493	9.072
3.7419	4.1544	5.9438	8.2999	7.4494	4.9043	8.9325	7.6179	5.3399	8.897	7.6058	3.839	3.4657	3.7989	3.7508	3.7658	3.9102	3.6387	3.4146	3.2699	3.5552	3.8274	3.7951	3.9353	3.8176	3.7089	3.8321	4.6595	3.7154	3.7747	4.7525	3.764	3.8209	3.8069	3.8919	3.8421	3.9238	3.7378	3.5854	3.7697	3.6574	3.9387	3.8986	3.9565	3.778	3.8145	3.9875	3.8957	3.9867	4.0345
3.742	4.5395	3.9612	4.9973	4.5941	4.0315	3.3632	4.1323	4.2361	3.8308	4.4896	4.6187	4.6074	4.2958	4.4431	3.8732	4.52	5.5919	4.302	4.527	3.0981	2.6211	2.6349	2.8982	3.7467	3.1207	2.6418	3.6632	3.5396	2.744	3.9532	2.5216	2.7474	3.6204	3.4855	2.8104	2.727	3.0568	3.9709	4.5003	3.9272	3.0219	3.5006	3.8594	3.7944	4.101	3.7555	4.1193	3.2515	3.9011
3.7521	4.155	3.8352	3.9972	3.752	4.107	3.4443	4.4553	4.1477	4.0456	3.9518	4.2848	4.2665	3.424	4.1736	3.2309	3.7126	4.1282	5.4193	6.206	4.603	7.0151	5.2655	4.4706	4.3583	5.2682	5.5861	5.4709	6.4073	3.0837	7.5733	6.5861	4.4244	4.7024	4.7162	9.4655	5.7003	7.0465	7.31	6.1581	5.6647	3.8054	6.1524	6.7827	4.2065	4.1155	6.0215	3.942	3.743	4.2617
3.7531	3.3327	3.4506	3.4924	3.5071	3.2045	3.0221	3.2057	3.4992	3.5307	3.5238	3.5939	3.5476	3.9083	3.6018	3.5509	3.515	3.1953	4.4905	3.4853	2.8542	3.4227	4.1076	3.2314	3.6468	3.5089	4.7756	3.5685	5.0806	3.5421	3.5152	5.5558	3.5803	3.5713	3.412	3.5675	4.1097	3.8462	3.473	3.5541	4.1143	2.3119	3.4249	3.5634	3.1765	2.3226	3.4807	3.601	3.5274	3.1963
3.7633	6.1558	6.4229	6.5015	5.9086	5.491	5.7801	5.9704	6.6254	6.4051	5.6642	3.7716	4.685	3.983	3.8325	3.9564	4.2194	3.7836	5.31	6.8033	4.4515	6.6217	4.1146	5.4713	3.9955	8.4598	7.0961	5.074	3.9172	4.1927	3.9348	3.6042	4.2347	4.2616	4.043	5.0911	8.0281	7.5308	6.3499	3.5932	3.8121	4.1132	4.2631	4.0323	7.7634	7.4042	7.7263	7.5788	8.2489	7.7691
3.7929	7.2121	6.5765	6.3196	7.0865	6.2477	6.902	6.7614	7.2844	6.2468	6.1468	3.6318	3.8467	4.2442	4.211	4.2993	4.8021	4.4639	7.2608	7.5026	3.7007	6.7033	4.5185	5.2257	4.5377	4.4211	6.5805	5.722	4.1865	5.2189	4.2107	4.9623	4.5664	4.5504	4.521	4.5776	7.6033	8.1283	4.1291	6.9027	4.6916	4.6133	5.122	5.9051	8.8736	9.3544	8.4945	9.4433	9.2114	8.8761
3.8063	2.8563	3.04	3.0751	2.8911	3.1416	3.1474	2.6484	3.2314	2.7927	2.9039	4.5502	3.1651	3.1343	3.1097	3.2028	3.4592	3.6533	3.1477	2.6725	2.3446	3.5765	3.1814	3.3561	3.0329	2.716	3.2369	3.2589	2.8348	3.1192	3.1086	3.2269	3.151	3.239	3.1154	3.2949	3.1919	3.1445	2.7646	3.1256	2.89	2.8452	3.1113	2.6869	3.0421	3.1476	3.0882	3.4632	3.3693	3.1468
3.8112	3.8525	3.6196	3.6561	3.7088	3.6933	3.6053	3.7239	3.605	3.7101	3.7899	4.2041	3.8872	3.7318	3.8443	4.4881	4.4385	4.2104	3.8092	4.0689	4.3027	3.8578	3.8137	3.8939	3.7094	3.613	3.8249	4.3294	4.0445	3.6669	3.7954	3.7917	3.8337	3.8593	3.5302	3.8496	3.8834	3.6942	3.5027	3.9568	3.488	4.3886	4.3482	3.5673	3.6741	3.7919	3.6135	3.8838	4.1403	3.7844
3.8192	3.9037	3.5496	3.7148	3.6602	4.0387	3.9756	3.8407	3.8968	3.7818	3.6452	3.906	3.8581	4.0656	3.7786	3.8311	3.9934	3.597	3.8298	3.7252	3.8183	4.0046	3.8408	3.9726	3.9351	3.5995	3.8597	3.9072	3.7053	3.8379	3.7073	3.7839	3.8583	3.9174	4.6243	4.1418	4.1086	3.8797	3.6253	3.7954	3.8319	4.5263	4.0204	3.8411	3.8136	3.8627	3.7029	3.8947	3.7827	3.8442
3.8248	3.5119	3.5131	4.0417	3.5706	3.6651	3.6576	3.6243	3.6031	3.4735	3.5747	4.6684	4.8528	4.9563	4.27	4.3748	1.6669	4.843	3.8111	3.4343	3.4118	3.5048	3.5063	3.3792	3.682	2.4308	3.5139	2.4157	3.6628	3.3318	3.8845	3.3943	3.808	3.5005	3.4791	4.0284	3.0741	3.4952	4.09	4.4962	4.0878	3.7035	3.6793	4.3455	3.0352	3.5556	3.4433	3.5478	3.3812	3.6651
3.8323	3.792	3.1986	3.0614	3.8125	3.501	3.2596	3.2822	3.3502	3.656	4.2995	3.3222	3.2033	3.2713	3.1158	3.2173	3.539	3.1692	8.5319	8.2968	8.698	7.5289	3.228	5.0498	3.3028	5.5701	5.4682	7.605	2.9942	4.8876	3.0687	3.1992	3.5109	3.169	9.3509	3.939	3.655	6.6659	6.1415	3.5135	7.8362	3.254	3.4254	3.2724	3.1748	3.3052	2.9717	3.4921	3.1023	3.4429
3.8545	6.1974	6.4807	6.6451	6.989	5.4488	6.2683	6.5753	5.5762	6.3323	6.6232	3.227	3.7197	3.9944	3.8645	3.5604	4.0162	3.2659	5.2674	7.4167	4.7781	6.8272	4.4435	4.6656	4.5043	6.1702	7.7688	5.3166	3.787	4.4723	4.5965	4.2587	3.9276	3.9461	4.5148	4.9472	7.4568	8.3217	5.6621	4.2412	3.7714	3.7822	4.8791	4.5884	6.3341	5.5289	7.5251	5.8172	5.4948	6.3858
3.8612	4.4528	4.7935	4.6388	5.6356	4.2595	4.3582	5.0207	4.5227	4.1043	4.4405	3.9276	3.5297	3.883	3.8605	3.8748	3.9056	3.7533	4.4754	8.0578	5.0185	6.4279	4.2472	5.3281	4.2575	7.1929	4.8802	5.7211	4.6274	4.2365	3.8612	4.0596	3.9251	4.1385	3.8754	4.6255	6.1859	6.6762	6.5281	3.9193	3.9533	3.9431	4.8624	3.8915	4.2363	4.2664	5.0539	4.8922	4.7882	5.2003
3.865	3.6916	3.6979	3.5673	3.9708	4.0499	3.4936	3.7327	3.4028	3.7608	3.9857	4.1319	4.1225	4.0911	4.1892	4.4247	4.3528	4.259	4.0609	4.0046	3.9433	4.1208	4.0902	4.1837	3.8412	3.9764	4.0981	4.3396	3.9464	4.0699	4.5929	4.1814	4.1543	4.1267	4.2085	4.1512	4.494	4.1149	3.9249	4.2183	3.5414	4.359	4.1365	4.0017	4.0531	4.1066	3.9893	4.0878	4.0489	4.0727
3.8687	3.4424	3.0537	3.2456	3.3499	3.9902	3.5191	3.5749	2.9451	3.2818	3.2822	5.7692	5.1015	6.2766	3.3696	3.4949	4.4359	6.0822	3.6403	2.4011	3.3328	3.1511	3.3634	3.2399	4.0321	2.9582	2.4116	3.3941	3.9277	3.3584	4.582	2.907	3.3597	3.1646	3.1125	4.0347	3.2389	3.0993	3.2194	3.347	5.7492	3.2544	3.4408	4.5396	2.3865	3.0619	3.2565	2.7559	2.3503	2.4456
3.8736	4.6014	4.7458	4.7746	5.9032	3.4129	3.2771	3.9212	3.6537	4.3962	4.9732	5.4841	3.9394	3.4476	4.1074	4.2973	3.964	3.8866	3.585	5.846	7.584	6.7469	3.5345	7.3011	5.609	4.2429	3.9551	3.4793	8.8018	5.0373	3.8884	5.7877	5.7017	3.9293	5.5636	4.5568	3.2375	3.2779	5.7658	3.2328	5.6375	4.1737	3.6051	4.4446	4.2305	4.1784	4.2079	4.0984	5.1245	4.5867
3.874	3.3982	3.1373	3.3571	3.3251	3.3544	3.3978	3.4069	3.429	3.3843	3.3441	3.4465	3.3959	3.3996	3.6615	3.367	3.4878	4.1	3.3224	3.3707	3.3587	3.4073	3.3456	3.4739	3.4769	3.3989	3.428	3.4196	3.3799	3.3746	3.3722	3.3952	3.4146	3.4139	3.3746	3.4486	3.4413	3.4134	3.3452	3.4002	3.3345	3.4639	3.4619	3.3967	3.3818	3.411	3.3043	3.4648	3.309	3.3895
3.8792	6.2551	8.5187	6.8758	7.8966	7.382	8.2577	7.9166	8.6478	7.5277	7.2796	4.069	3.9216	3.9056	3.8857	3.591	3.9795	3.8704	3.9245	5.6437	3.9013	4.6219	5.3903	4.9067	9.4787	6.37	9.8733	4.5524	5.5968	5.0156	7.1205	3.9187	3.9399	3.941	5.6712	9.416	8.2101	6.7986	10.712	3.7738	5.0464	5.3594	4.4147	4.7974	12.817	12.664	11.063	12.642	13.154	11.756
3.8925	4.5255	4.4773	5.1437	4.7196	4.0884	4.6124	3.9486	4.2526	3.938	3.7757	4.0686	3.9722	4.3532	3.9432	4.0345	4.2261	3.5083	5.5572	3.4066	3.8536	3.9616	4.0254	4.8611	4.1428	3.3527	3.8358	4.3115	3.3057	4.0005	4.5478	3.9248	3.9944	4.1066	4.3016	4.3361	4.9456	4.3639	3.215	3.5518	3.321	4.1616	4.1182	4.0619	4.5246	4.194	5.12	4.1473	3.9872	5.0809
3.8931	4.624	5.5381	5.1499	5.0486	4.3596	5.1419	4.6199	4.5548	5.9225	6.0574	3.9745	4.0888	4.1054	4.2727	3.9139	4.5207	4.0875	4.1935	6.4632	4.0692	5.4496	4.1515	5.5136	4.3897	4.2744	5.8381	4.8242	3.8688	4.088	4.0565	4.0756	4.4506	4.5015	4.3407	4.9926	5.8848	6.5364	4.675	4.3401	3.6339	4.1975	4.4345	4.0361	7.4464	7.0779	7.2801	7.9937	8.1523	7.5903
3.8989	6.4163	6.6381	6.8376	6.9522	4.9995	6.1571	6.4001	5.9606	7.1742	7.4259	3.2511	3.1471	2.3658	3.8163	2.8171	1.9372	2.7223	3.2034	6.2876	2.9441	6.0505	3.6699	5.4367	2.9691	4.8281	6.6362	4.2077	3.5183	6.4302	1.8557	4.331	3.6614	2.8152	5.6873	4.6251	4.7257	4.7536	5.5214	4.965	4.4917	4.9534	5.1089	5.7003	5.8465	5.5245	6.5014	5.1238	5.4241	6.095
3.9318	6.0631	6.736	7.1099	6.9978	8.3107	7.2116	7.2464	5.8566	6.532	6.5837	4.0498	4.0238	3.9594	4.0764	3.9776	4.285	3.9627	4.0345	3.9046	3.9542	4.1191	4.0883	4.3833	4.2369	4.0034	4.1422	5.1817	3.9073	4.0396	6.3979	3.9981	4.1062	4.0639	3.9877	4.3057	4.4797	4.1064	3.6767	3.9822	3.7665	4.176	4.5836	4.118	4.4969	4.1574	4.8653	4.5715	5.1641	5.5647
3.935	4.0043	3.8808	3.9118	3.8614	3.9759	3.968	3.9745	4.0059	3.8365	3.9043	3.9948	3.7444	3.967	3.9301	3.9461	4.0355	3.919	3.963	3.914	3.9371	4.1905	3.9633	4.504	4.0008	3.8883	4.6957	4.2889	3.8979	3.9835	3.8913	4.2429	3.9723	4.11	3.9488	4.0045	4.0349	3.9806	3.8105	3.9482	3.6744	4.0437	4.0195	4.1311	3.9558	3.983	3.889	4.0168	3.9436	3.9748
3.9359	3.1415	3.4356	3.0484	3.0057	2.9001	3.5836	3.5085	3.2941	3.6157	3.2508	3.7062	3.625	3.7856	3.2191	3.6239	3.6625	3.4691	2.8747	3.1205	5.4861	3.6423	5.5226	3.6699	3.7725	3.8964	3.6582	3.1382	3.5923	4.3867	3.5795	4.4528	6.297	5.2423	4.789	3.6358	3.6623	3.3362	3.5323	4.9536	3.5792	7.3692	5.8984	3.016	3.6247	3.5462	3.0326	2.5648	3.623	3.4568
3.9428	8.1218	8.4842	7.0551	8.5207	7.0616	8.0488	8.619	7.9283	7.2022	7.3819	3.6674	3.7019	3.6298	4.3011	3.5847	3.6274	3.5902	5.8133	7.3809	3.6015	9.0271	3.627	4.8065	6.2837	4.82	9.505	4.5419	3.5613	4.1367	3.5725	3.6166	3.8741	3.9553	8.3252	6.5639	8.3918	10.332	7.4022	3.6564	4.6892	3.7027	4.8238	4.741	11.847	11.817	12.008	11.923	12.437	11.897
3.9492	3.2436	3.1244	3.2046	3.4945	3.461	4.1159	3.9516	3.9465	3.1937	3.1031	3.703	3.8696	3.9968	3.8471	3.8605	3.6902	3.6966	3.8925	3.6789	4.0653	3.5663	5.1338	4.2638	3.6232	3.5017	5.2837	3.9549	3.7853	4.3254	3.5295	4.4782	5.5521	6.0293	5.6795	3.3576	4.3883	3.2348	3.0557	5.0599	4.2353	5.9349	4.7358	6.437	3.758	3.0725	3.012	3.1832	3.8946	3.0836
3.9536	4.2122	3.9666	4.1876	3.8028	4.1299	3.1929	3.8756	4.1748	3.8227	3.9366	3.9159	4.4784	4.3819	4.0123	3.7423	3.9312	5.2794	5.5811	5.5898	2.7611	2.461	3.0257	2.648	3.0777	3.1732	2.9843	2.8482	3.7304	2.7834	4.931	3.8663	3.8929	3.3539	2.9884	4.4245	3.0025	3.7723	4.2669	5.3908	5.25	3.8564	3.9856	5.141	3.8502	4.2497	4.3799	4.0223	3.9804	4.2171
3.9567	5.9398	5.8842	5.2995	5.7629	5.7939	6.1056	5.9438	6.0376	6.0531	5.7041	4.1553	4.1468	4.5989	4.5548	4.571	4.7268	4.1378	5.2811	7.6977	4.7281	5.8792	4.6931	4.9552	4.6302	5.1038	7.2407	4.5927	4.2882	6.1533	4.5527	4.5726	5.7419	4.7675	4.978	4.6433	5.3747	5.8471	5.9706	6.3099	4.0473	7.5255	4.6783	4.3863	8.8486	8.0139	7.8424	9.214	9.2827	8.7073
3.962	9.2735	9.6307	9.0473	9.3803	8.792	9.7618	9.5389	10.031	9.7236	9.6245	4.3689	3.6166	4.5532	4.4096	3.6815	4.6485	4.8334	7.7992	10.254	4.3898	9.9378	7.4112	3.9364	8.929	8.7437	10.319	9.1857	3.2182	6.6967	3.2553	4.3924	3.6335	5.1074	9.2969	5.5979	8.8324	10.775	9.5777	8.1267	5.8728	4.8921	7.1048	3.8745	11.721	11.241	10.599	10.866	11.693	11.329
3.9723	5.6388	7.2443	7.7686	7.7541	5.0816	4.7485	4.5448	5.4977	6.6835	6.7382	4.1678	3.9385	4.0937	4.029	4.3189	4.2994	3.9179	5.5754	9.1154	3.4878	7.4869	4.0924	5.2211	4.4345	5.5919	7.5915	5.2407	3.3666	4.2191	4.0129	6.6428	4.4164	4.1475	4.332	4.4521	7.3539	7.7728	5.3425	4.9905	3.7578	4.2604	4.2463	4.0941	5.9958	6.0219	7.9121	4.7451	5.8499	6.3514
3.9732	9.3631	10.095	10.64	8.3457	8.538	7.9296	8.2807	9.7511	9.5906	9.479	3.7563	3.7471	4.2009	4.2841	3.012	3.526	3.1552	3.4942	5.1494	4.3037	4.3707	4.2208	4.403	3.9746	4.0636	4.3794	4.6025	6.5289	7.972	4.3512	5.1044	4.4262	4.1426	3.5519	4.3834	5.2889	8.3025	5.0565	5.4928	10.18	7.0841	6.0763	8.2753	9.3954	9.6899	8.7159	8.9815	8.6517	9.4274
3.9844	6.442	8.9472	7.6298	7.9358	6.031	7.9908	8.208	5.7925	7.7114	7.1691	4.0533	4.004	4.0616	3.9844	3.9947	3.7499	3.9734	4.012	10.004	3.9881	8.0157	4.0056	4.206	4.9379	5.5437	10.566	4.0411	4.1191	5.1992	3.9959	4.0068	4.678	3.8983	3.9899	4.0699	7.0617	8.9104	6.8127	3.9989	3.966	4.0636	4.0865	4.2792	12.766	11.639	11.386	11.372	12.433	11.837
3.992	3.0632	2.8152	2.9335	2.8311	3.228	3.2536	3.1792	3.1291	3.316	3.0082	5.3882	3.6676	3.1676	3.0894	3.1706	3.4205	3.0668	5.3937	3.0727	5.0648	3.2686	4.8508	4.7718	6.8289	3.105	3.2774	3.3298	3.1927	4.3111	5.1072	8.1602	5.6438	3.2916	5.2406	3.3451	3.4144	3.2591	4.2959	4.7079	7.2566	3.4479	6.162	6.0127	2.9719	3.239	2.9978	4.227	3.1439	3.064
3.9949	5.3901	6.1621	7.0669	6.7463	5.4132	5.7596	6.3283	5.9595	6.596	6.3085	4.6762	4.3484	4.5637	4.6042	4.6179	4.2046	4.4291	3.0784	3.5375	3.5603	3.1064	3.5799	3.622	4.8084	3.3261	3.7905	2.553	3.1038	5.3625	3.5553	3.7068	3.2255	3.6273	3.5687	3.6049	4.6916	4.8888	3.219	4.3737	5.188	3.955	3.6362	4.8176	5.9231	5.6186	5.4463	5.2626	5.2163	6.5578
4.0016	9.0282	9.536	9.0602	9.4655	6.0506	9.531	8.5086	9.0277	9.1408	8.397	4.1821	4.0965	4.0519	3.793	4.1308	4.5412	4.0775	5.1314	6.2388	4.0155	9.1263	4.1992	6.1806	4.0043	8.676	12.773	4.351	3.9384	7.9748	4.005	3.8994	5.0084	4.3172	4.7821	6.4889	10.254	10.025	3.8832	4.7379	3.9783	4.1404	4.3137	4.0505	11.385	10.534	11.119	9.1578	11.056	10.918
4.004	8.8798	7.921	7.8572	8.0608	6.3213	4.698	7.3101	7.5277	7.6074	7.4871	4.1305	4.068	4.0366	4.0487	4.2033	4.306	3.998	4.8919	8.8851	4.052	7.3172	4.2241	5.2138	4.3239	6.76	8.0223	4.9957	4.0345	4.6052	4.2019	4.2033	4.1087	4.0817	4.2079	4.2713	5.9225	9.4082	3.9704	4.1326	3.8179	5.2115	4.306	4.0694	10.54	10.159	10.035	9.8554	11.296	9.6289
4.0283	4.2271	3.7483	3.8478	3.7532	3.8413	4.0396	4.036	4.3826	3.9972	3.8893	4.4142	4.1331	4.1217	4.0586	4.4066	4.2964	3.7757	7.4316	3.7523	9.3342	4.3474	8.1322	5.5336	6.1468	3.7522	4.1144	6.1738	3.7313	5.3784	8.961	7.5335	8.9812	8.153	6.491	4.2149	5.8153	5.2881	3.5611	6.9681	8.4701	8.1189	7.2243	8.582	4.0921	4.3923	3.9618	4.1054	4.3319	4.0675
4.0482	5.3545	4.5321	4.9374	5.1554	4.6647	4.9326	4.7355	5.0127	5.7084	6.1471	4.4369	3.6481	4.4703	4.5811	3.907	5.0624	4.4125	3.9881	7.6327	5.2692	7.117	5.9912	5.6755	6.5119	6.7841	7.8703	6.2766	4.7645	4.6021	4.4261	6.6707	5.5323	4.8084	6.7306	6.8488	7.2388	8.0102	6.9409	7.2558	3.8988	5.7691	5.1124	5.8122	5.6276	5.9027	6.2993	5.4737	4.739	4.9365
4.0496	6.139	5.052	5.7926	5.3748	4.6706	4.8497	5.4002	4.6328	5.5205	4.701	3.7883	3.7464	3.8191	4.7432	3.735	3.5939	3.3683	4.8837	8.7261	3.7298	7.9236	3.2958	8.1587	3.5788	7.2687	8.8902	4.6469	3.6906	3.9226	3.5651	4.0225	3.7617	4.372	8.8711	4.0498	4.7356	5.8305	5.817	4.2134	3.6911	3.8461	4.2833	5.5703	7.4089	8.8572	7.7142	6.812	8.7089	6.9128
4.0622	5.4029	5.8882	6.1424	5.6643	5.9198	5.9902	6.2441	5.9714	6.8249	6.3453	4.1052	4.5262	5.2889	3.6953	4.6799	4.1741	4.375	4.9007	6.0158	4.9375	7.7402	4.2728	4.8607	5.0219	7.3125	8.4832	6.5612	4.8893	4.2239	4.2132	4.4431	4.5874	4.4094	6.011	7.4328	8.241	7.4566	7.5177	4.9544	4.4003	5.2845	6.6107	4.6608	9.4072	9.1769	9.3836	9.6265	9.5317	9.3659
4.0726	2.8361	2.7584	2.698	2.6539	2.8504	2.8322	2.8046	2.8272	2.8102	2.674	5.76	5.8531	3.1002	5.8126	5.0927	4.5309	5.2835	2.813	2.6973	2.7159	2.8333	2.986	2.9971	3.7479	2.642	2.9046	2.917	2.4878	2.8017	2.7017	2.7584	3.2898	2.9765	2.9959	2.944	2.9068	2.8067	2.5127	3.8863	4.8481	2.993	2.8921	2.8364	2.8005	2.8617	2.6353	3.1066	3.2694	2.8261
4.0764	6.8222	6.7697	6.5935	7.396	6.3195	6.5792	6.167	6.6437	7.1028	7.362	3.6759	3.6468	3.8902	4.2969	3.6675	3.6469	3.5636	7.3079	9.6863	8.001	8.6582	4.7923	7.8267	3.6875	8.7671	8.9337	8.7787	3.467	5.465	5.5886	6.0624	6.702	5.5504	7.5754	5.3072	7.5895	8.5197	7.0733	6.0557	6.7638	5.0143	6.3485	4.1623	8.836	9.7787	9.3984	9.0292	9.0814	8.6686
4.0811	6.7206	7.0885	7.0397	7.6988	5.9302	5.7724	6.5516	5.0249	7.2246	7.1074	3.8389	3.9538	3.7984	3.756	4.1733	4.2581	5.3549	5.2669	9.7235	9.0228	9.189	4.7997	7.6448	3.8209	9.7925	8.0867	4.8769	4.1631	5.6284	7.9337	4.5433	6.155	6.3614	6.5448	7.8514	8.6001	9.6923	9.9791	6.7429	7.9488	6.0408	6.2235	3.7732	7.6847	9.198	7.9573	6.685	7.4689	7.7486
4.085	4.1588	3.6669	4.0773	4.2654	4.0952	3.8034	4.0453	4.5487	3.9033	4.0357	4.1309	4.8047	6.1295	4.622	4.571	4.2026	4.9242	4.128	4.176	3.9182	3.5871	4.13	3.2283	4.1682	3.7064	4.0243	4.3536	3.854	3.9087	6.1005	4.4446	3.981	4.1479	3.8688	6.5122	3.9746	4.2084	3.6466	4.2763	4.7577	4.2986	4.9091	5.5023	4.2338	3.9828	4.1169	4.2112	4.1469	4.1336
4.0935	4.5034	3.8458	3.734	3.7314	4.1522	4.1408	4.1039	4.284	3.9207	3.9095	4.1449	4.1016	4.4607	4.0793	4.1056	4.1504	3.8719	4.0941	3.9701	4.0219	4.1483	4.1074	4.4055	4.3488	4.0483	4.1301	4.8277	3.8277	4.1077	4.0781	4.1009	4.1175	4.1985	3.9892	4.4315	4.7914	4.3418	3.5258	4.5374	3.6917	4.3577	4.4259	4.1871	4.6626	4.2725	3.7598	4.1607	4.0153	4.2518
4.0941	1.7747	1.5494	1.7997	1.8867	1.765	1.9201	1.83	1.8557	1.674	1.94	3.9593	3.5384	2.2122	2.2645	2.6141	1.857	2.6858	2.2089	2.2473	4.1929	1.7536	3.2279	1.6894	4.6236	2.8995	1.6764	2.4082	3.9947	4.5231	1.8569	2.4332	4.1723	2.3058	4.5415	1.672	1.8947	1.6758	1.4865	4.2872	4.0007	2.2627	2.2379	2.6133	1.8136	1.735	1.875	1.8732	1.6625	1.7451
4.1082	7.5293	6.3825	6.7426	6.5095	6.1989	6.1814	6.5403	6.5179	7.008	6.9684	3.2106	3.0889	4.0595	3.5712	2.9076	3.7139	3.614	3.4706	5.435	4.18	8.9255	2.991	6.4104	2.8384	7.9747	7.9443	3.7618	4.8569	3.5465	3.9757	3.015	3.0286	2.5588	3.9986	7.621	8.3595	7.5921	8.6696	3.6613	2.6077	2.5992	5.955	2.544	4.9476	5.6823	5.8281	4.5374	5.6259	5.9568
4.114	4.5563	3.2761	3.6386	3.4144	3.9092	4.4029	3.7064	3.9666	3.6279	3.4739	4.7175	4.7256	4.3934	5.1086	4.4321	4.3211	5.6336	3.6577	3.2395	4.6615	3.8223	3.6666	3.9856	4.0683	3.2938	3.6729	4.0869	3.2096	3.8252	3.3991	3.3489	3.8035	3.8671	3.9035	7.0239	4.1086	3.743	3.0591	3.4274	3.0873	3.9523	3.8659	5.9472	3.6202	3.6874	3.3636	3.9035	3.6567	3.7413
4.1172	8.59	8.5107	9.7994	8.7613	8.2548	7.958	8.7932	8.6528	8.1489	8.4215	4.0345	3.2876	4.8018	4.5798	4.704	4.8493	4.0346	4.6179	7.8953	4.1341	4.02	3.9986	5.7395	5.6496	4.5906	4.1557	5.0696	5.3011	6.0612	5.9264	4.0971	4.7672	4.0163	3.9843	4.0499	5.9475	7.5848	3.86	5.4287	7.982	8.1699	5.2945	10.92	8.8916	9.0742	8.2126	9.0935	8.5331	9.4159
4.1188	3.2562	4.85	3.5621	2.8208	5.369	3.8975	3.7065	3.0434	3.1932	3.4723	3.4987	3.3182	5.8663	3.2414	5.7609	3.5206	5.6152	2.7354	2.6468	2.8233	2.7447	2.7342	2.7804	3.4605	2.625	2.7642	2.752	3.2826	5.1428	2.6743	2.5203	2.7351	2.751	2.7682	2.7061	2.7591	2.7352	2.5543	2.6976	5.9945	2.7769	2.7978	2.7186	2.6193	2.7471	2.6849	2.8189	2.7351	2.7478
4.1269	6.9202	6.3085	7.0617	7.3723	6.1816	6.772	7.1722	7.0096	6.8285	7.0565	3.2602	4.1959	3.2223	4.7589	3.2135	3.2718	4.2485	7.3059	8.5565	2.9644	6.3391	6.6945	3.7236	7.1698	6.4251	6.052	6.9836	7.3256	4.3256	4.522	3.2173	4.9286	7.0764	5.1007	7.7376	7.4222	7.486	6.6133	4.4633	5.5824	5.5714	6.5736	5.1413	9.9846	9.2485	9.0404	9.6735	9.9235	9.0139
4.1274	3.6737	4.727	3.6286	3.8782	3.5772	3.945	3.5087	3.5525	3.4554	3.3998	3.9209	3.4869	4.0769	3.9446	3.994	3.9033	3.7579	4.5167	5.1956	7.6915	6.8008	6.7283	7.1817	5.0325	6.8774	6.1677	4.2543	5.9723	5.0971	5.1494	5.8014	3.9596	6.2785	5.8504	6.7805	6.1515	4.9474	6.7323	5.4982	4.1283	3.6493	4.1966	3.5041	3.4846	3.5402	3.3782	3.6479	3.4662	3.4984
4.1339	7.3322	8.3936	7.7741	8.0032	6.8469	8.0565	8.3074	7.9182	7.7522	8.0496	4.8118	5.7308	5.104	5.1478	3.8093	3.6104	5.1543	7.4117	9.6992	6.095	10.334	9.0341	5.2655	3.6134	9.8245	11.838	6.1572	3.2608	5.6447	10.091	6.0745	9.1331	8.5945	5.0624	10.484	10.586	10.952	8.0821	8.51	5.9065	7.343	8.6435	6.4999	9.5314	8.9904	10.119	8.3132	9.4273	9.4311
4.1354	8.8217	9.6474	10.534	9.6743	10.496	8.0815	9.3051	10.914	9.0577	9.3504	4.913	6.1749	6.8617	6.5701	4.7324	6.3309	4.9244	4.9584	5.3865	5.9816	7.7974	5.1711	9.3606	4.7832	4.7194	6.5515	5.605	6.1229	8.2531	5.9743	5.4055	6.645	5.0255	10.283	4.7906	5.9801	6.0301	5.2326	6.0327	8.5256	5.7435	4.9304	4.7564	7.8541	8.8814	6.0195	7.0894	8.4764	8.3934
4.1427	4.8163	5.6846	5.2308	5.9199	5.1026	3.3638	5.3686	3.57	5.7771	5.5939	7.1333	6.8525	3.0177	3.3648	5.7065	4.9211	5.4088	2.6566	9.1513	2.629	8.8365	5.5078	7.3714	3.6879	8.2439	5.8207	6.9022	2.5632	2.644	8.3839	5.1047	6.1938	6.2017	6.894	2.6104	6.6624	6.6364	5.8778	3.744	3.4959	7.712	5.0285	2.6394	10.83	10.132	9.2249	10.067	10.168	10.45
4.1811	4.3034	3.1033	3.4585	3.0339	3.5811	3.4839	3.7112	3.5909	3.5135	3.6829	5.2485	4.3307	4.7145	5.2301	5.0752	5.8539	5.4138	5.9738	3.2392	3.1752	3.4287	3.1606	3.7557	8.5665	3.2526	4.0451	3.4353	4.421	5.531	3.1589	3.5732	3.4634	3.7231	6.958	3.3679	3.7525	3.6869	2.8985	3.1461	7.125	4.3183	3.4252	3.3194	3.6931	3.8971	3.6436	3.777	4.1179	3.9762
4.1923	9.9158	9.6856	9.7325	10.124	9.312	9.4428	9.7517	10.33	9.9586	10.056	4.2494	4.2283	5.0387	5.0265	4.4798	4.94	4.1889	8.4397	10.641	5.7768	10.655	6.6536	8.6293	6.3017	9.2266	10.384	8.2931	6.0149	7.3359	7.0736	6.7321	6.9054	6.0865	7.0891	9.3919	11.042	11	10.022	7.3039	7.2032	4.5823	7.3504	7.4961	11.348	10.776	11.094	10.448	11.799	11.677
4.1984	4.794	5.5378	4.7182	5.2382	4.484	5.6566	4.5598	5.2849	5.628	5.4582	3.6848	3.5752	3.4501	2.118	2.205	2.2539	3.1896	2.239	5.3248	5.0204	6.1468	3.8678	6.1538	3.9219	4.7596	8.3796	5.4484	3.2473	5.6521	2.109	3.5395	3.6161	3.0746	3.5768	3.0896	5.4993	6.0919	4.7013	3.824	3.3586	3.4705	4.266	4.2202	6.3535	5.3049	5.6433	4.8939	4.7045	5.6781
4.2169	4.7926	3.6755	4.0459	5.0221	5.2103	6.2769	5.2503	5.7992	5.3758	4.4482	4.3565	4.0699	4.1896	4.253	4.1773	4.4988	3.8854	4.1802	3.6773	4.0762	4.2143	4.2074	4.5999	4.533	3.5413	4.2276	4.5139	3.6435	4.2654	3.8257	3.9594	4.205	4.3689	4.1816	4.8918	5.1295	4.3506	3.2375	3.9674	3.5172	4.4291	4.3916	4.4654	4.2257	4.4258	3.7339	4.5526	4.073	4.1942
4.219	4.8944	3.9583	3.8931	3.7136	4.4831	4.4676	4.4273	4.5808	4.1495	4.1231	4.5955	4.3549	4.493	4.3517	4.4125	4.8926	4.3184	4.4345	4.2844	4.3418	4.4906	4.4759	5.0012	4.8633	4.0849	4.6047	4.7986	4.1129	4.6162	4.2338	4.3596	4.4539	4.6153	4.69	4.7738	5.0252	4.6244	3.3145	4.3413	3.7613	4.6123	4.5964	4.7069	4.4319	4.7487	4.0345	4.7579	4.1531	4.4495
4.2253	7.9074	6.6963	6.6328	6.7368	9.1362	9.2816	5.5879	8.8967	6.2081	6.6915	3.7709	4.187	7.4019	5.5316	4.1819	7.3962	4.9944	4.2861	4.2014	3.983	4.4899	10.641	5.2614	9.8566	4.3311	4.3413	9.5489	4.1292	7.5772	4.1384	4.4326	5.999	4.3323	4.1871	7.9946	7.126	8.3099	7.1743	6.916	4.1521	4.3815	7.5812	4.2295	11.432	13.221	12.379	9.4844	11.642	12.922
4.2428	2.5707	3.2178	2.8111	3.0303	3.8391	3.5476	3.4342	3.2348	3.4893	3.4123	4.1469	5.4861	5.892	3.3535	4.7921	4.3769	3.6091	3.3985	3.2129	3.6912	3.1577	3.2537	2.9064	3.0275	4.0268	3.0847	3.2116	3.4338	2.9859	3.2781	3.1327	3.9528	3.4526	2.9102	3.2814	3.1775	3.014	4.7462	4.0538	2.9874	3.7291	4.0494	3.4151	2.8937	3.1475	2.558	4.1872	3.7044	3.2122
4.2496	4.9722	3.6103	3.8931	3.8116	4.5646	4.4579	4.4239	4.6201	4.1939	3.7892	4.6895	4.5676	4.95	4.3395	4.411	4.9384	4.2419	4.3423	4.2225	4.3738	4.5111	4.4988	5.0054	4.717	4.2445	4.4164	4.7145	4.3213	4.9163	4.384	3.86	4.4623	4.7206	4.7966	4.8345	5.3123	4.6806	4.0825	4.3766	4.1096	4.9211	4.7627	4.5932	4.7594	4.6412	4.3333	4.6453	4.3438	4.4505
4.2598	4.6179	4.7363	5.7917	5.8533	5.1984	4.5913	5.2794	5.4693	5.27	5.0705	5.0115	5.3987	5.5444	4.6103	4.4178	4.3512	5.1679	5.6053	5.2444	3.2671	3.6611	4.5253	3.9051	3.0747	4.3543	3.0887	3.5429	4.9751	4.0348	6.6369	4.4496	4.4725	4.9742	3.0265	4.3638	4.7781	5.3476	5.324	6.1039	6.9849	4.7491	4.0817	7.4482	5.4713	5.2924	5.5565	5.3357	5.0765	5.1017
4.2819	10.405	11.136	10.6	10.582	10.875	10.7	10.245	10.503	10.694	10.326	4.2424	4.2731	4.5891	5.2233	4.7121	7.2366	2.7192	8.078	10.591	8.3564	11.783	6.3172	10.098	6.8432	11.605	12.779	8.5114	4.1225	9.4471	4.2879	5.5153	7.2717	5.6622	7.1388	10.864	12.197	12.157	11.144	7.2661	6.5068	8.1723	8.8737	4.8289	10.275	9.9445	10.601	10.081	9.6138	10.023
4.2879	7.6127	4.8026	7.7213	5.5402	5.2536	5.1467	5.5634	4.9755	7.6092	7.7068	4.3631	5.029	3.9148	4.2664	3.9309	4.1084	3.7553	5.7139	6.8719	3.6677	8.6975	7.5224	4.8993	9.2139	5.8513	7.4	4.1893	3.5744	3.8016	3.6872	9.7609	6.3133	7.488	8.9091	5.9632	6.0155	8.5757	4.4066	9.6304	6.4342	3.8189	8.519	3.8529	10.329	6.9503	8.6268	7.7821	6.644	7.2882
4.2926	9.2799	9.7835	9.5213	9.7487	8.6968	9.321	9.6744	9.6005	9.8822	9.7115	4.445	4.3675	4.0397	4.537	3.9426	4.4726	3.9428	7.8656	9.99	6.9052	8.7627	5.2709	8.0137	6.0231	8.1291	9.6111	8.0463	3.4066	7.5528	5.0743	5.2824	5.6725	4.5542	6.5971	7.0752	9.9488	10.522	9.1783	7.4126	7.5401	4.5282	6.2065	7.0532	11.041	10.717	10.415	10.27	11.379	10.775
4.3014	4.789	5.6375	5.7751	5.5982	4.6235	5.4992	4.9342	5.5726	5.7025	5.9752	4.6054	3.8868	5.1677	4.5308	5.3441	5.1533	4.2998	5.8645	6.3173	4.4459	6.2227	6.4084	4.5558	4.3316	6.6343	6.466	5.9281	7.0386	5.5189	6.2844	5.9889	6.0528	5.63	5.7545	4.5545	5.7282	7.2524	4.808	6.5223	5.7201	7.6802	6.4165	7.6255	5.4714	5.6046	6.1116	5.7659	6.4259	6.0361
4.3127	10.374	10.879	11.389	10.23	10.228	8.8485	10.346	11.072	11.06	10.869	4.0835	4.0369	4.581	4.9352	4.2349	4.1123	4.0667	4.2652	5.8302	4.4887	4.8583	4.9713	5.2734	5.0888	4.121	5.1887	5.1067	9.3793	7.846	5.8384	7.0217	6.2587	5.4167	5.7316	5.2927	6.2106	7.6871	6.9318	8.3932	11.332	9.4525	6.6512	8.845	10.566	10.762	9.3676	10.393	9.9782	11.349
4.335	8.3529	6.9473	7.7178	8.642	6.7362	7.2219	8.0576	7.4731	8.0299	7.4788	3.5728	3.5586	3.4327	7.1766	3.5587	3.5747	3.5281	5.8447	9.9431	7.2003	6.3139	3.3417	3.9813	3.4974	12.909	11.319	8.5343	3.5117	7.3553	3.3152	3.3348	3.4386	3.3637	4.8248	7.9037	3.6133	6.926	8.9022	4.6913	3.2683	3.5865	7.9107	3.349	8.3331	8.1416	9.0299	8.4496	7.5005	7.8113
4.3454	7.4462	7.8228	8.0029	8.6091	8.9159	8.7675	9.0284	8.4768	8.8386	8.4555	4.2516	4.1379	4.1435	4.7561	4.1279	4.5009	3.9108	4.5304	3.8361	3.5686	3.6441	4.3352	5.1002	4.9193	4.2876	4.0667	6.1783	4.1003	4.8555	5.2545	4.4028	3.9315	3.6553	4.1209	4.0242	4.2008	4.1279	2.6729	4.3376	4.2796	3.972	4.8998	4.5862	5.3714	4.9181	6.889	5.5878	6.0475	6.249
4.3498	3.9471	4.7656	5.4645	4.9449	4.4229	3.7502	4.5368	3.875	4.1208	4.4725	4.2778	6.1941	6.7411	5.719	5.9914	5.3643	7.3691	3.4719	4.1918	3.7257	3.0874	2.7711	2.8693	2.6737	4.6279	2.7655	2.8151	3.0416	2.624	4.4079	2.8824	2.7891	3.7597	2.4679	4.8242	2.673	3.6413	4.6172	4.8531	6.6044	3.3906	3.597	4.7114	2.7916	3.2624	3.5762	2.9717	3.7373	3.4134
4.3701	3.6447	3.193	3.2512	3.1923	3.3749	3.3537	3.3425	3.4209	3.2119	2.9882	3.5355	3.7215	3.7471	4.1277	3.3377	3.8253	4.5405	4.6342	3.2444	3.3099	3.3989	3.3644	3.5672	3.5057	3.2228	3.4408	3.424	3.2756	7.1667	3.2948	3.2975	3.3619	3.4108	5.4628	3.4447	3.8954	3.4718	3.1483	3.3228	3.2015	3.488	3.4785	3.364	3.3349	3.3803	3.0703	3.5132	3.3109	3.3546
4.3914	6.4957	6.7079	7.304	6.2504	5.1821	6.3611	4.9213	5.2106	6.3717	7.2447	3.0283	3.3178	3.4219	4.7634	3.4222	3.8623	4.1762	7.1277	7.5622	4.1763	6.1927	5.1941	5.2566	6.4482	5.0239	5.219	3.5609	4.9996	3.5357	5.522	6.5206	5.832	4.4765	5.5595	5.3556	5.9129	6.1361	6.309	6.0353	5.0263	5.9759	4.9777	5.1614	6.149	3.4335	7.1607	4.9999	5.1129	5.6437
4.3998	6.7971	5.8859	5.9267	6.1901	4.6101	4.7041	4.7473	4.5037	6.3011	6.082	3.0515	3.2035	4.0668	3.1646	4.0844	4.1083	3.849	3.8514	8.5115	5.191	7.5397	3.0094	7.547	4.4611	7.0416	9.4992	4.5898	4.1324	5.7222	2.2095	3.0532	3.8731	4.0834	7.1034	4.17	6.955	7.335	5.8088	3.9198	3.11	5.1374	4.0045	4.3298	9.8705	10.214	9.1379	9.4587	10.401	9.4471
4.4059	4.7012	4.3519	5.112	4.6925	4.6388	4.6202	5.2511	4.7129	4.6152	4.606	4.1718	4.6361	5.6858	4.5737	4.6268	4.0996	5.8891	5.5488	6.5007	3.4939	4.06	3.6442	4.1227	4.6953	3.9899	3.7029	4.6988	4.1178	3.6058	4.5413	4.4329	4.5888	3.8098	3.9857	7.2976	4.7818	4.9473	5.7286	4.6985	6.8812	4.783	4.7743	6.1751	4.6485	4.6818	5.5324	4.7312	4.6459	4.9549
4.416	2.6147	2.4116	2.455	2.4109	2.5913	2.5556	2.58	2.6351	2.5179	2.4636	4.8288	4.6454	5.5437	4.0259	5.1517	4.2066	4.568	2.5499	2.4623	2.5158	2.589	2.5544	2.6645	2.6111	2.4163	2.6194	2.6161	2.4383	4.982	2.4872	2.5199	2.572	2.5997	2.532	2.636	2.6742	2.5889	2.2996	2.5153	2.839	2.6739	2.6734	2.5512	2.5294	2.5825	2.4391	2.7011	2.5214	2.5584
4.4202	5.45	6.4471	5.9033	5.5492	8.4258	7.3099	6.1991	6.9801	6.752	7.1007	4.6758	4.9167	6.4235	5.2153	7.2213	5.7038	5.6349	4.3381	4.1903	4.1993	4.2872	4.3104	4.5293	3.4038	4.049	4.602	4.3016	4.1417	4.2642	4.1759	4.2056	4.3717	4.4051	3.5948	4.3201	4.5891	4.383	3.8839	4.212	5.3048	4.5135	4.3538	4.3152	4.1336	4.0185	4.1361	4.3831	4.3487	4.2529
4.425	3.9393	3.7915	4.0002	3.9219	4.0694	3.9054	3.7416	3.8842	3.2848	3.2199	5.1484	4.8922	3.9775	4.308	4.7824	4.0182	4.5082	3.9787	3.7799	3.7186	3.9973	4.4662	3.9188	4.0003	4.2688	3.7837	3.619	3.8585	2.9386	3.7138	3.7304	3.9918	3.9933	2.9734	3.9981	3.4435	3.7644	4.5874	4.8735	5.0963	3.8827	4.0263	3.981	3.7389	3.7633	3.1915	3.8344	4.2271	2.9669
4.4393	3.8331	3.8309	3.6569	3.6808	3.7491	3.7316	3.7825	2.9546	3.3455	3.7041	6.6211	7.7028	8.5817	6.8605	7.9429	6.3136	7.7027	4.3279	3.6887	3.7684	3.7434	3.9971	2.5702	5.0397	3.6778	3.76	3.2689	4.7232	3.7957	3.73	3.7625	3.7199	3.8467	5.6139	2.4413	2.6776	2.9859	3.5785	3.7777	5.998	2.7801	3.7687	2.4066	3.4425	2.2548	3.2475	3.2112	3.7574	3.7643
4.4482	9.0437	8.8015	9.5135	9.7417	9.2661	8.6371	8.9594	9.2067	8.887	9.1633	5.0384	4.9163	6.739	6.317	5.0336	5.6441	5.8482	6.4181	11.548	6.5135	9.6388	2.4446	5.1873	3.5303	10.135	8.225	8.4018	2.4664	2.8951	3.242	3.2562	3.4749	1.8237	5.6052	9.1822	9.5787	11.326	8.7139	2.4422	5.5736	2.4954	7.6513	3.0052	9.6084	9.4126	9.954	8.4183	10.119	9.3408
4.4618	4.5873	4.3832	4.4398	4.0551	4.6675	4.2606	4.1898	4.5814	4.7065	4.3076	4.5738	4.688	4.3315	4.4832	4.516	4.6574	4.4379	4.6691	4.5377	4.7942	4.5679	4.5354	4.6434	4.578	4.8117	4.4357	4.3045	4.8117	4.8702	4.3179	4.8901	4.5527	4.9621	4.6239	4.6107	4.6874	4.5612	4.2477	4.4832	3.5702	4.6755	4.6667	4.134	4.3759	4.7245	4.0659	4.9419	4.4851	4.8074
4.4693	8.8313	9.0394	8.9068	8.5268	6.8542	7.4201	8.1854	8.2564	8.5544	8.3341	3.7037	3.6603	3.4067	4.5214	3.6533	3.7193	3.6315	4.3316	9.4937	4.1193	6.4607	3.4624	5.254	3.22	7.5155	5.9048	5.2654	4.0042	5.1439	3.5846	3.6572	3.6788	3.676	3.6516	4.7435	4.9023	7.9524	7.3348	3.6225	5.6308	4.1779	4.1531	4.9425	8.9243	9.3658	8.053	7.9534	9.0762	7.9029
4.4807	4.791	4.5143	4.088	4.9082	4.8428	4.6231	4.3272	5.3181	5.111	4.7254	5.2092	4.3138	4.2457	4.4097	4.2231	4.2283	4.0999	5.6394	6.8188	8.6366	5.7129	6.326	4.6228	3.8291	6.4904	5.9581	5.9951	3.9943	4.9014	7.4891	7.2133	5.5949	5.0909	4.9947	4.4968	6.2783	5.4444	8.318	7.1302	6.2158	6.481	5.8424	5.0871	5.5345	7.3732	7.5952	6.9486	7.9652	6.9467
4.4811	5.4121	5.192	5.6277	5.5131	5.1647	5.3012	5.2475	5.4126	4.9642	5.3283	5.4227	5.7482	5.3843	5.3577	5.1573	4.8315	5.7583	5.824	5.1518	4.6487	4.7865	4.2698	4.4277	4.7933	3.9695	4.3926	4.8644	5.3396	4.7427	5.8227	5.052	4.2885	4.7826	4.5407	4.8006	4.7823	4.9301	4.7798	5.3155	6.8176	3.9286	4.8349	6.2076	6.5521	6.7595	6.5201	5.4422	5.8282	5.9173
4.4852	5.7554	6.5521	6.1334	5.691	4.8885	5.6099	5.9967	5.1094	5.7923	5.8699	4.5031	4.4749	4.4572	5.0414	4.3602	5.0199	4.9135	5.261	7.4187	6.1432	6.6633	5.2417	6.2658	5.4542	7.337	7.6513	5.6181	5.0463	6.8163	4.1429	5.6453	4.3067	4.4013	5.4377	6.4874	6.8526	6.572	8.4985	4.9582	5.6435	4.3101	4.739	5.0264	7.1476	7.3298	7.1935	6.24	7.3391	6.9381
4.4855	6.6316	7.0312	7.4936	7.4564	6.8088	7.3003	7.374	7.3715	7.2899	6.805	3.8574	4.3149	4.5123	4.6751	4.3089	4.643	3.7952	4.5187	8.3528	4.4892	7.1734	3.8041	7.26	4.9524	7.86	7.9075	6.3859	4.4441	5.4775	4.4753	4.305	4.8092	4.3308	4.8984	6.3213	8.313	9.0156	7.5284	4.7021	4.2543	4.5755	5.7901	4.318	9.8288	9.3524	9.2393	9.4052	9.5611	10.055
4.4905	5.666	5.3906	5.2526	5.5477	4.8337	5.4038	5.195	4.8431	5.5238	5.6171	3.6718	4.3419	4.3157	4.2208	4.1576	4.1743	4.8463	4.2063	6.9981	4.1351	6.8029	5.1321	2.8773	4.1063	7.3962	4.8544	4.3651	4.25	2.7243	5.8438	5.0082	4.2343	4.2375	3.6947	7.0296	6.6045	7.2309	6.9901	5.5345	3.9959	4.1443	5.7847	3.7108	6.1514	5.6158	6.7414	4.4493	6.981	7.006
4.4977	6.0585	5.6022	6.5733	5.6303	5.1929	4.708	5.6476	5.0042	5.3557	5.5255	6.068	6.166	6.9907	4.8926	5.9657	4.1161	7.0408	5.3099	6.2293	3.3632	3.4669	4.5064	3.5242	6.9239	4.8774	3.4834	4.5632	3.7833	3.4188	5.2504	5.6724	3.4565	4.0886	3.412	6.6261	3.6333	4.7862	6.854	5.5167	7.4649	3.0114	3.8741	6.542	5.7536	6.2666	7.2294	5.0958	7.1228	6.5107
4.5011	8.33	7.4636	5.9822	7.4514	7.994	6.557	6.7825	5.6306	6.2954	5.8477	4.8469	4.5349	4.3296	4.5581	5.4006	5.5027	4.4966	5.4266	4.4482	4.2123	6.5772	4.9688	5.2658	4.7678	9.0951	9.2735	5.1345	4.4088	5.0549	6.7243	3.7649	4.665	4.5727	5.0344	10.367	8.9448	7.6976	10.887	4.5283	4.5365	4.6356	6.4023	4.5482	5.771	6.685	6.321	7.5173	6.0038	5.8606
4.5024	7.0881	7.3779	6.4248	6.8704	8.6777	8.2493	8.2098	7.2087	7.5065	7.1737	6.2494	5.3528	6.736	5.0288	4.9116	5.333	5.8577	2.1269	2.063	2.093	2.12	2.4859	2.3319	2.2529	2.2225	2.2789	2.2735	2.1665	2.437	2.1291	2.2143	2.1972	2.165	2.1611	2.1561	2.2169	2.1104	2.8731	2.0987	7.0777	2.3285	2.4778	2.2406	2.4451	2.1802	2.2478	2.3396	2.208	2.4655
4.5089	4.7137	5.1778	4.5484	5.4582	5.1048	5.0361	4.7748	4.5335	5.4345	4.4175	4.6372	5.1844	5.806	5.2956	5.8922	4.8714	6.2033	5.4441	4.1117	4.0699	4.1846	4.3138	4.5552	4.0191	3.7074	4.338	4.4278	5.0104	5.7934	4.209	4.1549	5.4144	4.3888	4.1486	4.4874	4.8403	4.2412	3.4669	4.0797	4.4971	4.7846	4.5635	6.512	3.9806	4.1803	4.111	4.5365	4.1186	4.6226
4.517	9.9809	10.768	10.282	11.286	9.9891	10.463	10.438	9.9844	11.052	11.01	4.6852	4.5595	4.7529	4.5603	4.5478	4.7459	4.5202	5.156	8.7043	4.539	9.1174	4.7349	6.568	4.8859	8.9856	11.918	6.4351	4.4978	7.786	4.6636	4.4852	6.1503	4.6992	5.7449	5.3148	9.7063	10.84	7.0058	5.1406	4.4615	4.8829	4.9719	4.5758	12.199	11.425	11.538	11.828	12.986	11.793
4.5194	5.907	6.68	7.0317	6.8411	5.2763	5.8725	5.7661	5.4302	5.2909	6.1136	4.4871	4.5582	4.0798	4.5332	4.547	5.1237	4.5215	4.6345	4.509	5.0226	4.5908	8.6919	5.0855	4.7178	4.4324	4.7452	7.0564	6.5653	4.754	4.5353	7.167	4.7054	8.5552	4.2303	4.6036	5.3242	5.784	3.8365	6.9504	4.9172	5.8221	7.0463	9.5095	6.0804	5.5705	5.8379	5.2148	5.024	6.0744
4.5224	5.4852	6.4055	6.5702	6.1725	5.1563	5.2563	5.1836	5.2044	5.1109	5.1273	5.6641	5.6406	6.4075	5.8888	5.8679	5.343	6.5	6.3167	4.8664	3.8654	3.212	4.2272	3.4312	4.6033	4.9406	3.1905	4.1936	4.2071	3.4446	5.216	5.4417	4.5758	4.1452	4.5743	4.564	4.0052	4.6412	5.5662	5.5805	6.5319	4.3285	4.5036	6.4959	4.3876	3.8139	4.5378	4.2926	3.8702	4.715
4.5229	4.657	4.2677	4.4231	4.3909	4.6915	4.601	4.6543	4.877	4.5679	4.483	4.6336	4.5707	4.6011	4.5559	4.802	4.8134	4.5363	4.5583	4.4975	4.6655	4.6213	4.5924	4.9808	4.6492	4.4881	4.6466	4.6615	4.5104	4.5757	4.5539	4.1625	4.618	4.6341	4.8461	4.6584	5.0567	4.6239	3.9236	4.5763	4.1615	4.7023	4.6951	4.599	4.7464	4.6158	3.7716	4.9844	4.5482	4.6039
4.5233	4.176	5.3657	4.6948	5.2637	4.7021	4.6636	4.5606	4.3	4.9528	4.509	5.0821	5.6051	4.8582	4.5644	4.384	4.3548	5.0539	4.1097	5.1156	4.5666	4.2849	4.2559	3.1476	6.5301	4.5021	4.3015	3.1308	3.3686	4.3299	4.4308	4.1083	4.5699	3.2524	3.6571	4.1831	4.6265	4.7472	6.2245	4.8596	6.0905	4.2136	4.2089	4.0559	4.6279	4.1624	4.1654	3.5693	4.3182	4.6848
4.5274	5.3961	4.0508	4.0753	3.9167	4.6884	4.6848	4.6167	4.7751	4.4422	4.102	4.9006	4.5517	4.9818	5.6374	5.2346	5.6987	5.2702	5.51	5.3819	4.8901	4.726	4.6459	5.0864	4.889	3.9793	4.6404	5.0159	4.7311	5.0726	4.4217	5.2013	4.7202	4.8755	4.9378	4.9678	5.3667	4.8357	4.1956	4.8292	4.659	5.0278	4.9709	4.7615	4.7778	4.993	4.691	5.0283	4.6171	4.6082
4.5314	6.7549	6.6881	7.6309	7.558	7.8181	7.8048	7.6342	7.4834	7.6915	7.3547	4.6846	3.7638	4.168	4.6725	4.1264	4.7996	3.8896	4.633	4.4681	4.6039	3.5884	4.7353	5.1003	4.289	4.6081	4.7968	6.5031	4.5708	4.6258	6.3711	4.543	4.0512	4.3267	4.4721	4.8574	5.6589	4.6701	3.7695	4.5896	3.9545	4.8032	4.8166	5.0471	5.334	4.798	5.7034	4.7657	5.5796	5.8506
4.5329	4.3043	3.882	4.0115	3.852	4.21	4.0682	4.1031	4.1656	4.0638	4.0809	6.0843	6.2713	4.1941	4.4046	4.3233	4.6825	5.5517	8.0205	3.9612	4.0518	4.2541	7.2743	4.6372	7.1049	3.7079	4.4759	4.5656	3.9186	4.6723	4.0567	4.2453	7.3483	4.9232	4.0816	4.4815	4.7462	4.4677	3.2644	8.8019	7.6519	5.4245	5.1933	4.1734	4.0789	4.1175	3.9904	4.2326	4.0746	4.1059
4.535	8.0317	6.801	7.1004	6.7208	6.1868	7.0876	7.2577	7.4335	7.4024	7.0908	3.8316	4.1769	5.3188	4.4806	4.2818	2.728	4.3329	6.6474	8.0972	5.3587	8.5998	6.4171	5.5933	6.2785	6.5715	8.3753	6.7473	7.2732	4.9002	6.5485	7.6839	5.7056	5.7751	6.9928	6.6525	8.9855	9.3781	7.937	7.2352	6.9284	4.8042	6.2459	6.6555	10.614	10.407	10.231	10.194	11.017	10.379
4.5445	9.1002	8.6765	8.9576	9.3862	7.8293	8.9687	8.4079	8.744	9.1289	9.1185	4.4505	4.4266	4.9182	5.7064	4.3466	4.4577	4.2357	7.2555	11.779	5.7461	8.4866	4.9354	5.8407	6.5364	7.7417	9.6951	6.4764	3.9821	4.3966	4.6457	4.4494	4.9671	4.3413	6.4311	7.2436	8.235	9.7912	8.9592	6.0884	4.5325	4.4645	5.3352	4.1762	8.4959	8.0005	9.7886	8.3122	7.7674	8.2295
4.5505	4.4494	4.6576	4.3325	4.3342	4.5676	4.5607	4.5862	4.4261	4.5088	4.6239	5.1	5.1217	5.0013	5.2286	5.7225	4.8085	5.0079	6.5093	5.7432	3.5359	5.4114	5.3893	3.8264	4.4457	3.8647	5.3731	4.4417	7.729	7.5722	4.7884	4.5387	4.4339	8.1328	6.7028	4.4515	4.6149	4.9668	4.2925	5.935	4.3371	5.0469	4.6318	4.1403	5.9266	4.977	5.3996	6.3271	6.0822	5.5692
4.5655	5.5924	5.7516	5.2024	5.1436	6.9057	5.3534	5.4821	5.7917	5.3815	5.5085	4.3253	4.3674	4.9817	4.5387	5.1898	4.5845	4.386	4.4798	4.1863	4.0775	6.333	4.6832	4.5384	4.3461	8.2517	10.551	4.2403	4.2974	5.5714	4.2801	4.2349	4.4109	4.5097	4.2418	5.708	8.4169	8.7556	9.8722	4.479	3.8679	4.3385	4.6354	4.2488	4.6245	4.6289	5.7058	4.2821	5.0507	4.9696
4.6017	7.3636	6.7418	6.9348	7.4815	5.5466	6.9796	7.0042	7.0606	7.9727	7.7501	4.5539	4.5069	4.0946	4.4835	4.0903	4.1362	4.4724	4.5121	8.0988	4.7733	6.2897	4.0966	6.8211	4.5432	6.1321	7.3874	5.7006	4.5115	5.1116	4.4812	4.4965	5.103	4.109	4.9811	5.3748	6.9814	7.7715	7.8847	4.676	4.4128	4.589	4.5871	4.6906	10.075	9.2008	8.8547	9.5214	9.9671	9.7202
4.6262	5.1705	5.4976	5.602	5.3882	5.4127	4.9981	4.9782	5.3399	5.8527	5.1232	5.8263	5.7747	5.7785	5.3811	5.7003	5.5822	6.1414	6.13	5.6781	3.4053	3.7718	4.3027	3.5617	4.0213	3.4032	3.4862	3.4731	4.6774	3.4501	5.3522	4.2259	3.7661	4.9049	3.8934	6.2858	4.2836	4.4198	5.8625	5.5743	6.3784	4.3376	5.344	6.0312	4.3493	5.1965	5.7056	4.614	4.5433	5.0185
4.6294	5.5985	5.1098	4.2897	4.4953	4.7198	4.4658	4.61	4.624	4.3181	4.5098	5.0331	4.7232	4.8095	5.3224	5.5118	5.304	5.9207	5.418	4.9498	4.6834	4.6209	4.5274	4.9304	4.7855	4.1983	4.5562	4.7107	5.2135	4.7061	5.7331	4.7947	4.6097	4.6431	4.7591	4.8172	5.3569	4.7725	3.6416	5.244	5.1989	4.9768	4.7747	5.4719	4.4925	4.9493	4.5384	4.9095	4.1412	4.3478
4.6301	7.1647	5.7809	5.5327	6.0391	5.5294	6.3946	5.8086	6.0372	6.3406	5.8337	5.1383	5.1786	4.7466	5.11	5.3788	6.1186	5.0589	5.4816	5.7971	5.3678	5.8116	5.1533	5.7109	5.4239	5.0547	6.1286	6.0041	5.3399	5.2995	4.6925	5.1195	5.1616	5.1651	5.1316	5.4302	7.0356	7.4816	5.3445	4.367	4.5715	5.4683	4.8054	4.9695	8.7418	7.298	7.1386	6.8368	7.5681	7.1064
4.6367	3.0751	3.0987	3.2501	3.0897	3.1787	2.8693	2.9671	3.0419	3.149	3.1034	3.7289	3.9366	4.5772	3.694	5.1888	3.6196	4.8469	2.9886	2.9025	2.8118	2.8407	3.0079	2.6953	2.544	3.3961	3.0447	3.1904	3.9763	2.8681	4.1012	3.1596	3.0008	3.1571	3.0278	3.195	2.8421	3.032	3.4895	2.9274	4.2829	3.1459	3.1161	3.6043	2.2015	2.7565	2.886	2.8347	2.8276	2.7977
4.6459	3.4104	4.0512	4.2351	4.1974	4.2963	4.1843	4.282	4.3082	3.9738	4.2179	4.9383	4.6465	5.029	4.2547	4.9206	4.3342	4.8545	3.804	4.7786	2.9181	3.9494	3.2344	3.9691	4.305	4.2162	3.7393	3.2169	2.8496	2.578	3.4274	2.4639	2.9698	2.6496	3.0348	4.3219	3.0984	4.3	4.5325	3.7921	3.9162	3.4514	3.5265	3.8893	4.3049	4.787	5.4719	3.9904	5.3451	4.6689
4.6597	10.023	9.9884	11.615	9.9614	9.9171	9.5556	10.707	10.054	9.7812	8.6422	5.8139	4.6934	5.4143	4.915	6.0058	6.2129	4.6549	4.699	5.5792	4.6877	4.7329	4.7849	10.176	7.8562	4.7041	6.0821	6.0798	8.6721	8.0353	7.0767	5.7448	6.1396	6.1233	11.369	5.0389	6.596	7.6218	5.8385	6.0276	9.8615	11.65	5.9755	12.197	9.9337	10.737	9.0117	10.026	8.4347	10.263
4.6782	3.8173	3.2757	3.4799	3.4537	3.6308	3.5304	3.5766	3.5791	3.4901	3.4436	5.5136	5.7083	4.5879	4.539	4.422	4.2538	5.2703	3.5724	3.3372	3.4804	3.5192	3.6193	3.7944	3.5833	3.4314	3.6988	3.8046	3.2361	4.0313	3.5141	3.393	3.561	3.7601	3.6606	3.8666	3.5859	3.5492	3.1868	3.4342	3.4357	3.9392	3.6818	3.5424	3.5164	3.5413	3.0416	4.0336	3.4564	3.4483
4.6803	4.5969	4.4478	4.4881	4.5009	4.5256	4.5482	4.5443	4.3564	4.5369	4.5157	5.0177	4.9503	4.9838	4.5266	4.5074	4.5779	5.5488	4.7199	4.6753	4.1999	4.3368	4.5322	4.1616	4.5653	4.4659	3.8212	4.2798	4.4488	3.8695	4.7444	4.0922	4.474	4.4914	4.3064	4.6565	3.9362	4.4744	4.453	5.2758	4.6639	4.5831	4.555	4.6336	3.8293	4.4355	4.5136	4.5326	4.3515	4.5021
4.6872	7.512	7.991	8.1086	7.7913	7.1769	7.8719	8.0765	7.3907	8.9411	8.8974	3.3433	4.7307	3.9833	5.3624	4.5929	4.7692	4.7064	7.4361	9.4126	8.7835	6.6076	5.3482	6.7534	4.8599	7.9645	6.3153	8.8322	6.9884	4.6027	7.904	7.2544	7.2372	4.7442	9.6266	6.0088	8.5182	9.4326	7.7202	8.4436	4.484	6.367	7.9958	5.8905	8.7505	8.2782	9.1198	8.6841	8.8956	9.3674
4.6977	3.0051	2.849	3.3979	2.8441	3.0304	2.9783	3.1514	2.9985	2.9829	2.8612	5.2935	4.0832	4.557	3.1962	2.9374	3.0158	3.7631	2.9225	3.634	4.6704	2.9372	2.9217	3.0087	3.0471	3.5618	2.946	3.7896	3.0016	4.0576	2.8915	2.9132	2.9407	3.0481	2.9791	2.9879	2.9817	2.938	2.7843	2.9093	2.8607	2.9794	2.9918	2.9617	2.911	2.9757	2.8651	3.0448	2.9044	2.9983
4.6988	5.804	5.267	5.4446	5.5957	4.9719	4.8583	5.1748	5.1655	4.6312	5.334	6.0259	6.6745	7.3578	5.8319	6.7784	5.491	7.6958	5.4008	6.4379	2.687	4.6384	4.8303	3.5125	3.8729	4.587	3.4239	4.3589	3.75	3.4075	6.696	3.7037	4.0799	4.4529	3.1181	6.2602	4.0016	4.6668	6.7907	5.0406	6.5027	3.6094	5.3786	5.1962	4.4525	5.2292	6.2535	5.3354	5.5883	5.7929
4.7035	7.8256	7.5161	7.6919	8.1747	7.3452	8.1124	7.7878	7.9507	8.4351	7.7422	4.9557	4.3644	5.1569	5.6265	4.918	5.0509	5.2139	5.9274	8.2506	5.8169	8.0838	4.7797	6.6325	6.275	9.8962	9.1117	6.3292	4.7242	5.1125	5.8197	4.6367	5.8353	4.407	5.8268	6.0169	9.1157	9.9611	8.5108	5.5255	5.8737	4.4088	6.5484	4.1116	8.732	8.0604	8.2596	8.0383	8.5166	8.4
4.7197	5.3648	4.5946	6.0725	3.0136	3.537	3.3894	3.2403	2.8839	4.132	5.0354	5.7355	5.4751	3.9764	4.8327	4.3284	4.2067	5.9311	2.8805	2.7984	2.5721	2.6744	2.6288	2.9366	2.9001	2.747	3.5441	2.8988	2.503	2.8468	2.8325	2.8429	2.8821	2.8896	3.0657	3.0591	3.0015	2.8834	2.3527	2.6329	2.7765	2.9472	2.8108	2.6293	3.0513	3.8818	3.2333	2.8273	2.8365	3.069
4.7213	6.1784	4.9481	6.7827	7.0872	5.4733	5.5271	5.463	5.5924	6.1985	6.9393	5.5021	4.9499	6.0042	5.7377	5.2242	4.9706	5.4116	5.0141	9.2693	6.2765	7.8324	6.5909	4.9648	4.0553	8.5984	6.8041	6.3626	4.3852	4.5404	5.6273	5.9935	5.5944	5.6801	7.2483	8.8579	6.312	8.9382	9.4659	8.9691	4.6123	4.974	7.4358	7.2497	4.9476	4.9535	6.1393	4.6476	5.4315	5.4714
4.7254	3.3014	2.8668	2.9161	2.8645	3.1081	3.1012	3.1032	3.0926	2.9782	2.8999	3.2276	3.6398	4.904	4.8286	3.3563	4.6615	4.7216	5.0669	2.8057	2.8626	3.065	3.3907	3.1369	4.186	2.8861	3.0831	3.111	5.1201	2.8603	3.4233	2.9821	3.1532	4.4548	3.0097	3.1197	3.4702	3.0857	2.666	2.8555	2.8646	3.145	3.1512	3.0299	2.95	3.0481	3.0689	3.1542	2.9801	2.9827
4.7372	5.6767	4.2086	4.806	5.2131	4.9329	5.0389	8.2678	5.4497	4.9392	4.8099	4.9671	4.6926	5.2958	5.1513	4.98	5.8784	4.9478	5.4541	7.3746	6.7207	6.9018	5.307	5.8694	4.4719	11.807	9.8132	5.379	4.6619	7.1631	5.1718	5.3121	5.317	5.3152	5.2851	9.2797	9.8701	10.984	11.912	5.1109	4.6092	5.3379	6.2017	4.9222	6.8302	6.1442	5.3443	9.9571	5.8709	10.415
4.7542	3.745	4.1492	4.1147	3.9126	3.2841	3.3878	3.535	3.6948	3.8438	4.3471	4.7012	5.1714	4.5426	5.2893	4.5688	4.2222	5.051	4.8792	3.4339	4.2095	3.9908	5.1809	4.1202	4.467	4.5961	3.9693	3.5351	4.8958	3.5049	4.6074	4.5248	4.4018	3.924	3.475	4.3075	3.1597	3.4062	3.8384	5.6313	4.8651	5.038	6.0273	3.5725	3.2416	2.6733	4.2673	3.4168	3.6042	4.071
4.7601	9.6868	11.82	11.061	12.295	12.983	11.693	12.339	12.263	11.918	11.671	6.6859	5.8054	4.998	4.15	6.2842	1.7853	2.6025	6.553	4.6001	1.3776	1.2071	7.4274	5.95	6.0623	8.1958	6.3299	8.9317	5.2034	6.1762	11.162	5.1086	5.0586	1.7538	1.7277	5.6425	7.9453	6.5959	5.0676	6.4096	1.6801	5.8854	7.8191	7.6659	5.2937	6.67	8.0406	5.7003	7.141	8.5874
4.7666	7.1766	7.5528	6.4382	6.8468	6.4301	7.3744	6.7234	7.2224	6.7038	6.4084	4.2245	4.0173	5.0058	5.7149	5.0468	5.9858	4.3752	6.3876	7.7502	4.6803	8.3474	4.7691	5.4431	4.1136	7.2447	8.9419	6.7448	5.3553	5.3757	6.0986	5.3142	5.4076	5.4109	7.9641	6.1953	7.5055	7.8081	7.9113	5.3739	3.9999	4.8803	5.6495	6.9987	7.36	6.9289	7.114	6.3694	6.4153	6.792
4.7699	6.0823	5.8001	5.9635	5.5908	5.578	6.3151	5.7256	6.2435	6.0709	6.2251	4.3121	4.3364	3.8439	3.9091	4.0633	3.9705	4.2885	3.8466	7.1194	4.4849	5.6545	4.5012	4.1154	4.7319	5.1301	6.0398	4.4682	5.0467	4.3554	3.9294	4.2247	4.3659	4.3612	4.2421	6.3238	6.2267	5.8466	7.5274	4.7197	4.9776	4.9312	5.7925	3.9669	8.991	8.7703	8.2361	8.1554	9.8258	8.8242
4.7858	6.7075	5.9089	6.3988	6.7044	6.4179	7.0896	6.8334	7.2847	6.6746	6.6351	4.0185	4.5846	4.8061	4.9738	4.6411	3.9764	4.7817	6.4946	7.6559	4.788	7.8851	4.2268	6.0888	6.4468	7.1755	6.9149	7.0199	7.2987	5.3481	6.3433	5.848	5.718	4.8195	6.5398	5.652	7.5009	7.8887	10.146	6.4234	7.0588	4.8569	5.7176	5.2145	9.6451	9.0585	8.8556	8.771	9.7357	9.1512
4.7881	7.076	8.9599	8.6336	7.0045	8.9602	7.6228	7.8138	7.2648	8.0434	8.1593	7.6145	9.3143	9.5798	8.4986	6.1311	6.7125	8.4365	4.9884	10.142	9.2095	12.533	6.9928	11.438	5.5164	8.5949	10.292	9.1561	7.8064	9.2807	6.6259	8.2148	6.9279	6.3495	10.882	3.6838	7.7622	7.4782	7.2239	5.5922	7.544	3.899	7.0835	4.1657	6.5682	8.6131	4.3395	8.6865	8.4237	6.4636
4.7974	7.3758	6.4714	6.9067	7.4997	6.8607	6.6696	7.2505	7.6609	7.4018	7.3559	5.0992	5.0371	4.5684	4.7733	3.8541	4.6818	4.4771	6.7349	8.6235	7.5555	8.7299	6.9827	5.7673	6.0451	8.6781	7.6297	8.4478	6.0292	5.6533	7.5737	6.5756	6.547	6.9895	5.4479	9.028	8.395	9.299	9.2678	8.1099	7.51	6.5395	8.8319	5.8033	10.337	9.6256	9.3574	9.1463	10.091	9.8765
4.7974	8.1029	8.5828	8.8357	7.8395	7.5239	7.3343	8.1501	7.7868	7.461	7.7118	5.5525	3.9271	4.9095	5.3703	6.6844	5.758	5.082	5.6991	8.6851	6.9373	9.3947	6.5416	8.0154	3.1007	7.068	7.7257	8.6728	7.7776	6.9076	8.0486	7.8809	6.5352	7.0189	9.5634	9.045	9.1384	8.1431	9.6747	7.8089	6.9814	8.0956	6.9346	5.9131	9.9467	10.311	9.4466	9.4444	9.6868	9.4287
4.8026	5.2572	5.031	5.4669	4.852	4.9416	5.0253	4.9562	5.1711	4.9336	4.9815	4.9227	4.8301	4.8192	4.7538	4.8719	5.1798	4.6695	4.856	4.6968	5.4013	4.8616	5.5158	4.8432	4.936	4.6711	4.8477	4.9688	4.6904	4.8426	4.774	4.8772	4.8986	4.9539	4.7933	4.8203	5.0278	4.934	4.4843	5.8646	4.8129	5.7672	5.4157	4.9134	4.8753	4.8302	4.8322	5.2173	5.2261	4.9514
4.8098	2.5486	2.4445	2.4806	2.4152	2.5322	2.5576	2.529	2.5502	2.5088	2.4286	5.5058	4.3891	5.8433	3.5205	5.2635	2.9448	5.1087	2.5505	2.4748	5.5644	2.5905	4.3871	2.5656	2.5117	2.4348	2.55	2.54	2.4535	2.8877	4.8207	2.5164	4.8288	2.6596	2.5081	2.5479	2.6339	2.5804	2.4121	5.8373	2.4131	4.1672	4.4852	2.5246	2.5677	2.5743	2.4576	2.6895	2.5086	2.5343
4.8121	6.296	7.0293	7.3862	7.2205	7.1954	6.5856	7.1384	6.5877	6.6805	6.9699	6.1356	6.8388	7.6369	6.0252	7.1325	5.7729	7.8393	6.1528	7.2202	5.1882	5.1979	5.4815	5.2827	5.5552	4.4168	4.8309	5.272	5.6656	4.9331	6.3333	5.4725	5.5318	5.2427	5.271	6.7715	5.2875	6.1429	6.878	7.4869	7.258	6.2529	6.4313	7.2228	5.3654	5.2998	5.8207	5.3084	6.0661	6.6766
4.8217	6.687	6.1769	6.9316	7.4158	6.7253	5.9369	7.2231	6.8223	6.3777	6.3714	6.0642	5.8876	5.8743	6.578	6.9672	5.0463	6.7407	6.4527	5.7574	4.4811	4.9901	4.6284	4.8736	4.856	4.4049	4.6323	4.6381	5.045	4.7679	5.9459	5.0491	5.2096	4.8451	4.7229	5.2948	4.8687	5.9391	5.1679	5.4891	6.4902	4.8901	4.6958	6.063	5.5143	5.8948	5.8825	5.3111	5.056	6.0466
4.8277	4.2768	4.0177	3.7521	3.564	4.1922	3.6452	4.1921	3.8208	3.4074	3.5959	4.8732	5.2431	4.7348	4.9445	3.8192	3.4688	4.214	3.8154	2.738	3.0247	3.3489	2.8478	3.0732	3.2413	3.048	3.3555	2.9398	3.2382	2.8816	3.3065	2.9691	3.8224	3.231	3.2029	2.2947	2.9576	3.0455	3.2339	4.5293	3.2689	2.8748	3.3811	3.3141	2.1289	2.3117	2.0973	3.0895	2.1518	2.2203
4.8338	4.108	4.0547	4.3921	4.3201	4.7951	4.8362	4.5874	4.6163	4.4551	4.3689	5.0487	5.393	5.2224	5.1605	5.2419	4.5256	4.633	6.5266	3.6872	4.4509	4.2861	4.5813	4.5399	5.0427	4.3989	4.6275	4.4919	5.6457	5.5714	6.3739	5.4013	5.3344	5.4454	4.5637	4.5727	4.6694	4.1012	4.383	5.9407	5.5309	6.2799	4.8002	6.3736	4.0437	4.1149	4.262	4.7005	4.6404	4.588
4.8385	5.2914	6.6931	5.3958	4.9591	6.2816	4.9593	5.5076	4.3073	5.3926	4.8713	4.3893	5.884	7.2579	6.0998	7.022	6.343	7.7505	4.2803	2.98	3.7812	3.9441	4.2904	3.7536	3.4738	2.5001	3.7079	3.8092	2.9086	3.7849	3.7346	3.8084	3.9381	5.7957	3.4445	3.8085	3.8433	3.8029	3.5996	4.8357	5.5765	3.3686	3.8393	3.5337	3.7919	3.8075	3.2567	3.8432	3.7968	3.2857
4.8389	4.1055	3.9798	3.9536	3.8221	4.3538	3.2796	3.9608	3.534	3.9378	3.9077	5.0385	5.4018	4.2118	4.8253	4.6974	4.2441	5.3393	4.0727	3.4117	3.7511	3.7331	3.9846	3.3509	3.5545	2.4974	2.8567	4.0384	4.8207	4.0494	5.7332	3.8414	4.0967	4.0633	3.3462	3.6167	3.7511	4.7185	3.0489	5.0977	3.9449	4.4157	4.75	5.117	3.4047	2.8536	3.7543	3.4341	3.5366	3.7895
4.849	5.1733	4.7271	5.4784	5.0583	4.275	3.9147	4.9917	4.545	4.8888	5.3327	5.5456	5.1859	5.6748	5.769	5.3966	5.1968	5.4312	4.7278	7.3766	3.536	5.0288	3.3706	4.3707	6.0562	6.5466	5.0545	4.7022	6.0845	5.4105	4.8727	4.443	3.3886	3.438	4.2326	5.693	5.1098	5.1895	5.09	3.3555	5.768	4.8993	3.5158	5.1747	3.577	3.7939	4.5645	3.5701	4.6639	5.3656
4.8613	7.7899	7.6353	7.2395	7.8988	7.4721	8.0915	8.2978	8.0165	8.0937	7.4727	4.2754	5.0387	5.3635	5.1793	4.7561	4.6227	4.7305	6.6702	8.821	7.9254	7.7669	5.3256	5.9779	8.122	8.556	6.4359	6.1244	7.1938	6.1505	5.8256	6.2592	5.2217	4.524	5.5881	7.8529	6.4518	5.6214	10.089	6.6413	7.9362	4.3723	7.8408	5.4084	9.3462	8.9489	7.9388	8.6528	9.7558	9.1036
4.865	5.8489	6.6863	6.341	6.4316	5.4763	6.1394	5.5208	6.0202	5.879	5.8572	4.9843	5.6823	5.5061	4.8263	5.3971	5.0084	5.5835	5.4807	7.3802	7.1131	6.82	5.3002	5.7709	6.805	5.6476	7.5694	5.364	6.8313	5.9664	6.4475	7.6845	5.7657	5.6319	6.3733	5.7361	6.8552	6.7799	6.3265	5.6734	6.0966	5.7001	5.7608	6.5927	8.1117	9.4422	8.2726	7.5138	8.9804	7.9119
4.8821	3.3248	4.0266	4.7591	4.8497	5.0305	3.5827	4.6566	4.8919	4.0848	4.8845	5.0653	5.3912	5.2517	5.1711	5.0225	3.7349	5.8166	6.5591	5.4536	2.7871	5.1407	4.6365	2.2587	4.8806	3.3897	2.6605	3.9676	5.5972	3.5208	6.2507	5.0395	4.2469	4.2298	5.2062	3.1938	3.2117	4.8166	4.9517	5.0284	6.7227	3.2339	4.5222	7.9513	5.0628	5.0382	6.0157	3.1922	4.1237	4.3959
4.8929	9.228	8.2971	8.5831	8.781	8.0946	9.6014	9.5001	9.1224	9.1449	8.8987	4.3832	4.4523	5.6225	4.8426	4.4419	4.5268	4.4203	7.4272	11.233	4.7514	9.9441	4.4573	8.2968	5.4956	8.4219	10.378	8.8673	4.672	6.4372	4.4916	4.4466	3.4233	4.8423	5.6554	7.7951	9.8747	10.28	9.3096	4.7856	7.2015	9.9012	7.3109	5.2889	8.722	8.8121	9.102	9.3975	8.0389	8.8491
4.9026	2.1733	2.1043	2.0917	2.0391	2.31	2.1169	2.1264	2.1369	2.2267	2.0813	5.5026	4.9238	5.4094	6.0232	5.2984	3.2778	5.4802	2.2109	2.013	2.1057	2.1397	4.3503	2.2076	3.0524	2.0234	2.1488	2.2426	5.052	5.232	4.5169	2.6413	3.0088	4.2957	2.2823	2.4425	2.1491	2.1255	2.0332	2.2726	5.4964	2.4112	2.2929	2.1035	2.258	2.1324	2.0823	2.2281	2.2586	2.1316
4.9078	6.6661	7.4691	8.7249	7.2046	6.2029	6.3897	5.9803	6.9217	7.4904	7.279	4.9471	4.9306	4.9554	4.9095	4.9301	5.0311	4.8918	5.482	5.5516	4.5294	6.5987	4.9363	5.2413	6.0895	6.5134	8.13	4.9742	4.8822	5.9063	4.9058	4.5443	5.0927	4.9702	4.9254	6.4221	6.7128	7.9506	6.4439	5.809	5.6736	5.0343	5.0277	5.6831	12.935	12.371	12.419	12.975	12.883	12.41
4.9093	2.6223	2.3782	2.459	2.3671	2.5458	2.5116	2.5368	2.5884	2.4812	2.3821	5.681	5.7897	5.7598	5.4461	5.6945	4.1752	5.6326	5.0254	2.435	2.549	2.5364	4.5388	2.4812	7.1086	2.4112	2.4121	2.4138	4.7162	2.5637	5.4608	2.5135	5.1636	6.0721	3.6746	2.5601	2.6364	2.7663	2.2811	5.3809	6.4683	2.6021	5.7541	2.5097	2.3348	2.5846	2.2893	2.4107	2.4831	2.5154
4.9095	2.8436	3.7003	3.3255	3.9465	3.4115	4.0221	3.3941	3.4478	4.1219	4.2507	5.5359	4.2194	4.1352	3.945	4.474	4.1797	4.0999	3.4138	4.0817	5.9162	3.7651	6.314	4.4226	4.1572	4.0842	4.1615	3.7606	4.2849	4.7867	4.3009	5.049	6.5342	5.31	4.4075	4.1322	4.165	3.4255	4.0386	5.5557	3.9667	7.978	5.8982	4.121	4.1074	4.1314	3.3081	3.5193	4.1271	3.4345
4.9121	5.3191	5.4925	6.0477	6.0035	4.9802	4.8658	5.1741	4.8841	5.292	5.7855	5.1378	5.4881	5.5972	5.5468	5.2308	4.9011	5.9389	5.7763	6.7408	4.0992	4.3565	4.7519	4.8411	4.7922	4.7177	4.355	5.1031	3.8763	2.8603	5.8007	4.1164	4.4433	4.7866	4.2685	5.4976	4.8875	4.8667	6.1828	5.0606	6.0297	4.6187	5.1815	5.0708	4.2422	4.3839	5.2051	4.9067	4.9771	4.716
4.914	3.259	3.3401	3.4253	3.4671	3.7641	3.4599	3.4733	3.4401	3.5514	3.5112	5.7957	6.2307	5.3359	3.8969	4.339	4.4322	5.2149	4.3184	3.2397	3.3544	3.4266	3.389	3.6343	4.0338	2.7536	3.5486	3.9155	3.2605	3.3401	3.4509	3.3621	3.4072	3.4456	3.4097	3.4745	3.5468	3.5975	6.1509	3.4416	3.6695	3.516	3.5072	3.3737	3.4985	2.7289	3.2588	3.561	3.4634	3.4233
4.9254	4.6835	4.3369	4.4789	4.4482	4.4023	4.7498	4.9897	4.5455	5.1073	4.8773	4.5565	4.4276	4.3922	4.3469	4.3616	4.568	4.3532	4.5164	6.1021	5.2036	5.0122	4.5167	4.6944	4.5418	6.306	5.8707	4.4056	3.9068	4.7367	4.6562	4.4171	4.4063	4.5328	4.5049	4.5425	4.7951	5.0362	7.9523	4.7586	4.1772	4.7079	5.7379	4.3984	7.4618	6.7218	6.2351	7.7415	7.8022	6.685
4.9299	4.9557	4.5097	4.5866	4.2214	4.8022	4.7873	4.9462	4.9642	4.8616	4.385	6.4721	4.9748	5.2262	4.934	4.9467	5.1113	4.8344	6.1906	4.4836	4.4123	4.9383	4.949	4.9725	4.9592	4.2313	4.955	4.9488	6.3693	5.0608	5.4228	4.8649	5.3187	5.3113	6.3442	4.9491	4.9552	4.9317	4.2172	5.9816	5.8544	5.5546	5.6026	5.8628	4.9354	4.9969	4.7836	5.037	4.9445	4.9106
4.9489	3.5627	3.4109	3.6069	3.9211	3.9145	3.6283	3.5156	3.6857	3.608	3.637	5.819	5.1805	4.8065	5.2841	5.2304	4.9197	4.9957	3.6999	3.2458	3.4743	3.6008	3.6751	3.8714	3.7629	3.3345	3.9168	3.8915	3.3298	3.5956	3.5571	3.3906	3.692	3.8263	3.4924	3.8112	4.3814	3.628	3.2902	3.4676	3.2475	4.1381	3.8541	3.5086	3.3037	3.5169	3.3995	3.57	3.6409	3.5334
4.9546	5.3703	4.8653	4.5043	4.6471	4.8818	4.5104	5.0785	4.5771	4.8788	4.8729	4.9976	5.8019	5.195	6.0061	5.9942	5.0366	6.0128	4.9545	5.1849	5.6845	4.6471	4.3437	5.0982	5.4557	4.4631	4.625	4.5739	5.8891	5.4237	5.7935	4.6298	4.9754	4.8658	5.1882	4.5917	4.8967	4.9609	5.452	5.4196	5.0684	5.043	5.0527	6.2698	4.2336	4.5389	4.1981	4.63	4.5579	4.6138
4.9594	5.0336	5.3861	5.1878	5.0783	4.4208	4.8455	4.7557	4.4235	4.9531	5.1938	5.7874	5.1612	5.2956	5.2375	5.5738	5.4454	5.9968	4.6826	5.0207	5.9742	5.0352	4.5632	5.0617	4.4582	4.8853	5.0374	4.7281	5.8549	5.4346	4.9363	4.6504	4.8407	5.4812	4.8634	5.0432	4.7668	4.818	4.8056	5.2137	4.5167	5.2287	5.1211	5.1705	4.4454	4.7108	4.2921	4.559	4.7216	4.18
4.9644	4.1369	3.6619	3.3592	4.0563	4.1022	4.1238	3.7113	3.7143	3.5379	3.8668	5.4556	5.0307	4.4237	5.8403	6.2293	5.3756	5.6788	4.7526	3.9422	3.5353	3.6897	4.5291	4.1854	4.0047	6.5453	3.7167	4.2039	4.2132	4.0504	5.0678	4.1491	4.4058	4.4349	4.1537	3.9675	4.238	3.9987	3.4188	3.9513	5.1518	4.318	4.1153	4.6174	3.4294	3.6671	3.3383	3.5957	3.5365	3.8587
4.9699	2.9907	2.8233	3.8959	3.709	2.9403	2.9376	3.0283	2.8339	3.0534	2.7899	5.0094	3.7998	4.9791	3.6104	4.3927	4.6954	4.857	2.9712	2.9317	7.1821	2.8309	2.8334	3.3219	5.3976	2.7744	2.9932	2.8792	4.8506	3.2312	3.642	2.9194	3.289	2.9849	6.4405	2.9869	2.9952	2.8167	2.7285	2.8978	3.2846	7.8276	2.8626	2.8143	2.4992	2.8237	2.8151	2.8642	2.8852	2.823
4.9795	8.1192	8.3569	7.4706	8.1549	6.251	7.6088	7.3997	7.6194	7.6674	7.6509	4.8832	4.665	3.8665	4.563	5.103	4.9399	5.2008	4.6583	10.126	4.2877	8.8749	4.4998	6.2874	3.7049	7.4344	8.8212	8.1029	7.3901	6.0454	7.5177	4.3675	4.7929	4.3858	5.1861	6.8477	9.0961	9.1846	7.5416	4.5404	5.0246	6.9058	4.8541	4.0117	8.9626	8.9886	9.1406	8.8031	8.333	8.5931
4.9871	7.3682	7.6059	6.653	7.9976	6.159	5.9697	7.066	6.8545	6.7292	7.1216	4.0347	4.026	3.9947	4.6644	3.8041	4.0951	4.326	5.6804	5.4635	7.0281	5.3474	4.6914	7.2761	5.0292	7.4332	7.121	3.9409	5.381	6.1478	3.9409	5.196	5.2973	4.6332	6.6865	4.6799	3.982	4.5249	3.265	5.6893	5.7758	4.0205	5.9484	4.3769	7.4365	7.7142	5.5569	6.1395	6.6013	6.6166
4.998	4.1022	3.9816	4.0068	4.4637	3.9231	3.8363	4.0827	4.1039	4.0722	4.9528	7.0189	6.9472	6.7413	6.4921	5.3348	4.8448	6.8372	4.0894	4.1089	4.0521	4.5785	4.2576	4.5986	5.3642	3.9972	4.2024	4.999	5.5446	3.958	7.8843	6.1316	5.0482	4.3026	3.5931	5.9981	4.1147	4.7074	4.1071	7.0322	6.4874	4.8601	5.3999	7.5327	4.2427	4.8677	4.5709	4.1372	4.8685	4.982
5.011	7.2523	7.6798	8.0443	8.0538	7.6499	7.6748	8.1506	8.0628	8.5993	8.1129	5.3676	4.6947	5.3843	4.8355	5.4031	5.9787	4.396	6.5206	9.2061	6.5087	8.1187	5.9176	6.7888	5.8856	6.7384	7.8462	7.8807	4.6574	6.202	6.3411	6.3204	6.8969	5.7741	6.9199	10.174	8.9271	9.0898	9.9466	7.6009	5.2438	5.2559	7.5068	5.6051	8.6547	7.9478	8.3098	7.7904	8.4772	8.957
5.034	5.542	5.4193	5.2792	5.981	5.5197	5.6719	5.4033	6.1579	5.6913	5.7435	5.5491	5.2887	4.9316	4.6501	5.0832	4.9161	5.1018	5.5062	6.7956	6.122	6.143	5.191	5.3211	5.2762	6.9723	5.7482	6.7217	5.3583	5.7861	6.3625	7.0882	5.3058	5.8715	7.1675	5.3084	7.4906	7.0551	8.2658	7.3138	6.4069	6.2886	7.838	4.4572	9.7136	8.131	8.981	8.4158	9.3695	9.67
5.0371	5.9167	6.827	5.3141	7.0259	5.3583	5.0878	6.0832	5.2925	6.0321	6.5992	5.5466	5.0917	4.7068	5.8616	3.5545	4.2469	5.1805	4.1443	6.5389	5.2533	6.3904	4.1495	6.8937	5.1185	6.9038	7.2965	7.091	4.1157	5.0651	5.3083	4.4974	6.5731	4.0414	5.5799	5.9457	6.129	6.3312	7.4676	4.607	4.0112	3.1104	6.7649	3.8296	4.2563	5.0818	5.0003	4.329	4.2497	4.3446
5.0391	5.0117	5.4981	4.9889	5.2868	5.1301	6.6897	5.0316	5.1969	5.4407	5.4315	5.2021	4.9031	5.139	5.0425	5.0782	4.7789	5.0214	5.1595	4.433	4.9022	4.4507	4.8093	4.6076	4.4283	4.5404	4.6372	4.8866	4.5984	6.3394	3.7738	4.4071	5.8257	4.9959	4.9555	4.6748	5.0018	4.8844	4.2483	4.7813	6.0281	6.3688	4.642	4.6092	5.7937	6.1614	6.6621	4.7639	6.5835	6.2954
5.0514	7.0593	7.0508	7.6656	8.0687	6.4316	6.8829	7.2122	5.7877	7.726	7.7548	5.516	5.8035	5.6111	5.1586	5.471	5.317	5.1035	5.8233	9.9854	7.264	7.3514	6.0487	6.8254	5.2891	8.3684	9.2004	5.3823	5.8639	5.8181	5.9047	6.6153	7.283	6.329	7.3537	5.9115	8.5842	10.379	7.3689	8.2363	4.8354	6.4875	6.6015	5.0962	8.0032	6.0051	7.8685	6.0484	7.5964	7.9945
5.0621	6.4628	6.4916	6.6578	6.6513	6.5057	6.7007	6.6309	6.7714	6.8489	6.8469	5.1137	5.1874	5.771	5.336	6.0377	6.3963	5.7175	6.6128	8.2357	7.1405	7.6087	6.647	8.0269	8.6693	8.7088	6.5192	7.5351	8.1396	7.1797	6.7046	7.0465	7.6788	6.4524	7.561	5.8164	8.3333	7.0955	8.3552	9.0165	5.7369	7.3159	6.6262	6.2482	8.8595	7.3188	8.958	7.7248	8.2716	7.8646
5.0772	4.7603	4.7851	6.1671	5.7924	5.5177	4.0762	4.8351	5.2883	4.7684	5.2223	5.1849	6.1286	5.7396	5.7134	6.4265	4.8626	6.3062	4.3878	4.7427	3.3948	3.0829	4.1926	3.6454	4.8268	4.5292	4.4465	4.4397	5.3518	3.7758	5.3966	4.3873	3.5393	4.4329	4.9881	5.3447	3.7825	4.4251	7.0134	4.4531	5.4357	4.1882	4.896	6.8482	4.8443	5.3165	4.835	3.2694	4.3822	4.6304
5.0803	5.8765	6.3794	6.7174	6.3194	6.0435	6.0503	6.1044	5.9951	5.7291	6.2809	5.7432	6.191	5.667	5.1903	5.2153	4.8424	6.3152	5.4384	5.959	3.8059	4.8989	4.0579	5.5799	4.0752	4.7948	4.1972	4.1446	4.1457	5.229	5.8886	4.4294	4.0324	4.0845	5.1662	5.0821	4.768	5.2919	6.1848	5.1787	6.6341	6.4198	5.4923	6.741	5.5442	5.2016	6.5839	4.1018	5.1924	6.1251
5.0816	5.4728	5.259	5.3996	5.4281	5.5043	4.9766	5.1228	5.6513	6.0784	5.7877	5.3798	5.0129	4.8217	5.0341	5.0459	5.0901	4.8913	5.055	6.7137	5.0352	5.3688	5.1345	7.4192	6.3219	5.0463	7.1505	5.9197	6.3303	5.1423	5.2216	5.6305	5.3591	5.5963	6.6695	5.3896	5.657	5.6574	7.1476	5.983	5.5631	5.162	5.068	6.8595	8.8198	8.0279	7.9711	7.472	9.3497	8.8759
5.0816	3.8566	5.1196	4.6324	4.4747	6.2147	4.9365	5.149	5.1926	4.4388	4.8006	5.4369	5.5632	6.0302	3.8027	5.8743	3.8879	5.7761	4.498	2.5821	2.5639	2.675	3.7577	2.7766	2.6928	2.5733	3.4873	3.4208	3.4275	3.6894	3.4672	3.738	2.9086	3.7827	3.0411	2.9518	3.4835	3.3799	2.7976	3.4532	5.5578	2.9467	2.767	3.6125	3.4603	3.8404	3.5091	3.8911	3.8111	3.7688
5.0859	5.0454	6.446	5.5026	5.0708	4.9702	4.4264	4.0729	2.8375	4.983	5.5317	6.0088	6.5754	6.8597	6.4353	6.5811	6.0635	7.1406	4.7914	6.0246	6.0385	3.9279	4.3988	3.316	2.653	4.9965	4.8557	3.3657	6.0223	5.5613	5.5406	5.2675	4.0868	5.0358	4.6427	3.7712	2.8059	2.8727	4.4902	5.4871	4.8031	5.6037	4.5079	6.0121	3.3366	3.3571	3.4457	2.2988	3.329	3.3794
5.0859	8.191	8.6817	8.4787	8.7576	7.7377	9.1416	9.1161	9.5697	9.5542	8.7613	4.8436	5.2281	4.8971	5.3828	4.6041	5.4626	5.1907	6.3348	9.6911	5.3858	7.9462	5.1435	7.8314	6.3456	8.5329	8.8552	5.8417	5.1662	6.4006	4.763	4.8504	5.8201	4.9032	7.0369	5.9061	9.6108	10.086	7.4364	6.5093	5.4061	4.9211	5.4701	4.8896	10.653	10.822	10.627	10.756	10.805	11.155
5.0906	3.3878	3.1294	3.2109	3.5187	3.5374	3.4977	3.7592	3.0574	2.8541	3.5377	5.3966	5.0195	5.5004	5.074	4.1613	5.436	5.1821	4.1406	3.0336	2.8479	2.7705	3.5725	3.4654	3.6382	5.2234	2.7897	3.655	3.407	2.8631	3.4099	3.0152	3.1648	2.9077	2.6943	3.8821	2.9524	3.3168	6.5609	4.1121	4.3049	4.6694	3.8273	3.7659	2.7499	2.8977	2.9178	2.8553	3.0566	2.8909
5.0932	6.5622	7.1986	6.7791	7.3051	5.2194	6.6701	7.1759	5.7001	7.9883	8.1663	8.3928	8.2612	7.62	6.9286	6.7867	5.7584	6.2248	5.3957	9.2534	5.1	7.9252	4.3797	7.9179	5.4129	5.5129	7.096	4.7604	7.1343	7.4452	6.8392	4.6868	6.1654	5.426	5.869	4.4701	5.1459	4.7298	7.3001	4.6605	5.089	5.6328	5.566	4.6976	8.9209	8.8973	7.4984	8.1496	9.4265	9.2883
5.0992	4.2687	4.1099	3.9272	4.277	3.7798	4.2691	4.1097	4.2715	4.5085	3.7362	5.7307	4.8254	4.7695	4.242	4.2479	4.2872	4.724	5.1631	3.8154	6.2952	4.6834	6.041	4.9235	5.199	5.3765	6.1797	5.3978	4.3306	4.8138	5.7237	5.5464	6.0125	6.0316	6.7087	5.7345	5.6999	4.516	4.2715	5.514	5.9518	5.7739	5.4694	5.4397	4.5802	4.314	3.5328	4.3427	3.8778	3.4262
5.1019	9.9342	9.0791	9.5134	9.6229	8.2842	8.6419	8.9143	8.8801	9.1712	9.3927	4.2159	3.7589	3.8257	5.136	4.83	4.2568	3.6453	7.0275	10.497	5.1595	8.9922	4.4291	6.7447	4.2215	7.1686	8.8841	8.9748	3.1807	5.93	3.6847	5.3649	4.9102	3.9334	5.5325	4.5015	7.7091	10.285	4.8303	6.9089	3.8843	3.8942	4.7162	7.4482	9.8795	10.399	10.428	10.357	10.909	10.23
5.1049	4.7494	4.9799	5.3133	5.1417	4.6486	3.7555	4.0481	4.3208	4.5302	4.8145	5.583	5.8368	6.2413	5.2786	5.7914	5.1865	6.6366	5.5758	7.0068	4.4305	3.2116	3.3508	3.2688	4.1337	5.1856	3.2745	3.6731	3.1112	3.1626	5.814	3.0779	4.0782	4.066	3.3883	5.0025	3.5785	4.1119	6.5934	5.7755	5.8789	5.0765	5.0485	5.7313	4.4542	4.1538	4.8366	4.13	5.4793	5.3919
5.1143	8.3282	8.1548	8.7558	8.4372	7.9906	7.8116	7.728	8.4297	8.0925	8.2032	5.3386	5.9629	5.5672	6.4132	6.5039	6.2972	6.312	9.1932	9.2894	6.6886	8.3194	6.8549	6.9121	8.144	7.5719	8.7167	7.8679	8.1324	4.9695	6.5875	8.8587	6.7572	6.3323	7.9439	7.6818	9.0536	9.3456	8.3154	8.0073	9.0634	5.5663	6.7089	8.1891	8.4076	8.9366	9.1668	8.5203	8.4408	8.3902
5.1149	3.2661	3.0617	3.2005	3.3808	3.2806	3.1588	3.246	3.2846	3.2251	3.3806	4.7179	4.5416	3.9386	3.9829	4.493	3.3651	4.2362	3.2455	3.1894	3.218	3.2851	3.2472	3.6862	2.7734	3.4731	4.0476	3.2885	3.187	3.2966	3.1317	3.2304	3.5176	3.2577	3.0868	3.2688	4.0913	3.2524	2.9003	2.8199	2.9919	3.6782	3.4927	3.2521	3.2916	3.4447	3.1804	3.3046	3.5709	3.2555
5.1157	4.7107	4.7088	5.1299	4.9397	4.6636	4.6583	4.6922	3.767	4.675	4.5822	5.7154	5.5817	4.8145	4.7972	4.8844	4.4254	5.6374	5.8475	3.6953	5.0373	3.8999	4.687	3.2602	3.3759	4.6091	3.3391	4.5227	6.5172	5.0345	3.1862	4.0278	4.6985	4.7021	4.675	4.0949	4.2597	4.68	4.6448	4.7806	6.2611	4.5469	5.0501	3.5851	4.6344	3.7208	4.5584	4.376	3.1257	4.6902
5.1207	6.2072	4.8231	5.5245	5.195	5.5211	5.7192	5.3955	5.798	6.0239	5.567	4.5675	4.5711	5.6101	4.9415	5.5875	5.9603	5.12	5.5715	6.4117	6.592	6.186	5.5192	4.989	4.1608	6.1407	6.3731	5.8464	4.6741	4.9989	5.3439	4.3569	5.8953	5.747	6.2178	6.197	5.9327	6.8046	6.0196	5.9304	6.2497	4.6378	5.1346	4.5071	5.7236	5.6927	6.0346	5.4994	6.1564	5.9757
5.1215	5.216	5.0743	4.9979	4.8949	4.9282	5.1898	4.8735	5.2203	5.1453	5.1528	5.2169	5.1914	5.2784	5.2772	5.6784	6.5099	5.1167	5.9708	4.8073	5.1407	5.5156	5.5025	5.8737	5.4403	5.2082	5.7015	6.0392	5.1053	5.3635	5.3838	5.2764	5.1957	6.0346	4.8135	5.9474	5.4661	5.7494	4.532	5.1566	4.5156	5.3036	5.2942	5.0947	5.1678	3.8239	4.972	5.2926	5.1467	5.0468
5.1328	8.7093	8.3026	8.5023	8.5342	8.6896	8.5997	8.261	8.4546	8.0223	8.9544	4.7203	4.1203	6.672	7.0813	5.9825	7.0446	6.5876	3.413	8.4567	6.4886	7.2342	3.6643	9.3149	6.3843	7.0715	6.4515	7.0464	4.816	6.4449	5.6449	5.456	5.0082	3.5244	6.0228	6.4943	6.3689	6.8708	6.3289	5.7076	6.458	6.7453	6.5279	4.3845	7.4183	7.9237	7.7971	7.4433	6.5839	7.5645
5.1344	5.3391	6.3433	5.9325	5.2703	6.1964	4.5543	5.0248	4.6546	5.3727	5.8469	6.2212	6.021	5.9549	5.738	5.751	5.688	5.9168	3.9249	7.7659	3.8866	3.9168	4.1732	4.0091	4.2072	3.8317	3.9324	4.1277	5.5455	3.8855	3.8832	5.961	4.5017	3.9145	3.9135	3.9842	3.9219	3.9508	3.7562	7.1357	4.5453	3.9405	3.9571	3.9	3.8929	4.0265	4.1071	4.2582	4.3483	4.1845
5.1375	4.1531	5.6775	3.6056	4.8086	3.6164	4.6608	4.4412	3.8466	4.3799	4.4566	5.0314	4.1561	4.1647	4.219	4.0752	3.9147	4.3747	3.5779	3.5045	3.638	3.6268	3.583	6.4913	3.6708	3.4986	5.1609	4.6046	3.6223	6.9154	3.5301	3.5519	3.8586	3.6717	3.6457	3.6429	3.6994	3.6095	3.0701	3.6501	3.2566	3.7097	4.5618	4.8931	3.5685	3.6077	3.4965	3.7268	3.5445	3.5957
5.1514	6.0486	6.0857	6.2724	6.3452	6.3664	5.8802	6.324	5.9021	5.9372	6.4629	5.9993	6.675	7.1398	6.2364	6.5823	5.5513	7.6435	6.9455	6.4331	2.8252	4.431	4.3794	3.8934	4.4389	4.9591	4.3946	5.6531	4.3801	3.8616	5.4487	5.1181	4.5799	3.9779	4.3658	6.3546	4.3888	5.6263	6.4997	5.7292	6.7007	5.0169	5.9651	6.3104	4.4741	4.9399	5.5006	3.9062	4.45	4.9168
5.1571	7.0481	7.4542	7.6097	7.5681	6.4417	6.1291	6.523	6.5022	6.7479	7.0269	4.9114	4.9195	4.3864	4.3111	4.9168	4.4266	5.6133	6.4445	7.773	4.1589	6.3543	5.3357	6.039	3.8862	7.5033	7.4641	5.0504	4.7217	6.7526	6.7587	7.2549	5.5996	5.2586	4.4773	7.6382	6.131	7.1539	9.2114	5.9223	8.0621	3.9139	7.1076	7.6482	6.0495	5.7652	7.2012	5.0342	5.9402	6.3289
5.1923	5.9043	7.5445	7.023	7.3116	6.6891	7.2548	6.9377	7.4363	6.8271	7.1916	5.2446	5.3946	5.4222	5.1978	5.2121	5.3012	5.1901	5.8979	8.0907	6.2973	8.9685	5.4407	6.1363	4.3081	6.273	8.6159	5.979	5.1465	5.2125	5.5975	5.8729	5.2542	5.5695	5.4818	5.6378	8.0058	7.9502	8.3833	5.3856	5.1416	5.2789	5.5333	6.5951	11.211	10.64	10	9.12	10.434	10.055
5.1928	5.9395	5.2364	5.463	5.7778	6.1866	5.8323	6.1209	5.8696	5.6896	5.7634	6.5895	7.0127	6.9502	6.7149	6.373	6.3645	7.1371	5.0852	4.4374	3.011	4.1522	4.1839	4.6568	4.0234	6.2276	4.1609	5.6895	3.9059	2.6105	7.0269	3.2846	3.031	5.446	3.3236	7.103	3.6146	3.616	6.2759	3.5442	5.2913	4.6268	6.9434	6.157	3.2574	3.1245	3.8805	4.9766	4.6875	3.0896
5.1973	6.5559	7.2098	6.5561	6.5202	6.2579	6.8886	6.3892	6.4636	6.5806	6.8146	4.4474	4.191	4.8394	5.0219	5.9616	4.0892	4.7072	6.1759	6.3463	8.3217	7.5631	5.3762	7.0395	6.7844	6.5579	7.6215	6.2044	6.3584	7.0877	4.9188	6.8381	6.3405	6.1575	7.7345	4.0182	7.6286	6.8866	7.5364	5.7212	6.3786	6.4366	6.2625	5.8741	9.5147	9.5796	8.598	8.4838	9.4134	8.5911
5.2041	2.7704	3.1055	2.4282	2.7485	2.9529	2.8861	2.7161	2.5209	2.7988	3.1512	7.0984	6.5556	7.3964	6.287	5.3191	6.4758	6.9153	3.625	6.3757	6.3307	9.1913	8.4934	6.7878	4.8306	4.5837	9.1006	5.5365	4.7596	6.3697	6.8371	7.8054	6.2757	9.9304	4.1214	6.0738	6.891	7.9607	3.0695	7.0536	5.2105	5.6713	4.7763	2.7149	6.6834	7.5368	6.6269	6.3205	7.5061	5.6605
5.2105	7.3263	7.7826	6.7353	7.7011	6.7305	7.2093	6.7405	6.4446	7.9925	7.7315	6.1582	5.0275	4.5755	3.9517	4.5702	5.1574	5.0637	4.6276	7.6036	7.3588	7.7352	3.9686	6.2915	4.6015	7.6693	7.9947	7.0785	5.4948	7.6714	4.7056	3.3217	4.0853	4.1565	6.8657	4.9113	7.9695	7.4977	5.3393	2.7131	3.6707	4.6424	6.1306	2.7492	8.8174	9.0504	7.9982	7.9146	8.5271	8.2137
5.2152	6.5571	5.896	5.9705	6.0288	6.0811	6.3062	5.9988	6.061	6.1153	6.427	5.4367	5.0405	5.5953	4.8441	4.8623	5.478	5.2819	7.1361	8.0379	5.3693	7.0749	5.6263	6.191	7.6254	8.7659	6.8171	5.5199	6.4903	5.9885	5.62	5.4007	5.1696	5.2089	7.1899	7.5368	6.8925	8.3149	7.2581	6.8641	6.3457	5.6526	5.946	7.8545	6.8073	6.6563	6.581	6.6127	5.9812	6.3801
5.2176	3.1035	2.7416	2.7382	4.1657	2.778	2.7687	2.9643	2.7946	3.8051	4.4441	6.8241	6.8889	5.7374	5.428	6.8847	4.5663	7.0172	7.6947	2.6607	5.1915	2.7813	2.7473	2.8351	6.1565	2.4186	2.7924	2.7853	7.1625	6.0032	2.7263	5.2066	5.5763	2.997	5.5634	2.7961	2.8131	2.7703	2.4949	2.5517	6.5655	2.8053	2.7334	2.7646	2.7579	2.7721	2.8338	2.8083	2.7373	2.7737
5.2179	6.0174	5.8774	6.1919	6.103	6.1819	5.724	6.2537	6.1114	5.9194	6.2588	6.3058	6.4099	6.3021	6.7552	6.5549	4.3221	6.3886	6.6377	6.7844	3.8392	5.9511	5.6515	4.2451	5.3548	5.6909	4.1946	5.9914	5.8935	6.3147	6.8682	5.819	5.5987	6.4298	5.8615	6.0964	6.2879	6.1993	5.5451	6.832	6.9305	6.4383	6.5259	6.9415	6.3852	6.3803	6.7436	5.9245	6.6973	6.3495
5.2213	6.1179	5.1858	5.7532	5.7177	5.8721	6.1803	5.9037	6.4685	5.9612	5.4319	5.5833	5.3621	5.6032	5.1786	5.5566	5.9427	5.4421	5.4263	5.5834	5.6694	5.6944	4.6996	5.7433	5.8497	6.1025	5.7301	5.7309	5.5304	5.5838	5.3273	5.8097	6.0613	5.1706	5.697	5.8495	6.2958	5.7372	5.8529	6.052	5.2741	6.1238	6.2991	5.3674	5.8623	5.8464	5.8418	5.8603	5.9199	6.1775
5.2377	6.608	6.9062	6.2004	6.9719	6.9086	7.5355	6.8614	7.6201	7.3627	7.5394	5.4857	4.7676	4.1124	5.61	5.4682	5.3251	4.5662	5.9139	6.0637	5.2421	6.1998	8.0421	5.6194	5.4034	5.4149	7.1288	5.5629	5.3239	5.4806	6.5085	5.4151	6.4171	7.3667	5.301	5.2876	5.8642	5.8999	6.52	8.8995	5.9596	5.0501	6.6364	5.0772	10.814	9.6583	8.6035	9.7024	10.078	9.986
5.2561	5.2395	4.9923	5.4964	5.5231	5.0919	4.6534	5.0173	5.3828	5.0942	4.8503	5.3626	5.1472	6.1272	5.9423	5.9157	5.3989	5.9506	5.2397	5.3086	3.9865	3.4894	4.3474	3.9074	3.6555	4.2882	4.3277	5.2847	4.9013	4.2029	7.1556	4.4354	4.6792	5.194	5.1735	5.5132	4.8661	4.8603	5.3008	5.0957	6.8535	4.5692	4.8374	6.0414	4.6292	4.6942	5.4467	4.7007	5.1031	5.0388
5.2661	4.3182	4.8927	5.1342	5.5773	5.0812	4.8746	5.3667	5.4275	5.0661	5.0448	5.0104	5.7144	5.0677	5.5891	4.5601	3.0002	5.0503	2.4914	6.0997	5.1049	7.9607	8.8598	5.1426	2.1003	8.3817	6.8235	4.9492	6.086	5.7455	9.3695	8.1026	8.9125	8.4472	6.9936	6.239	7.345	7.7757	8.4096	9.2013	5.2672	5.2971	9.595	5.0977	4.2866	5.0037	5.1581	4.3649	4.5038	5.0833
5.2754	6.1717	7.1847	6.1768	6.9415	5.5037	5.9633	6.518	6.1681	6.6397	6.411	5.2217	5.023	5.493	6.0302	4.8361	5.4473	5.2163	5.6816	6.9661	8.1244	8.0533	5.9889	5.8779	5.5684	6.98	7.5268	6.4899	6.0924	6.7272	5.7513	6.5313	5.2343	6.9339	6.9934	5.9281	7.202	6.9435	5.8469	5.3306	5.1711	5.6692	5.3742	5.9476	7.8334	7.394	7.5303	6.779	7.5613	7.4228
5.2769	6.2117	5.9198	6.4666	5.9862	6.0082	5.873	6.5667	6.3872	5.8918	6.5934	4.6971	5.7292	6.2993	5.6309	5.8731	4.5068	5.9187	6.1597	5.3675	4.164	3.8196	3.9523	4.2818	3.2156	3.0718	3.2592	4.6041	4.7875	6.1732	5.696	4.7236	5.1967	3.1518	4.9483	7.2486	5.2677	4.8139	5.254	4.6858	7.2655	6.2218	4.7856	7.1201	6.3221	6.1717	6.3418	4.875	5.2966	5.9081
5.2788	6.1957	7.2391	7.3663	7.1962	6.9	6.7466	7.2131	7.083	7.7402	7.7467	5.0673	4.9085	4.8342	5.7568	5.8219	3.8617	5.0421	5.6062	4.6656	5.3973	3.2853	4.0312	3.7963	4.1853	3.9329	3.7801	5.6298	7.5995	3.8145	7.5742	3.7455	4.9568	5.6949	4.4079	5.338	3.7931	4.8309	5.1326	5.0698	6.6253	4.3886	4.0121	6.0888	7.2851	7.24	7.5103	7.0068	7.7903	7.2872
5.2817	6.9771	7.1891	7.0177	7.4369	7.0517	6.8789	7.1836	6.8806	7.6017	7.1839	5.8833	6.5908	7.4144	5.4819	4.7064	4.7849	7.0167	4.5867	5.9754	8.1173	8.9039	8.2405	10.067	6.2708	7.9931	6.8941	7.1572	6.4869	7.7342	3.1655	7.8613	9.1881	6.9264	9.2737	2.6109	3.9812	4.8091	5.1462	6.6769	7.0304	6.0128	6.2716	5.6485	6.0791	6.387	4.9079	5.4267	3.3561	4.9372
5.2854	4.18	3.958	3.7884	4.1353	4.3869	4.0565	4.2566	4.2403	4.0671	4.1982	5.4047	5.4979	5.4576	4.8147	5.121	5.1763	6.1455	4.2345	3.943	8.7278	4.2661	4.2221	4.291	4.2452	4.9657	4.2754	4.2643	4.7052	7.1844	4.2061	4.2263	4.6166	4.2258	4.2083	4.2317	3.8215	4.2195	6.7538	4.2213	3.3829	4.3067	4.2563	3.9032	4.2283	4.2304	4.1926	4.2746	4.2211	4.2495
5.2859	4.7548	4.6857	4.6436	5.2922	4.1644	5.0746	4.9977	4.6732	4.6737	4.7957	6.2339	5.9764	6.0041	5.1215	5.2858	4.7891	6.348	3.8986	4.5957	3.8774	4.5393	3.0743	3.2115	4.7329	4.6175	3.962	3.9612	3.3533	4.5893	3.8384	3.8179	3.7031	3.1088	3.8991	4.7014	4.003	4.5886	4.5514	4.2592	4.9147	4.7923	4.0068	3.8133	4.6904	4.9817	4.6276	4.7908	4.6741	4.7101
5.2872	10.233	10.435	9.9191	10.033	10.055	10.568	9.4324	10.364	10.181	10.534	4.615	5.2679	5.8931	5.8225	5.9314	6.4615	5.4743	8.6778	10.612	8.0525	10.164	8.1154	9.2913	7.2546	8.9723	10.554	8.8022	7.3856	8.1834	6.6651	7.677	7.4584	6.3294	6.6284	8.0677	10.383	10.635	11.039	9.7971	7.211	8.6836	8.3407	8.6189	10.867	10.589	10.44	10.441	11.109	10.613
5.2876	7.5029	6.9276	6.2941	6.5852	6.8947	7.5844	7.1526	7.2737	6.7696	6.5219	4.7019	5.3148	4.55	5.2084	4.9195	4.9249	5.151	4.738	7.4106	6.7361	7.2191	5.4372	6.1911	6.8681	6.7041	7.1336	6.0598	4.218	5.6178	4.8283	4.4803	4.2717	5.0069	4.7978	5.9395	7.3241	6.5351	6.4586	6.5306	5.9663	5.729	4.8177	3.733	6.6993	7.3174	6.6066	7.1696	5.8721	6.8296
5.2896	5.5809	5.7265	4.4813	5.7723	5.0477	6.1426	5.2103	5.0179	5.3528	5.7468	7.0315	6.4692	6.414	6.7502	6.6437	5.8247	6.7025	6.5016	6.0639	7.4384	4.8732	6.5059	3.8325	5.7167	5.3323	3.5534	6.332	6.2968	6.4232	6.6118	6.9063	4.3478	5.7445	5.4353	4.6766	4.3812	4.4252	5.2532	5.1076	7.5021	7.2814	6.1069	7.2215	6.2628	6.8762	6.7144	5.3264	7.2025	6.289
5.2987	5.4064	4.9087	4.7267	5.1509	5.316	5.3165	5.3305	5.3299	5.2751	5.1664	5.3396	5.3099	5.3437	5.3375	5.3085	5.4971	5.2437	5.2985	5.2186	5.2121	5.2607	5.1973	5.5441	4.8426	5.211	5.401	5.9015	5.292	5.5384	5.1031	6.0575	5.3562	5.3036	5.2985	5.4309	5.6895	5.3764	5.0558	5.3026	5.2133	5.8593	5.3464	5.2214	5.3102	5.4983	5.1972	5.4489	5.3115	5.5464
5.2987	10.768	10.365	11.572	11.09	10.212	10.65	10.472	10.978	10.678	10.563	5.5197	5.4002	6.3626	4.9375	5.6494	5.6854	4.9057	6.053	6.4076	5.3692	5.4567	5.0029	6.8248	5.7364	5.2282	5.0663	6.1599	6.3065	7.5419	7.5021	5.7243	5.7254	5.5406	5.4412	5.8726	7.0092	8.753	5.8971	6.2757	9.6147	7.0212	6.9684	10.323	10.599	10.409	10.391	9.8873	9.6275	11.195
5.2991	2.8101	2.5713	2.543	2.5682	2.71	2.6362	2.725	2.6502	2.5867	2.511	6.5846	5.7077	5.3643	6.5236	3.9293	2.9775	5.0313	2.8987	2.6246	2.6729	2.7617	6.6924	2.761	2.8097	5.2861	3.8602	2.8209	2.5353	2.7734	2.5692	2.6778	6.3754	7.0537	2.7092	2.8109	3.9994	2.7509	2.4838	7.6228	2.4241	5.9788	4.1875	2.7051	2.6544	2.7484	2.8816	2.8641	2.5965	2.6909
5.3045	3.2798	4.9081	3.6509	5.801	3.8074	3.4783	3.7124	3.8167	3.7923	4.1643	6.8628	7.0175	7.2312	6.434	6.831	4.3578	6.5057	6.1433	3.1141	2.6949	2.7412	3.8027	2.7694	3.2528	4.1206	2.7501	3.3662	3.4318	2.7043	7.2024	4.0529	3.1162	3.2506	2.8466	3.3106	2.6559	3.7992	3.3051	6.5324	5.0942	2.7889	5.4997	6.8462	2.8436	2.7327	2.7479	2.79	3.1725	3.2184
5.3142	6.7253	6.9591	6.648	7.1856	6.6982	7.3087	6.8154	6.6931	6.4807	6.4193	5.1706	5.1134	5.8204	5.8944	5.0504	5.414	5.7735	6.7662	7.9683	6.2355	7.5309	7.0366	7.3192	4.8788	6.2546	8.7439	6.0849	5.4809	6.9446	6.086	6.5461	6.6269	6.1728	7.1891	6.283	7.2202	7.4589	7.5085	6.5105	5.8064	6.668	5.7739	5.2511	8.9816	8.7761	8.7008	7.9512	8.2605	8.4669
5.318	3.1483	3.1779	3.0651	3.197	3.1705	3.0507	3.1262	3.1517	3.4215	3.0451	5.0027	5.3359	6.4278	3.8041	5.0256	3.7268	5.6313	3.92	2.9126	3.0959	3.0401	3.1164	3.1625	3.1474	2.7075	3.2164	3.3073	3.2382	3.1324	3.1306	3.1015	3.1346	6.5373	2.8851	3.2547	3.1739	3.045	2.6265	2.9207	2.6793	3.1935	3.6985	3.1618	2.8558	3.0164	2.7443	3.1958	3.0968	3.1285
5.3201	7.1401	6.6819	5.2817	5.6288	6.387	6.216	6.6406	5.1642	5.6434	5.9457	5.8003	5.2193	6.5881	6.0483	8.1671	6.3738	6.7826	7.0123	4.1398	3.641	2.7635	4.3083	4.1272	8.0837	3.3195	4.3509	4.2832	5.8574	5.2067	5.3746	4.3192	3.3676	4.3383	4.3747	3.3848	4.2033	4.176	3.4746	4.0931	6.0345	3.9568	3.4197	4.3259	4.318	4.3352	3.6459	4.0416	4.3197	3.4112
5.3282	4.9174	5.3614	5.235	5.3045	5.5197	5.0813	5.4329	5.5693	5.5145	5.1005	5.8601	5.7321	4.8905	5.9363	4.9338	5.0478	5.8171	6.0053	5.3513	5.4306	5.0097	5.0566	4.9404	5.5869	5.1555	5.6481	4.9502	6.4048	6.9828	5.5169	5.6032	4.5362	5.6714	4.8801	4.9624	4.9365	5.7033	5.0055	4.9516	6.9374	5.2814	5.4856	7.7042	5.5303	5.3321	5.2357	5.2027	5.6616	5.7006
5.3292	4.6661	4.5124	4.2809	4.3649	4.7195	4.7116	4.5483	4.6901	4.3039	4.6383	4.7471	5.0263	5.1389	5.0463	5.3442	4.8112	5.3146	5.1821	4.3914	4.5519	4.7315	4.7056	4.7841	5.8141	4.455	4.6703	4.7586	4.4956	4.4661	4.8934	4.6971	4.5778	4.7056	4.5908	4.7331	4.7581	4.722	3.9734	4.7562	4.8501	5.0375	4.8162	4.6643	4.582	4.6288	4.649	4.7826	4.4931	4.6275
5.3307	5.352	4.854	5.3446	5.2882	5.1665	4.8616	5.0855	5.1729	5.2219	5.2271	6.0972	5.6631	6.1388	5.7885	5.9168	5.3776	5.9352	5.2943	6.5098	4.6057	5.3591	4.8874	4.1171	5.354	5.2939	3.6425	5.4279	5.2495	4.1082	5.0001	5.7248	5.1714	4.1876	5.3745	4.8032	4.2609	4.8675	6.8457	6.1868	6.4778	5.5382	5.9114	5.6461	4.5187	4.1588	4.8795	5.1171	4.2294	5.3164
5.3356	5.2529	4.7642	5.1601	5.6329	4.8274	4.9022	4.822	4.9796	5.0803	5.1566	4.9694	4.7485	5.1437	5.2779	4.7976	4.9581	4.8017	6.4487	4.7593	5.5255	4.9567	5.567	4.8705	4.8435	4.6801	5.0024	5.4298	7.1214	4.8631	4.7244	7.5251	6.3054	4.7782	6.4693	4.7961	4.9927	4.7722	4.6186	7.8532	6.7648	5.2226	4.8852	4.9302	4.7472	5.1038	5.8202	4.8633	4.7354	5.0261
5.3594	5.2562	5.3293	5.5631	5.5044	5.6761	5.6611	5.6092	5.9244	5.5166	5.0973	5.3802	5.4718	5.3353	5.4044	5.5002	5.8052	5.3478	6.3152	5.0258	5.356	5.8849	6.1054	5.847	5.7167	4.9388	5.7237	5.729	4.9352	5.1894	5.8808	6.0559	6.0081	5.8309	5.3486	5.8606	5.907	5.6999	5.0731	5.4327	5.2188	6.1429	5.9306	5.9281	5.9051	5.6849	5.5687	5.9383	5.5258	5.6557
5.362	5.4851	6.3309	6.2627	5.5233	4.4978	5.7475	5.6113	5.2905	5.9812	6.3663	5.6968	5.5043	5.7904	5.9353	6.4161	5.8902	5.9097	3.7769	3.5513	4.4152	4.0487	4.0945	4.2821	4.0617	2.7289	4.2162	4.1064	3.3216	5.5526	3.7231	4.0018	4.3546	4.4217	5.263	4.3605	4.4428	4.0475	4.4439	3.6416	6.6584	4.2597	4.1549	4.1086	4.5766	4.1308	5.6864	4.6108	4.9469	5.8059
5.3638	5.4687	6.6144	5.4451	5.4154	5.4588	5.809	5.4325	5.4983	5.4409	5.4126	4.6662	4.0189	5.2339	5.4473	5.357	5.634	3.8528	5.5852	5.3887	5.3807	7.3812	5.6242	6.5286	5.4783	6.1455	7.8409	5.8205	4.9984	5.7183	5.3892	6.7002	5.9406	5.7125	5.4111	6.7313	6.1867	6.6471	7.4564	5.9647	5.1556	5.9719	5.5599	5.2256	9.4829	6.8402	9.3701	7.406	8.1337	8.7169
5.3671	7.6265	8.807	8.9859	8.4528	8.0846	8.729	8.4284	8.6337	8.6202	8.9053	4.5456	4.8528	4.7274	5.4145	3.7979	4.3395	3.1581	7.7941	8.2253	9.2125	9.8943	7.8877	10.085	7.1087	8.1281	9.366	7.1935	5.5761	7.4446	6.4504	9.0821	8.0969	7.2553	5.8015	7.2817	9.7496	9.8115	7.6811	8.951	7.8271	8.9198	8.0966	8.3257	8.308	8.6751	8.9549	7.6173	7.5369	7.9212
5.3708	11.969	11.884	11.709	11.854	10.986	11.329	11.668	11.556	11.96	11.702	4.8295	4.7852	4.6942	6.3374	3.7495	5.5198	5.2935	9.3354	12.974	9.1344	11.808	9.8533	11.548	10.379	11.557	12.85	12.049	11.329	9.9983	11.127	10.323	10.519	9.6369	10.404	11.265	12.827	13.157	12.57	10.904	8.8294	8.8639	10.354	10.281	13.514	13.339	12.93	13.47	13.608	13.202
5.3723	8.8347	8.5348	7.9581	8.8112	7.3543	7.842	8.1741	7.6193	8.5686	8.721	5.6044	5.5407	5.5277	5.8032	4.8455	5.3566	5.4784	6.1603	10.287	8.7521	10.104	6.7797	6.3074	5.6135	8.7123	10.408	8.6676	6.4208	7.2508	7.9439	7.5104	7.3306	7.496	6.7492	8.0747	9.8524	10.414	9.0975	7.1396	5.8791	5.3258	8.5378	3.4945	10.358	10.778	10.739	10.225	10.711	10.094
5.3742	5.455	6.3261	6.0963	5.8496	4.3236	4.9726	4.9676	4.7133	5.6859	6.1509	4.9779	4.9948	4.5661	4.5526	5.1319	5.1029	5.0858	5.3109	7.5005	5.8766	6.4773	6.0165	5.8242	4.4563	5.8556	8.2115	4.4702	5.5903	6.5536	4.3668	6.1491	5.657	6.2836	6.2614	5.4416	6.3	6.0105	6.1489	5.635	5.2345	4.3485	6.1381	4.272	5.7843	5.0043	5.7173	4.6769	5.5608	5.3911
5.3869	4.5733	3.6619	3.6795	3.2316	4.2367	3.3642	4.5641	3.5419	3.5129	3.1924	4.1784	5.2848	4.8559	4.8991	3.9568	3.6951	4.178	4.0134	2.1117	2.9402	2.219	3.0323	2.2761	3.2719	2.0851	3.3712	2.205	3.2666	3.2295	3.2903	2.8564	4.0639	3.054	3.3181	2.2472	2.2748	2.2127	3.1418	6.2345	3.3084	2.5092	2.7143	3.3353	2.0822	2.1875	2.0273	2.2557	2.15	2.1825
5.389	5.9872	6.2701	5.8864	6.3475	4.5988	6.4082	5.693	5.3529	6.9808	6.1808	5.0746	5.2379	4.5022	5.047	5.1214	5.2194	4.4608	5.2506	7.6718	5.0745	6.9878	4.7999	6.528	4.8676	6.4257	8.2134	4.5948	6.5982	6.9494	6.3126	5.4175	6.0915	6.0791	6.5123	6.0622	6.3243	6.0187	5.9842	5.3372	4.6879	6.0864	6.8456	5.2866	9.0962	8.201	8.1973	8.7323	9.3342	8.2769
5.3951	5.1457	5.3636	5.4137	5.479	5.5369	5.3151	5.4287	5.4757	5.316	5.4316	5.0365	5.3345	5.9787	5.943	5.5777	5.333	5.3594	5.3615	4.2212	6.9815	5.4378	5.916	6.2743	5.3491	4.7676	5.3233	5.4332	6.8172	7.0739	5.1664	5.3209	5.4345	5.4401	6.9777	5.1273	5.1783	4.8618	4.1514	5.3561	5.3571	5.46	4.9098	5.4494	5.7532	5.4305	5.3733	5.4778	5.1958	5.301
5.3964	5.9227	6.8104	6.0689	6.8269	6.7053	7.1147	7.4394	7.4913	7.9588	6.9184	5.5527	5.9593	4.2718	3.8599	4.1326	4.9231	4.1753	6.5054	7.5312	7.4338	8.4252	5.5342	7.2504	5.8873	8.1106	8.0874	7.2327	6.2296	5.6514	6.2152	7.2775	7.6593	6.1972	6.2391	6.8583	7.5306	8.6405	10.139	6.8611	5.4689	6.8297	8.053	5.6042	9.3197	8.6569	8.4417	8.7043	9.9132	9.6119
5.4026	6.8042	6.6954	6.6167	7.0337	6.5918	7.1444	7.1138	7.5188	7.1021	6.9186	5.5275	5.4254	5.1631	5.395	4.7822	5.6759	5.2768	8.6741	7.7308	8.2068	8.3934	8.491	7.969	9.3585	8.422	8.3635	7.7922	5.5325	7.3527	6.3701	8.8711	8.5112	8.0559	6.7731	7.0383	8.5611	7.6523	8.351	9.6336	8.7296	8.2695	6.8983	6.5852	6.4236	7.1255	6.6202	7.1824	6.7238	7.0304
5.4031	5.7027	6.661	7.3979	6.5686	6.4152	6.3511	5.881	6.4721	6.4117	6.1092	5.123	6.4294	6.8896	5.4471	6.2039	4.5768	7.2647	6.8922	5.9857	3.1216	4.7599	4.7936	4.7333	3.6829	3.7293	4.8734	4.4738	4.4652	3.8642	6.2981	4.3166	3.7272	4.4348	4.4858	6.8692	4.4965	5.7415	5.8991	5.125	6.5313	4.5059	5.3581	7.1044	5.3783	5.7575	6.5869	5.4699	5.5176	6.203
5.4074	3.3371	2.5965	2.4971	3.649	2.5461	3.3142	3.4397	3.3807	3.8963	3.7534	4.8567	4.1822	4.5588	4.3654	4.6288	3.9644	4.2167	6.4024	2.1656	2.3207	3.0426	3.6016	4.936	6.5689	2.3084	2.4193	2.6328	6.1686	3.536	6.3022	3.2416	4.9319	3.1731	5.9993	2.1655	2.4722	2.5536	2.3772	5.2332	7.6013	6.0884	2.635	2.133	1.9706	2.2244	1.7244	2.8462	3.2469	2.0113
5.4284	4.577	5.3669	5.2331	5.2035	5.8944	5.5377	5.6701	5.6894	5.6233	5.4608	6.2548	5.7423	6.0093	5.5977	5.6639	4.6902	4.9133	4.7324	4.9804	5.6864	5.4259	5.6501	5.8583	5.8187	6.0884	5.4317	5.7859	5.8539	5.403	5.7672	5.3849	5.7002	5.0281	5.4706	6.0306	5.7775	5.9717	7.3677	5.7278	5.8156	6.081	6.3293	5.6601	5.6388	5.2692	5.3546	5.2943	6.2499	6.1734
5.4393	8.2645	7.6705	8.2803	8.037	7.6428	7.5459	8.2649	8.2275	8.3458	8.1549	6.0287	7.204	7.1598	5.8219	6.3913	6.4349	6.3752	8.1762	9.198	6.9958	8.2021	7.4614	8.3068	6.3014	8.3116	8.4982	7.6534	6.7862	7.5453	6.3398	6.8218	6.9704	6.6544	8.2571	7.8985	9.1741	9.6104	10.18	8.3015	7.7705	7.4357	7.719	6.6981	8.1145	8.5313	8.4711	8.6222	8.5232	8.8796
5.4401	4.9357	5.5059	5.5114	5.4283	5.2191	5.6851	5.6933	5.6248	5.5356	5.506	4.9202	5.3922	5.326	4.6877	5.5393	3.6655	3.9367	5.1012	4.6902	4.7576	3.8398	5.8142	3.7535	6.0137	4.1956	4.8324	3.73	6.3689	6.3105	5.5256	6.0353	6.7649	6.004	5.4586	3.7424	4.9094	4.8102	4.9154	6.7351	6.6469	7.6729	5.821	6.7158	7.2867	6.7184	6.1681	5.5926	7.6831	6.8554
5.4564	5.5217	5.2309	4.9153	4.8171	6.3066	4.7188	5.2478	5.6819	4.9285	4.9225	5.8238	5.3741	7.6586	5.7134	7.5403	6.9995	7.5475	3.0867	4.2097	3.0625	3.1802	3.5844	3.7328	3.4867	4.7623	4.0089	4.2519	3.2475	3.9575	3.3424	3.9609	3.6401	3.3932	3.074	4.0131	3.8318	3.6284	4.9786	3.1709	7.6712	3.3352	5.1347	3.1284	3.7082	3.2025	3.6341	4.598	3.1753	3.2931
5.4619	3.5979	3.432	3.4766	3.3194	3.5421	3.6453	3.3996	3.5632	4.0584	4.2041	5.7243	6.0894	5.7378	5.3879	6.1189	4.7879	5.8274	6.8598	3.0327	4.2754	3.1994	3.5308	3.5947	4.8943	2.2114	3.2232	3.5136	5.9353	3.5292	3.0729	3.1313	4.297	3.5561	7.8116	3.4913	3.6034	3.5422	1.9778	4.6925	4.0806	3.1741	3.8953	3.7601	2.3878	3.4304	2.037	3.2144	3.095	3.0458
5.4645	5.54	5.4399	5.4327	5.5215	5.4924	5.5369	5.6116	5.5493	5.4556	5.5048	5.5274	5.4744	5.5263	5.3539	5.8638	5.7629	4.657	6.3575	4.6506	5.4545	5.0278	6.1174	5.5355	5.2503	5.0805	5.5625	5.5347	6.537	6.0335	5.5464	5.6267	7.5618	6.9365	5.3647	5.5173	6.0206	5.4731	5.3536	7.0624	5.0087	5.5457	6.1898	4.9735	5.5325	5.5422	5.5337	5.5572	4.6742	5.5378
5.4801	4.6255	4.7833	4.6826	5.0935	5.0963	4.3372	4.8171	4.7391	4.6979	4.6473	5.5515	6.1372	5.8099	5.6695	6.009	5.4548	6.6553	4.7182	4.1464	2.0606	2.683	3.7866	2.1818	4.645	5.3123	2.1354	3.0944	3.9538	2.5467	4.7033	3.3372	3.089	3.7386	3.4923	5.3958	2.1734	3.6787	4.652	4.7053	6.3823	2.2967	3.7411	5.1206	3.0504	3.4908	4.2824	2.2173	2.8169	3.6727
5.4917	4.912	4.6997	4.5064	4.4562	4.6985	4.5638	4.7396	4.6861	4.572	4.4916	5.6588	6.0943	6.3374	5.1093	5.8212	4.8873	6.1564	5.1123	4.5662	5.4201	4.4805	4.8838	4.9498	5.0282	5.0219	4.4982	4.4981	4.9744	4.8635	5.2523	4.7799	5.2239	5.1771	5.5009	4.8304	4.8685	4.6403	4.6977	5.0577	5.6686	5.3734	5.2235	5.1735	4.4243	4.4205	4.4695	4.815	4.5795	4.6601
5.5008	4.8619	5.3997	5.3595	4.9813	5.6574	5.508	5.2609	5.7684	5.1263	4.8701	6.2434	6.5904	5.7527	6.0814	5.4351	5.365	5.3335	4.9921	4.1669	7.5337	7.393	7.1421	5.8791	5.4466	6.3375	5.5813	7.9682	4.4219	5.4462	7.092	7.488	7.9214	7.4126	4.3318	7.6916	5.9154	5.3726	7.5137	8.2223	6.7615	8.5029	7.7114	7.9537	5.0783	5.5323	4.3763	5.6178	5.2444	5.399
5.5127	2.8834	3.2755	3.1269	3.1876	2.8049	2.8649	3.0464	3.3169	2.8425	3.2849	5.5136	5.13	5.306	3.7758	4.0814	3.7775	5.0622	2.8558	2.8147	4.3637	3.3656	4.5197	3.4053	4.3616	3.4432	3.3239	3.3652	4.0715	3.7467	3.3178	3.19	3.5114	3.3761	3.7128	2.8823	2.8936	3.094	3.2241	4.0247	3.4853	3.43	2.6561	3.9743	2.7668	3.355	2.9781	3.0051	2.8339	2.8355
5.5172	4.4435	5.9094	5.3086	5.4075	4.4275	4.8414	4.5192	4.4462	4.3982	5.0065	6.0515	5.5185	5.8665	4.3894	6.4335	4.4332	6.7905	3.5705	3.307	4.4192	3.4369	4.179	3.6056	3.6697	3.1742	3.5872	3.7787	6.2976	4.8526	3.4621	4.4104	4.567	3.8875	4.6548	5.9865	4.0174	3.6282	4.5064	4.3947	6.0252	3.7107	5.4694	3.5778	3.5372	3.7138	3.3811	3.8065	3.4946	3.4939
5.5222	5.1343	5.5303	6.7156	6.5101	5.2313	4.9298	6.2933	5.5759	5.4161	5.6094	5.5627	6.0129	6.2861	6.0641	5.5965	5.1979	6.4826	7.4484	5.8084	4.496	3.6731	4.5858	4.8054	4.6591	4.5657	3.6518	3.8463	4.7193	3.6078	5.8621	6.3072	4.6051	5.8941	3.7259	7.0688	3.7965	4.6462	6.0458	5.9509	6.8337	4.8527	5.4094	7.865	4.6953	5.1085	6.2608	4.2224	3.8896	5.5016
5.5289	4.4521	3.9304	3.5537	4.2923	4.7135	3.9056	4.1654	4.1841	4.1986	3.9356	6.4155	6.0447	5.6898	5.8002	6.1746	5.4137	6.3696	7.0014	3.1296	6.4474	3.9246	6.0205	5.5506	7.4651	2.8886	5.1698	4.9699	6.6002	5.3169	6.0833	6.6034	6.511	6.2934	5.0683	3.8852	3.8815	4.1721	3.4191	7.4568	3.1452	5.5324	7.1526	5.4341	2.8205	3.4452	3.215	5.0873	4.9439	4.4323
5.5413	7.6934	8.3673	7.8501	8.3418	8.6086	9.0637	8.5152	9.1505	8.2418	7.6881	6.3684	5.7477	5.4902	6.5901	4.7656	4.5649	5.5474	6.9323	8.6269	5.7666	8.6563	6.6656	8.8124	6.7062	8.8137	8.5589	7.7708	6.8053	6.5936	7.5023	7.2385	7.4202	6.6352	5.6915	8.9779	9.7957	9.7157	9.1791	8.0139	5.8675	4.6468	8.7992	6.4338	10.022	9.4289	9.9197	9.6258	10.133	10.045
5.5586	5.3066	4.901	4.7627	5.1439	5.2211	4.9567	4.6601	4.5967	5.1067	4.8118	5.0142	5.8831	4.8895	5.3967	5.0128	4.6606	6.2266	4.6113	4.9985	5.0809	4.8887	4.7202	4.9074	4.6841	4.7449	3.9024	4.6325	4.8724	4.7286	3.7054	4.0271	4.4308	4.6201	4.7665	5.1303	5.6488	4.8765	4.7723	4.4363	4.7468	4.6928	4.2541	4.7678	3.797	4.669	4.1576	4.1068	3.6601	4.2077
5.5672	4.5489	4.4061	3.9719	4.1419	4.8	4.0108	4.3868	4.0678	3.9599	4.0361	5.9808	6.552	6.1032	6.0629	6.4077	5.207	5.2667	6.5848	2.7213	4.2217	3.9762	5.4511	4.0457	4.3393	3.5996	4.314	4.3381	7.0073	5.684	6.3844	5.0123	4.5113	4.072	3.9335	4.1137	4.6278	4.5234	3.203	4.645	5.1037	6.2063	4.3936	4.0035	3.9999	4.4232	3.9621	4.2027	4.3577	4.1024
5.5691	4.5359	5.3613	6.1438	6.1029	5.4039	5.4012	5.8933	5.5289	4.6572	6.0156	5.6217	5.678	4.5797	6.15	4.4981	4.9174	5.8994	5.5473	4.501	4.9022	4.2978	5.5525	4.0306	4.8476	4.0043	4.3658	4.3263	5.8404	4.4999	6.2507	4.7383	5.2886	4.7887	5.2815	4.1542	4.4997	5.1723	5.7847	5.3933	5.6974	5.2638	4.5975	6.9453	4.2548	4.3178	4.4465	4.38	4.2319	4.5356
5.5701	6.4448	6.711	6.2874	6.9847	5.9173	6.7851	6.6414	6.3893	6.5215	6.5075	4.489	5.1996	3.3961	3.2439	4.5495	3.3098	5.0664	5.427	7.5595	7.7424	7.6078	6.0861	6.9626	5.7872	7.192	8.4207	7.117	6.1764	6.8674	6.4039	4.7015	5.7395	5.9557	6.3952	3.5941	8.3288	7.7322	7.0023	5.4659	5.0305	5.9064	7.2629	4.2907	8.3706	7.4907	7.2012	7.2447	8.1296	7.5937
5.5859	4.2086	3.9929	4.5745	4.8188	4.6008	4.3628	4.5905	3.9467	3.7843	4.0129	5.6836	4.8429	4.8823	5.0647	6.1478	4.3417	5.3466	6.2099	7.2747	3.7806	4.9314	4.5911	3.7637	5.3158	5.4529	3.951	4.634	4.9927	3.8991	4.0894	4.5614	5.3399	4.6243	4.5743	3.4313	4.0288	5.33	3.4317	6.9232	3.6168	6.108	5.5236	5.7413	3.8219	3.9008	4.7391	4.0488	3.9359	4.2347
5.5946	7.6517	6.9675	6.582	8.5302	7.6652	5.9404	6.8159	6.7681	7.6783	8.2723	6.4246	5.8583	5.8864	5.8584	5.4145	5.2192	5.7235	6.9857	6.0001	5.789	8.8948	5.082	7.8612	6.2892	7.0177	7.5508	6.8908	4.5086	6.6729	7.3516	6.2015	7.3672	5.2214	7.0287	4.8351	5.2394	5.8978	7.059	5.8485	5.619	8.6558	8.1536	4.176	5.3255	5.6485	4.4604	5.2635	5.8688	5.2185
5.5958	8.0771	8.2003	7.7414	8.2653	7.5034	7.3091	7.3577	7.4398	8.2176	8.0659	4.889	4.4943	4.0155	4.7986	4.8102	5.3702	4.3543	6.0402	9.3556	6.8091	7.4191	5.303	6.2373	7.3908	8.149	7.3641	7.3763	6.4096	4.5904	5.8279	6.8905	5.648	5.3262	6.3055	5.9122	7.9838	9.3591	7.1796	5.6786	5.8682	5.8834	5.7555	6.1682	8.6168	7.829	9.0726	7.9595	8.812	8.933
5.5995	8.8312	9.1808	7.645	9.2965	8.2826	7.8616	8.6646	7.7324	8.7312	8.801	7.1381	4.8105	6.1116	5.9361	6.6008	5.5623	6.6916	8.9272	9.2332	9.6488	8.1009	6.8865	6.1334	4.853	10.217	8.9129	9.1797	8.0816	9.3749	4.7845	9.0106	7.0804	8.2458	10.291	7.6282	9.6354	9.0876	5.8234	6.0614	4.4124	9.8043	11.254	9.4242	9.1573	8.5191	9.5957	9.9455	9.8734	9.0953
5.6056	7.6435	6.8292	6.8348	7.2841	4.6968	5.8422	6.0314	5.6565	7.5882	7.6068	5.9401	4.8583	5.102	5.1312	5.8874	4.6242	5.0423	5.4141	9.8148	5.9513	7.433	5.2967	5.7352	5.1938	7.6644	9.1335	4.9935	5.3769	5.6754	5.6986	5.9829	5.8665	5.0967	4.1141	7.2479	8.3622	6.9432	8.0486	6.945	5.5928	5.9799	7.1642	4.1636	8.315	7.5296	8.3766	7.193	8.3933	8.174
5.6384	7.1202	6.1938	6.7526	6.8384	7.2068	6.5174	7.3372	7.0667	7.0386	6.687	5.6829	6.836	8.5961	7.2859	8.4221	7.5028	7.9535	6.8247	3.3819	2.4547	2.5522	2.5147	3.9679	2.5665	2.3617	2.5728	2.5711	2.3846	6.7769	2.523	2.545	2.532	2.5648	2.4927	2.5752	3.3725	4.2233	2.4386	2.543	7.6261	3.0372	2.6091	8.1577	6.6126	6.9027	6.857	6.3547	6.0348	6.7982
5.6393	6.5721	6.3164	6.0328	6.4014	7.718	7.2574	6.1627	7.724	6.0319	6.6039	6.2229	6.3315	6.8783	6.6188	6.4421	5.9681	6.7798	6.5264	6.3554	4.2927	7.0626	5.983	6.337	5.3676	5.1922	6.3602	5.7177	6.3305	5.8654	6.8142	5.8177	5.7056	5.7754	6.137	5.9255	5.7522	6.2548	5.9539	6.9471	5.695	5.7674	5.374	7.6906	7.1283	7.0267	7.6673	6.6027	7.6382	7.5967
5.6473	3.1488	2.988	3.0378	2.9718	3.1595	3.2628	3.1346	3.1398	3.0887	2.9821	6.5709	6.6367	7.193	6.1468	5.321	5.3502	6.2421	3.1294	3.0345	3.4967	3.1265	3.1056	3.2579	3.1758	3.0104	3.672	3.1973	3.1347	3.9073	3.0646	3.1105	3.1728	3.1369	3.1248	3.1604	3.4084	3.1278	2.8947	3.095	2.9933	3.2022	3.1946	3.1329	3.1497	3.1189	3.128	3.1956	3.0882	3.1659
5.6686	4.9993	6.1106	5.8478	5.4706	5.1058	4.8581	5.2164	4.7728	5.2461	5.767	6.4536	6.5288	6.6873	5.5045	5.8018	4.6672	6.3586	3.7151	5.7195	2.7561	2.6445	3.54	2.7423	5.996	3.5937	4.1663	3.7758	5.4134	3.657	3.2998	5.7849	4.8815	2.8239	3.3076	5.03	3.8346	4.454	6.319	3.8037	6.21	3.1106	4.8336	6.4303	3.3849	3.3192	4.3215	2.4431	2.6732	4.2473
5.6757	3.1612	3.0939	2.9325	3.0781	3.2266	3.1665	3.1408	3.1614	3.1265	3.1332	5.2235	4.0139	4.0827	5.007	6.5744	4.4721	5.3821	3.1498	3.0445	3.0814	3.2112	3.169	3.2068	3.2292	2.9311	3.2525	3.7267	2.8553	3.7351	3.0686	3.1395	3.1722	3.2677	3.1528	3.2665	3.5002	3.2098	2.9208	2.972	2.8311	3.3134	3.2626	3.1212	3.1142	3.1905	3.0387	3.2359	3.1068	3.1482
5.6782	5.4178	6.2608	5.3271	5.8176	5.9622	5.9389	5.7603	5.4535	5.4439	5.3882	6.4898	7.4272	7.5882	6.7946	6.0244	5.532	6.8894	7.4645	5.4882	5.2907	4.457	5.3676	5.4711	5.393	4.6169	5.0938	5.4868	5.5948	6.2147	5.5362	6.3002	4.68	5.3263	5.416	5.4411	5.5143	5.2814	4.9308	5.8102	5.751	5.0387	5.2618	5.5606	5.2654	4.7297	5.0314	4.4282	4.4755	5.0376
5.6873	6.1942	6.6166	6.154	6.7671	5.1443	6.0841	6.0537	6.0439	5.78	6.1492	5.4204	5.0361	4.6236	5.5439	5.5992	4.5673	5.37	5.8399	7.7791	8.1069	6.9367	7.2601	6.3221	4.3244	7.0843	7.4595	6.1868	6.2345	7.7515	5.8173	7.0153	6.8191	6.0684	7.3031	4.8403	6.3767	7.0625	6.099	6.1766	6.7019	6.2396	6.2126	5.6857	7.6604	7.9083	8.1248	6.7749	7.8426	7.16
5.6996	7.1377	7.9043	7.8268	8.0081	8.4011	8.0565	8.2047	8.2849	7.7774	7.817	5.8528	6.7895	7.932	7.6415	7.3468	7.3807	7.7353	7.4287	4.7565	4.7655	6.5441	5.9036	3.125	3.6161	4.7206	5.4969	5.4383	6.6168	5.6513	7.0251	5.8247	5.5078	6.8313	4.8674	4.9347	5.5697	6.3404	4.6106	5.1159	4.6784	6.6835	6.2917	8.2918	7.0784	7.3487	7.3829	6.1276	6.8689	7.1431
5.7136	10.108	9.6523	9.779	10.199	9.2671	9.6986	10.364	9.8678	10.275	10.122	4.8341	4.5121	5.3767	6.3803	6.152	6.4702	5.1294	8.3316	11.375	9.3561	10.857	7.464	8.1067	8.9572	10.147	9.8858	9.2731	10.159	8.3054	7.3933	8.3541	7.7187	7.9941	9.3465	10.923	11.27	11.597	11.309	9.0583	7.0723	7.7768	9.1892	6.1416	12.918	12.51	12.325	12.585	13.227	12.858
5.7186	5.7758	4.952	4.7219	5.5389	5.7497	5.757	5.756	5.4437	5.7467	6.0595	5.6322	5.7537	6.0039	5.8515	5.9983	5.7934	5.6382	6.3516	6.9095	5.5801	5.8158	5.686	5.6157	4.9584	5.7065	5.8161	5.748	5.7093	5.3988	5.7337	5.8198	5.8962	6.0732	5.5783	5.7728	5.7569	6.1032	4.1393	7.2338	4.1805	7.0949	5.9225	5.7557	5.2302	5.6026	5.7029	5.6394	5.7402	5.7641
5.7217	6.2359	5.5313	5.9001	6.096	5.8031	5.7675	6.4646	5.6585	5.5201	5.6557	6.4037	6.7419	7.7214	6.8578	7.1082	5.9214	7.7285	6.951	6.2453	2.9065	4.7712	4.6085	3.0818	5.5614	6.187	3.1639	5.4429	5.0984	4.5114	6.2413	5.493	4.5146	5.8396	4.844	7.1596	4.5874	5.4997	6.7956	5.2592	7.5155	5.8661	5.9245	6.3031	4.2912	4.4515	5.201	5.6567	5.433	4.461
5.7308	8.4425	8.7459	8.0856	8.4916	6.9634	7.0273	6.3608	6.9991	7.7689	8.1162	4.7462	3.5429	5.3447	5.0462	6.0185	5.2259	5.3014	6.3032	9.8943	6.3656	9.3397	3.5788	7.9569	5.9366	8.9887	10.321	6.9682	5.8788	7.4706	4.1085	3.5239	3.9727	4.7371	6.959	6.9571	9.3111	10.266	8.6814	5.8881	4.3043	6.7447	5.2317	5.8463	11.9	11.92	11.165	11.442	12.127	11.446
5.7343	2.3063	2.2006	2.2565	2.1725	2.2921	2.2704	2.3098	2.2972	2.2822	2.3086	3.4001	5.8826	4.8428	2.689	2.612	2.3249	3.6043	3.7765	2.252	2.4164	2.5	5.1122	2.3161	4.7783	2.2061	2.332	3.6846	5.2923	3.9314	4.6048	2.356	3.4858	3.3873	2.8232	2.3636	2.381	2.3095	2.15	6.205	3.0551	6.1736	4.975	2.2723	2.3171	2.3007	2.2031	2.3361	2.2515	2.316
5.7352	8.2797	9.4888	9.0131	8.7239	9.9352	9.1083	8.6153	8.4928	8.9395	8.8296	7.2926	7.5938	8.9198	7.1678	8.6075	7.3851	8.6158	6.4784	6.6434	3.5392	4.2986	4.6442	2.826	4.4258	6.3531	4.4612	4.9028	4.3616	5.5926	6.1059	5.5963	5.2769	3.802	3.5678	6.1038	5.287	5.214	6.8197	6.3259	8.782	4.6313	5.8284	5.4582	4.4021	3.3421	4.307	3.8137	3.1487	5.4028
5.7352	3.4756	3.2625	3.262	3.2085	3.4172	3.3627	3.4211	3.4077	3.318	3.2333	6.9136	7.0707	7.8178	5.012	6.153	6.1867	6.493	5.254	3.2726	3.3322	3.447	3.3597	3.6887	3.4577	3.225	3.4739	3.6589	3.3035	7.7399	3.3637	3.3364	3.4946	3.4105	5.9158	3.527	3.7137	3.3938	3.1315	3.3298	3.2032	3.4764	3.5137	3.2954	3.3704	3.4534	3.241	3.5021	3.3688	3.4051
5.7475	5.9842	5.4574	5.4876	5.5389	6.0587	6.0516	5.9001	6.2482	5.6825	5.9971	6.5369	5.8782	5.7378	6.0242	6.0393	6.0954	5.6482	6.8853	5.5621	5.8711	5.884	6.0465	6.3319	5.7727	5.4784	6.6479	6.0301	6.0079	6.8436	6.9744	6.0451	6.0621	6.146	5.6448	6.0702	6.0802	6.0541	5.9453	6.1377	6.6179	6.102	5.6706	5.7233	6.5408	6.0585	5.8656	6.1827	6.3375	5.9097
5.7576	5.5887	5.0358	5.2836	5.7299	5.2103	5.7746	5.772	6.0077	5.3306	5.8891	6.1047	6.5618	7.1907	6.0711	6.3112	5.7312	5.9355	7.8596	3.513	5.158	4.5083	6.67	4.018	3.9613	3.1712	5.1627	4.5361	6.8253	6.5774	5.7706	5.5706	8.3651	8.0893	4.1979	4.3428	4.6121	4.3418	4.9271	8.0903	5.5127	7.4207	7.4922	4.4654	5.9773	5.8485	6.47	4.6823	5.6552	6.7171
5.7636	5.8212	5.7164	5.5312	6.0296	5.7931	5.5814	5.7842	5.6246	5.604	5.9024	5.8696	5.9405	5.8115	6.1937	6.1777	5.9546	5.9167	6.6925	5.7258	5.1192	5.6029	5.5744	6.6174	5.6046	5.72	5.6291	5.8428	5.7306	6.3411	6.0642	5.5675	5.7666	5.8124	6.1201	5.8287	5.8874	5.8375	6.7933	5.7737	5.7635	5.9266	5.9837	5.8308	5.0151	5.2235	5.009	6.0084	6.6451	6.1493
5.7639	5.9216	7.2354	6.6851	6.1813	6.1062	7.1304	5.7909	6.3917	6.5154	6.904	5.3492	5.2154	5.1229	4.0291	5.4063	4.9353	4.1272	6.0197	6.4849	7.6675	6.9105	6.0878	5.7453	6.746	6.8433	6.9448	5.6225	5.333	5.4449	4.841	6.4737	6.5321	6.2652	6.3899	6.2656	6.2475	6.5111	7.5309	5.7597	5.5498	7.1938	7.3829	5.1965	6.6616	6.719	6.9886	6.6839	7.4665	6.7767
5.7672	5.4829	5.8352	5.5122	5.0721	5.519	5.7732	5.5111	5.7098	6.3608	6.0142	5.0129	6.2116	4.5631	4.3082	4.3451	4.5327	4.9864	5.4466	6.3895	7.9332	8.8945	6.2825	7.9468	7.0135	6.9582	8.9705	5.9727	5.3009	7.7967	5.4763	6.6299	8.1457	6.9632	7.5877	4.7658	6.3478	6.1653	6.6639	6.5188	5.6226	6.0479	6.6483	4.3824	8.6567	8.4641	7.7063	8.3362	9.2351	8.7016
5.7717	4.3766	4.7244	4.7381	4.4493	4.6584	4.6727	4.5315	4.7373	4.3309	4.2894	5.7381	5.1542	4.2525	5.1367	4.885	4.776	5.1307	4.7113	5.0954	6.2766	4.7348	5.7165	5.3321	5.6321	5.9357	5.1774	5.4794	4.8304	5.1243	6.5336	5.4534	5.9629	6.2025	6.3161	6.1249	5.4297	4.7416	4.9711	6.0294	5.2155	6.673	6.1173	5.1496	4.6311	4.3617	4.2973	4.7623	4.3338	4.7186
5.7816	5.5126	5.2291	5.3535	5.5186	5.3594	5.2098	5.4395	5.4993	5.3776	5.3157	5.5884	5.4235	5.007	5.6565	5.6573	5.7224	5.4291	5.6835	5.3477	5.4625	4.8155	5.4545	6.02	5.9754	5.3107	5.5064	5.5117	5.3756	5.7084	5.9398	5.5289	5.7187	5.581	6.1482	5.537	5.5747	5.4818	4.8117	6.5444	5.5778	6.0939	5.7499	6.716	5.5026	5.2505	5.2965	4.9167	5.2423	5.4426
5.7824	6.3586	6.4994	6.0299	6.312	7.2961	8.512	6.3891	7.4504	6.1803	6.1257	6.6487	6.1954	6.2248	5.5592	5.3875	5.4735	5.8773	7.1503	8.1774	7.0776	8.1754	6.192	8.4999	6.8712	7.9311	6.5832	8.7075	4.9606	5.3649	6.6873	7.3097	10.004	6.9696	5.3888	7.7975	8.2122	7.269	9.1288	8.6422	9.363	6.2824	8.0395	7.4545	8.6535	8.8583	8.3348	7.4577	8.2005	8.3301
5.794	5.244	4.5465	5.3992	5.1196	5.2019	3.2476	5.3248	5.2348	5.0197	5.236	5.2299	5.3776	5.4518	4.8575	5.3293	4.923	5.1618	4.3143	4.9795	3.0806	2.6984	4.7894	3.1181	2.7809	2.5088	3.7575	3.6064	5.2339	4.0903	5.2436	5.0659	5.7676	4.5118	4.0471	4.2314	2.8007	5.1165	2.8274	5.4354	6.3157	4.9062	5.0094	6.1172	7.7972	8.2356	7.5472	7.5138	8.4945	7.834
5.807	5.9737	4.7541	5.5456	5.5636	5.5618	4.8495	5.2303	4.6338	5.3756	4.7955	6.8051	6.5606	6.5113	5.2582	5.9268	5.8052	6.8606	5.6133	5.1213	4.5853	3.9041	5.1875	4.1249	5.4756	5.9116	3.8921	4.1362	4.8562	4.9554	6.8291	4.5392	5.1302	3.9673	4.4276	6.9929	4.0925	4.8231	5.446	6.2724	6.8843	4.0547	5.5871	5.2818	5.2896	5.1714	4.8558	5.527	4.9882	4.3664
5.8167	5.178	5.6937	5.8088	5.6948	5.1958	5.1622	5.1867	4.324	5.0902	5.7628	7.4301	7.7999	7.8585	7.9334	6.8911	7.1011	7.3552	6.8501	4.8789	4.7136	3.9044	2.6092	5.7591	7.4008	3.3137	4.1213	4.5478	6.6558	6.3097	5.161	4.0375	2.7214	2.0851	7.8828	4.0994	4.239	4.2009	4.4206	4.1722	7.0938	4.3452	4.2571	4.8812	3.9637	4.199	4.1227	2.8556	4.5053	4.2305
5.817	4.3052	7.7703	6.3958	7.3682	5.8511	5.1671	6.5353	5.2631	8.2723	8.1599	9.2293	8.4721	7.7806	4.7142	6.7993	5.2059	7.2174	3.7051	3.6771	3.9687	3.6815	3.86	3.7213	3.9004	3.8728	3.95	4.0478	2.8997	3.9066	11.1	3.8273	5.2255	3.8949	2.7325	3.9186	3.8938	3.8842	3.4945	3.8343	3.5376	3.9611	3.9617	3.9209	3.9131	4.625	4.9995	3.9797	4.5633	4.3971
5.8262	4.5275	4.78	4.9541	4.7176	4.9661	5.271	4.9793	4.9993	4.6245	5.1107	6.1357	5.5518	5.414	5.4362	5.2913	4.8438	5.4302	5.3999	4.9773	6.6522	5.4279	6.1327	5.5192	5.978	6.2146	5.7127	5.7623	5.2468	5.3826	6.1348	5.6044	6.45	6.2179	7.2422	5.8729	5.9251	5.231	5.0779	6.4657	5.9239	7.0338	6.1088	5.449	4.9702	4.9339	4.2798	5.0243	4.3485	4.3865
5.8275	4.7305	5.3371	4.9587	4.8538	4.7197	4.6246	5.1053	4.5172	4.8106	5.0439	6.2895	5.9409	6.2874	5.3054	5.6612	4.6951	6.0354	4.6362	4.4655	4.7547	3.9069	4.1423	4.118	4.3495	5.2986	3.1962	4.2864	4.6727	3.9628	5.4319	3.9606	4.4567	4.4731	4.371	5.8954	4.0462	4.1695	6.0038	4.7009	6.0774	4.7314	5.1116	4.8535	3.9336	3.4723	4.3636	3.5871	3.9551	4.4819
5.8332	4.7692	4.8559	5.9605	5.1734	4.7829	5.5287	4.3281	4.8225	4.713	5.0079	5.8754	5.2019	5.3026	5.1976	5.4864	4.8108	6.4448	6.0047	5.6854	3.6601	4.8909	4.2294	2.8706	2.78	4.3752	2.9939	3.8847	4.8173	4.6245	4.8796	4.9468	4.7531	4.8178	5.5571	4.7784	4.7962	5.0131	4.6506	4.8312	5.5489	4.8185	4.0464	4.7402	4.7595	4.7516	4.6558	3.2397	3.7328	3.8938
5.8376	6.2305	5.7768	5.3984	5.4093	5.9247	5.4561	5.8153	5.4928	5.4155	5.4339	5.8048	5.452	5.4474	5.6178	5.5956	5.6306	5.4309	5.4336	5.3457	6.0446	5.4638	5.4326	5.49	5.1973	5.3711	5.4632	5.4549	5.3524	5.5832	5.1062	5.4172	5.465	5.4923	5.4963	5.4837	5.4774	5.449	5.351	5.4425	5.4115	5.4935	5.5074	5.4327	5.4238	5.3472	5.3807	5.5156	5.3906	5.4445
5.8417	5.521	6.4845	5.5501	6.9424	5.962	6.5832	6.4189	6.5261	6.7827	6.5484	6.4241	5.286	4.668	5.0835	5.3725	5.5509	4.8815	4.2544	5.6966	7.9013	6.9535	4.9091	7.72	5.0426	7.0674	8.037	5.9336	5.9331	8.2054	5.4659	6.2591	7.5663	5.5114	7.2065	6.5733	6.1985	5.0466	6.3491	4.9051	4.6454	5.5396	7.5565	4.5128	6.708	5.7771	5.0763	6.1097	5.8306	5.7721
5.8454	3.9759	4.0295	3.4023	3.4374	4.2254	3.8805	3.8778	3.685	3.845	3.676	5.9235	6.5355	6.7609	6.577	6.7291	5.4297	6.5018	6.7115	4.6653	4.6793	3.9326	5.5912	8.7157	7.6491	3.2726	3.745	7.9976	6.9225	6.5822	4.6881	6.1005	3.9044	4.7865	9.0306	4.1608	4.8501	4.4496	4.414	7.8197	7.7842	3.7256	4.0343	4.1912	3.548	4.1013	3.5343	3.8713	3.7281	3.5802
5.8478	4.1753	4.0787	4.0456	5.1055	4.6325	4.7369	5.6603	4.5304	5.0974	4.6448	4.7909	5.7492	5.1039	5.983	5.2487	4.53	5.085	5.8534	4.2051	7.2026	6.1085	7.4367	5.032	5.2153	6.7109	4.2472	8.9922	7.7271	4.5656	8.8991	9.4614	8.9901	7.6103	4.4424	5.9167	5.8756	6.5527	5.9894	8.3617	6.7314	7.2801	8.6435	10.13	4.1431	4.2172	3.7806	4.3337	4.1621	4.2082
5.8492	5.3638	5.0208	4.9181	5.0962	5.9602	5.4269	5.63	5.7494	5.2352	5.3256	5.4196	6.4708	6.7798	7.6343	6.8955	6.8609	7.1406	7.5219	4.6756	5.2866	6.7142	6.9751	5.9836	5.0273	6.0849	5.1836	6.9777	5.2731	4.4785	8.0799	6.6979	6.0396	7.876	5.8305	6.6682	6.2079	6.0372	6.0468	5.7924	5.9231	5.8795	6.8793	7.9644	5.4027	4.7389	4.9748	3.7774	5.6782	5.1823
5.852	5.0483	6.6553	7.073	6.8476	6.7115	6.9665	7.3483	6.9453	6.9388	7.1193	5.1142	6.162	6.4224	6.23	6.1768	5.0532	6.0521	7.1844	6.0823	5.6	4.6999	6.6823	5.0399	6.9338	5.3732	4.1884	6.2543	6.5084	5.5969	4.9027	6.6595	6.5717	5.5259	6.3798	5.011	5.8006	6.3094	4.7102	6.8472	7.0719	7.0648	7.2056	8.2986	6.4477	6.6136	6.5597	5.5421	5.8102	6.7909
5.8533	5.8353	6.253	6.5564	6.8491	4.8733	5.7794	5.7135	5.237	6.1887	6.5965	5.224	5.0981	6.3455	5.7836	5.9465	5.3979	6.5016	3.2581	8.0082	3.0894	3.122	3.1089	3.2595	3.9951	3.0584	3.8404	3.1175	5.0682	3.0934	3.0873	5.0293	3.1191	3.1196	5.0066	3.5286	4.8929	5.2742	5.1723	5.6111	4.3462	3.1521	3.1517	5.3297	9.3685	8.8561	8.8062	8.7236	9.9918	8.9023
5.879	5.2445	5.03	5.0279	5.5152	4.8025	5.1324	4.3898	5.1001	5.0974	5.429	6.0961	5.2204	5.0936	5.7588	5.7385	5.3901	5.0715	5.1228	5.045	5.4924	5.4513	5.6108	6.1489	4.9104	5.5563	5.1587	5.5668	5.3849	5.7883	5.2211	5.0803	5.5157	5.5877	5.1115	5.2033	5.0273	4.8353	4.9768	5.4862	4.8446	5.3658	5.4436	4.7298	4.3778	5.3911	4.5099	4.5273	5.0915	5.0647
5.8869	3.1322	3.5676	4.628	2.8437	3.8623	3.0914	4.4677	3.1047	3.7764	3.7598	5.5817	4.8231	6.521	5.138	5.833	5.0164	4.9389	2.9119	2.6752	2.8837	2.9719	2.9372	3.0531	3.1157	2.6938	2.9562	2.9968	2.8298	6.2449	2.7245	2.8859	2.934	2.9651	2.9152	3.0128	3.0829	3.0724	3.4715	2.8967	2.8421	3.2053	3.0207	2.8547	2.9463	2.9532	2.7044	3.1564	2.7639	2.9263
5.8963	4.7023	6.6842	5.2716	4.9182	5.8137	5.9317	5.847	4.9897	5.3048	5.9796	6.2172	5.5715	6.5189	5.1889	7.1228	6.5944	6.2458	4.3179	3.7099	3.8289	4.0806	4.2057	4.4098	3.9337	3.7392	4.2209	5.002	3.7605	3.8781	3.9212	3.9758	4.1062	4.1788	3.9876	5.0999	5.7512	4.7842	3.6323	3.8555	3.8761	4.154	4.105	4.0606	3.7892	3.8183	3.9104	4.0399	4.2475	3.8861
5.9011	7.4481	7.4345	7.8546	7.6603	7.5783	7.6925	7.8722	7.6612	7.5472	7.5766	5.2508	6.5922	6.7075	6.4044	5.1897	5.7272	5.7844	7.1822	7.1726	5.9441	7.5921	6.911	7.8901	5.3844	5.126	6.801	5.9486	6.8415	7.5444	6.6619	6.6232	7.6186	7.4511	7.7387	5.8186	6.263	7.0525	5.8152	7.3137	6.9732	7.0883	5.9957	8.1879	8.2727	8.8232	8.6288	8.6911	8.4952	8.685
5.9093	5.1944	7.291	7.091	7.2813	6.8405	6.8281	6.7404	7.6963	6.5007	6.6559	5.3212	5.2305	3.5107	6.1883	4.2692	3.7297	4.7575	6.7937	5.4013	5.1442	7.6607	7.4972	6.6395	3.1793	6.7141	7.6295	6.9543	6.0441	6.6744	6.0752	7.4312	6.694	8.167	5.4234	5.8974	7.9483	7.3061	4.9048	6.2718	6.0843	7.2467	6.532	7.7699	7.5484	7.7143	7.392	6.2311	7.2531	7.0949
5.9114	10.992	10.768	10.485	10.753	9.8398	9.9856	10.589	10.509	10.778	10.72	5.1333	4.7975	4.5875	6.4809	6.5452	6.5227	5.4805	8.9443	11.662	7.8135	11.82	7.2233	9.5144	9.1881	11.046	11.995	10.367	6.9793	8.894	8.0638	8.062	8.0151	7.479	8.4788	9.9413	12.092	12.038	11.175	8.2532	7.9019	9.0609	9.558	5.2494	11.07	10.067	10.301	10.67	9.9216	10.745
5.9137	5.0063	5.8035	6.3299	6.3485	6.3087	6.0558	6.2592	6.4425	5.9826	6.2294	6.2368	5.9466	6.0649	5.4688	6.324	5.2133	5.8653	6.3589	5.7455	4.942	4.287	4.953	4.7014	5.833	4.8804	4.1539	5.6905	5.6836	5.2528	6.3257	5.6366	5.6812	5.1032	6.1256	4.6785	4.9013	5.4248	6.4035	6.4394	7.3217	6.0007	5.4395	6.995	5.7896	5.7889	6.4499	5.0391	6.0231	5.5254
5.9215	4.859	5.3247	5.3948	5.2367	5.1944	5.2618	4.7181	4.8308	5.1874	4.8735	4.9062	4.8814	5.2282	4.8374	5.7402	5.2214	5.8367	5.2187	4.8157	4.6239	4.818	5.1409	4.8593	4.8964	5.9037	4.8325	4.8886	4.8124	4.7751	5.3152	5.328	4.8293	5.739	4.6776	4.8385	4.9135	4.9083	4.0011	4.6031	5.5397	4.9106	4.9324	4.9202	4.5473	4.6568	4.2523	4.42	4.6005	4.8039
5.9352	8.6528	8.863	8.9744	8.7027	8.7004	8.7401	8.7818	8.4727	9.8288	9.0288	5.9814	4.8488	4.5967	4.5486	4.5799	5.1351	5.1328	6.0672	10.94	11.215	10.986	9.7339	11.313	11.837	10.24	11.391	8.1504	7.4124	9.8047	5.8003	10.634	10.473	9.0566	8.1906	8.5354	11.874	10.702	12.231	11.337	10.125	8.0955	7.4212	7.7934	8.4039	8.3182	8.4978	8.1429	7.7663	8.7774
5.9393	6.0898	5.2097	5.0867	5.3813	5.9483	6.037	6.2199	6.0481	5.9249	5.7614	6.3561	5.9105	6.0178	5.7253	5.829	6.037	5.7612	6.758	6.834	5.7796	6.2499	5.5181	4.872	5.5467	5.7619	4.7833	5.9161	5.337	5.468	4.7661	5.5566	6.2472	6.2199	6.0939	4.2772	5.9353	6.2091	4.1752	7.0584	3.8684	7.8211	6.228	6.5696	6.0066	5.9685	5.7784	5.8422	5.3941	6.0237
5.9449	6.5597	5.6328	5.6994	5.6597	6.4477	5.1312	5.5373	5.235	5.3731	5.3061	6.1719	6.6586	6.91	6.7273	6.6748	5.8341	7.2824	7.7109	6.7559	4.7035	4.0779	5.2781	2.6203	5.0283	5.3597	4.3096	5.5945	5.1438	4.1369	7.1213	4.3665	5.1987	5.2971	5.1826	5.9536	4.7658	4.7691	5.5965	6.8048	7.1002	4.5501	6.1396	6.6103	5.8176	5.4655	5.04	4.7659	5.07	5.3348
5.9538	5.004	6.4801	3.8517	4.5815	5.9216	7.4924	6.7344	6.8871	6.0352	6.2414	8.7555	9.7853	10.782	7.5615	7.8615	6.3286	8.571	8.4886	6.3917	8.5961	9.1725	7.3439	7.3616	3.9313	9.4425	6.1585	5.6925	7.0046	5.5713	9.586	6.7511	6.8306	7.1393	7.8496	4.2926	4.0309	6.6541	9.42	3.6669	3.4739	3.6696	5.1496	4.3269	2.9886	3.026	2.5574	3.6037	4.1584	5.3468
5.9616	2.7207	4.7356	4.8164	4.8991	4.9803	4.8973	4.8496	4.5065	4.9958	4.8055	5.8027	5.2904	4.8423	3.5808	4.1605	3.1291	3.6925	4.8444	2.4991	4.9018	3.1959	5.0959	4.1686	5.1382	3.587	3.211	3.1907	4.8125	5.5519	4.8211	4.993	5.2545	3.3936	6.4264	2.3191	3.2918	3.1828	4.3098	5.7345	5.8745	6.8576	5.7743	5.8571	4.1418	3.6562	3.4235	3.2326	3.6122	4.2741
5.9627	4.3835	4.6042	4.9367	4.7731	4.3165	4.3799	4.5538	4.4395	4.9442	4.8159	5.111	4.9203	4.7459	4.8351	4.8217	5.639	5.1649	4.4871	4.7279	4.1804	4.3832	4.4185	4.518	4.5223	4.2289	4.4527	4.9539	4.9095	5.1342	4.5531	4.5925	5.2498	4.6408	5.2353	5.2742	4.5226	4.4621	4.2445	4.8941	4.2496	4.6511	5.5232	4.8324	4.3599	4.2164	4.196	3.8076	4.4909	4.179
5.9715	6.3227	5.691	5.484	5.7401	6.2368	6.2219	6.0644	6.2737	5.9013	5.4562	6.2705	5.9451	6.1398	5.9591	5.9846	6.4009	5.8496	6.331	5.748	7.8007	6.8856	6.7771	6.6934	7.0761	6.7534	7.9782	6.4213	5.8587	7.3036	6.5345	8.5211	7.0257	7.374	7.8838	6.6418	7.1031	6.6103	6.2573	9.5414	7.0531	7.4222	8.0286	6.839	7.0818	8.2107	7.5145	6.6775	7.9751	7.6957
5.9783	3.3803	3.5818	3.5968	3.7277	4.7913	3.7263	4.2	4.1209	4.2084	3.8592	6.0162	6.7685	6.6906	6.4408	6.2354	5.2519	5.8528	4.39	3.0373	4.5652	4.5566	5.8374	3.8799	4.2017	5.1059	3.3835	5.0582	4.6885	3.6958	6.0415	3.9723	4.211	5.6998	4.5612	5.8469	3.5599	3.3639	5.5546	5.0901	4.7556	3.9164	5.9096	5.76	3.3154	3.53	3.2835	3.5053	3.3277	3.5613
5.9811	2.5461	3.9513	4.2048	4.3816	4.0532	4.625	4.5269	5.1907	4.2138	3.7566	4.7749	5.0949	4.3144	5.2146	4.5708	2.6151	3.4446	6.9525	2.9498	2.5081	4.826	6.4567	3.4141	2.4805	2.7145	4.2277	4.6094	4.8852	2.5412	6.0273	6.4382	5.85	4.3735	3.5069	3.8844	3.9906	4.6895	5.9458	5.6254	4.6668	6.0348	4.6572	7.7921	4.5666	4.1583	4.7467	3.6812	4.4185	4.9625
5.9939	5.2865	5.1137	4.9789	5.3373	5.0395	4.9538	4.7887	5.0145	4.9012	5.0924	6.6027	6.6975	5.3337	4.9366	6.185	5.9832	6.5512	4.3158	4.6481	5.1513	4.3035	4.3794	4.5082	5.5639	5.0222	4.6176	4.4139	5.4768	4.7068	4.9202	4.3735	4.7125	4.8063	5.0548	4.7784	4.4291	4.3753	4.8027	4.6972	4.7688	4.7339	5.2445	4.7714	4.6059	4.3405	4.6409	4.7555	4.346	4.3544
5.9956	5.6549	6.6062	7.4807	7.445	7.2473	7.1153	7.9512	7.7123	7.1618	7.4038	6.4734	6.4266	7.1969	5.7946	5.3406	3.4264	6.6234	7.8977	6.7198	3.0941	5.6098	6.8148	3.0818	4.0065	5.4363	3.1725	4.2906	5.4237	3.9627	7.8272	6.7382	6.4871	6.043	3.6101	6.24	4.7516	7.2269	7.3327	8.3548	7.0192	5.9651	6.9791	6.2586	8.4547	8.343	8.5464	8.2355	8.4298	8.9294
6.0014	5.623	6.3852	6.2924	6.3177	6.4902	6.0243	6.3779	4.9134	6.4353	6.8138	6.9605	6.3991	5.6804	6.2058	5.196	4.2429	6.5413	6.8002	7.2271	7.0646	5.8432	3.033	3.0502	3.476	4.7484	5.0182	3.0542	3.6652	6.4754	4.1592	2.9569	3.4875	3.266	5.6809	3.088	4.6274	6.4308	3.8799	5.98	8.2489	3.04	4.47	2.8579	4.2843	3.5916	5.9531	3.1511	5.3402	5.1297
6.01	4.0396	4.9219	4.7398	5.0637	5.241	3.8302	5.2504	4.762	4.9402	5.2057	6.5691	6.547	6.7407	5.4818	5.2359	4.7611	5.5802	5.6538	4.5634	3.8425	2.5969	3.7292	4.6842	3.8929	4.5427	2.6211	3.3344	7.2306	6.7064	5.2166	5.242	6.3017	4.6455	5.2955	3.8775	3.8053	3.4356	3.7267	6.2204	4.9591	3.266	3.5885	6.8238	4.5784	4.2458	5.0689	4.7091	5.2891	5.2732
6.0113	5.2867	5.0286	5.8264	5.2408	5.2525	4.2929	5.2503	4.9574	4.3035	5.2704	5.9748	6.2913	6.0482	5.4807	5.3584	5.398	6.3705	4.9572	5.8987	4.8917	4.265	5.4903	3.0548	4.5267	6.5242	2.8018	5.2527	4.7393	2.4243	5.6485	4.5582	5.8419	4.1361	3.0063	6.2211	3.0455	5.0516	5.5828	5.9622	6.2308	4.7005	5.3339	5.2811	3.8216	5.0002	5.2808	5.355	4.2931	5.1909
6.0222	2.3598	3.4821	3.3928	4.1947	4.2648	3.3363	3.8455	3.6036	4.204	3.7325	5.815	5.427	5.4753	5.6885	5.2243	4.2907	5.2516	6.8002	4.145	7.4687	3.34	3.8541	4.2374	4.211	4.2072	3.3579	6.0454	7.9503	5.9588	6.3798	4.5929	6.0391	3.3582	6.6701	4.1934	3.3437	3.327	4.1031	4.2461	8.3309	6.0564	4.2363	6.3976	3.3156	2.7946	3.4103	2.1233	3.7313	3.3187
6.0312	5.2384	4.1922	4.2417	4.7025	5.2169	5.21	4.861	4.9784	4.4287	4.2381	5.81	7.4175	6.806	7.3129	7.2582	6.8424	6.4241	6.8505	5.0957	5.9686	3.9637	4.8896	5.121	5.174	4.2354	3.9727	5.2346	8.4484	5.6957	5.236	4.8106	5.2225	6.0291	7.5271	3.7223	3.989	3.2456	4.4303	6.0965	6.1996	4.3183	4.839	4.9429	3.9899	3.4597	3.802	4.3974	3.9245	3.9538
6.0329	5.1398	4.9965	4.0444	4.4933	5.12	4.8154	4.4273	4.6607	5.0337	4.5277	6.7718	6.3579	7.1342	6.7522	6.7396	6.611	7.4312	5.0398	4.3703	4.9989	4.8925	5.3697	5.0116	5.7921	3.5771	3.6489	4.3345	7.1984	5.0914	5.0901	6.1377	7.1138	6.3002	5.5867	4.1171	4.1939	3.5157	3.6428	6.16	5.2161	3.7841	5.9328	2.8157	4.197	5.1218	3.8923	4.9217	5.1022	4.3184
6.0391	6.3502	6.9481	6.407	6.5122	6.6998	6.2182	6.3649	5.9179	6.1486	6.3931	7.6962	7.1491	6.729	6.7116	6.5023	6.5946	6.8883	6.2065	6.199	4.4034	4.2075	5.1775	4.9884	4.4107	5.6141	3.9937	5.2141	5.1692	3.7158	6.1706	5.2195	5.2147	5.8493	4.897	6.2526	5.2305	5.3738	6.5974	6.1317	6.9576	5.943	6.3228	5.2039	4.9837	4.5821	4.9514	5.1456	5.1974	5.877
6.0436	7.5509	6.8861	7.0838	7.1946	6.4755	5.7663	6.4969	6.3288	6.9713	7.2277	5.4318	5.1212	5.7228	5.2308	4.4839	5.8448	5.113	6.8128	9.9431	4.7025	6.9143	5.0226	6.2818	6.2967	6.8492	8.3263	6.3794	5.4971	5.7448	5.2955	5.5676	5.7673	5.3938	4.4852	7.1141	7.5877	8.6573	6.2143	6.1664	7.1143	8.0104	6.0001	5.2494	8.461	8.4795	9.415	8.6623	8.9774	8.2614
6.0515	2.7164	2.293	2.3287	2.3784	3.0017	3.3479	3.3864	2.4218	2.6408	3.1852	6.9773	6.6632	6.3672	5.4863	6.3133	4.0125	5.533	6.5531	2.7428	7.918	2.6868	6.8168	3.4976	4.5925	5.7726	2.4218	6.0459	5.4867	5.0891	8.0062	3.6575	7.8099	6.3046	7.509	2.4279	2.9886	2.4012	4.5245	6.7888	5.8169	6.387	7.1325	2.3881	2.375	2.3996	2.3111	3.3414	2.4436	2.3952
6.0572	6.2941	4.5534	4.6688	4.8867	5.4254	5.0874	5.1236	5.1707	5.9106	5.683	8.9834	8.522	11.149	11.264	7.8561	8.703	11.352	8.5101	8.5273	9.464	3.7607	7.9747	5.5225	4.3083	6.2267	8.4245	10.742	11.419	9.6058	3.6531	3.8912	7.7893	11.616	7.2669	8.7863	5.4057	10.706	6.1228	3.346	8.0501	6.9506	7.1092	6.8383	4.9537	5.2149	4.5348	4.8246	5.0078	5.0904
6.06	5.4432	5.6335	5.5495	5.5146	5.3778	5.06	4.9529	4.7844	5.6714	5.5522	5.8187	6.5339	6.5243	6.3401	6.7786	6.6559	6.5192	5.9615	5.4078	5.4065	5.3526	5.6956	4.8552	5.1451	5.5093	4.923	4.866	6.0025	4.8244	6.0498	5.5112	5.5272	5.7087	2.7348	5.6268	4.9543	5.3808	6.2499	6.234	6.5397	5.6842	5.9246	5.4443	5.0914	4.5427	5.1299	4.2223	3.8564	5.5144
6.0606	3.9329	3.7204	3.4772	4.1206	4.8099	4.0474	4.0548	4.8642	3.5919	3.8366	8.084	7.9236	4.992	5.7529	4.7327	5.6093	6.2083	6.7676	4.0918	8.2685	3.5728	5.8103	3.6216	7.277	4.2998	4.3234	3.867	3.5446	8.0649	3.4985	4.7196	7.1694	4.062	5.261	3.4397	3.654	3.5647	3.3736	6.9832	7.2916	6.4009	3.2897	4.0605	4.1285	4.5466	4.0043	3.6503	4.1272	4.0452
6.0619	4.0858	3.8048	3.8908	4.2185	3.8001	3.737	3.7498	3.7679	3.2883	3.9544	6.4828	5.2069	6.1339	5.2506	5.7161	5.0407	6.8657	3.7225	3.2573	4.3565	3.4628	3.769	3.9506	3.847	3.1609	3.4778	3.766	3.561	3.7029	3.8834	3.5267	3.772	3.7849	5.6944	3.6279	3.8127	3.8205	3.108	3.2666	2.9049	3.8224	3.6284	3.8329	3.4201	3.7427	3.1218	3.8255	3.6882	3.4417
6.0712	5.3924	5.8628	5.6613	5.3274	4.8445	5.4376	4.8403	4.9364	5.2774	5.7755	5.8356	5.7425	5.8438	5.2715	5.084	5.1044	4.8372	4.6475	5.9636	7.0784	7.0516	6.6206	5.5212	2.6866	7.1597	7.9896	5.7578	5.4943	5.5237	6.8199	6.055	7.6558	5.388	6.8309	7.8803	7.3988	6.8188	6.2451	6.2935	6.3045	5.1043	6.5696	5.1969	7.6526	7.9474	7.6324	7.3072	8.1124	7.8959
6.0773	4.6159	5.1099	5.9396	6.3193	6.1403	5.8419	6.0967	6.2137	5.4948	5.2561	6.7672	6.0915	6.4009	6.5905	6.1989	4.9237	6.3041	5.583	5.2693	7.3612	3.1974	5.334	6.1706	8.1286	5.3706	4.6187	6.1281	8.3995	7.3396	7.4339	4.7783	6.5038	5.5602	6.764	4.6131	4.6228	4.5966	7.3309	5.7383	6.6344	5.0299	5.1563	7.5255	5.8773	6.148	5.7394	5.3813	5.2308	6.195
6.0784	4.989	5.6415	5.4917	5.9004	5.6084	5.7456	5.0074	4.7469	5.6099	5.8347	5.534	6.2219	5.5052	5.584	5.8077	6.0083	5.6144	4.646	5.0533	4.2706	4.5945	4.6594	3.7593	3.7206	4.6675	4.2564	4.2152	5.7057	4.545	5.0499	5.1542	5.3571	4.5996	4.0401	4.8021	4.5695	4.6566	4.852	4.8776	5.9357	5.8784	5.3087	6.1828	6.0407	5.715	5.4801	4.8621	5.3016	5.6693
6.0844	3.6687	3.1937	3.1385	3.2112	3.4512	3.4308	3.5041	3.6175	3.3942	3.4423	5.5017	6.5591	6.3094	6.6062	6.4968	5.9844	6.8131	3.354	3.1182	5.8217	3.5142	3.4871	3.6737	3.591	2.9862	3.5459	3.565	7.9464	7.3484	3.1916	3.2083	6.5667	3.5462	6.2116	3.6169	3.9071	3.5263	2.8753	3.2116	2.9546	6.4489	3.6535	6.4196	3.4555	3.5748	3.2648	3.6646	3.2021	3.4163
6.0881	7.6025	7.0006	6.8652	7.5489	7.297	8.0361	7.5187	7.4852	7.4119	7.4979	6.0672	5.0387	6.4371	5.7963	6.5194	6.3165	6.1806	6.3466	7.2117	7.1591	8.7176	6.8768	7.0492	7.1404	8.3671	8.0204	8.1546	7.8459	6.7681	7.6422	7.4407	7.2825	7.1143	5.8506	7.1858	8.9259	8.4059	8.302	7.7191	6.0688	6.1292	7.5949	5.6064	7.5179	7.1235	7.8532	7.4039	7.1421	7.2959
6.0961	7.9153	8.8328	7.8444	7.7219	9.7816	9.1092	8.8548	8.23	8.3882	7.6283	7.3292	8.1141	9.3367	7.6117	8.8963	8.1568	8.9742	3.4944	3.3583	3.3969	3.5339	3.4284	3.5068	3.8125	3.3349	3.7226	3.7236	3.4593	3.7702	3.4478	3.4608	4.2166	3.5417	3.4034	3.5687	4.2578	3.4497	3.2843	3.4695	8.4605	4.3582	3.9493	3.2156	3.5711	3.9581	3.3545	3.6328	3.4557	3.5062
6.1027	6.4627	7.6562	6.8085	6.997	7.77	7.0819	6.5191	6.27	6.8032	7.1934	6.9658	7.205	7.1153	6.6072	7.5182	6.4414	7.6262	6.3926	3.4557	6.107	3.6656	4.027	3.6839	5.008	3.4373	3.5689	5.7489	6.0763	4.943	4.8103	6.1256	3.5382	4.496	6.2686	3.623	3.6193	5.0376	3.7803	4.5437	5.6186	5.8683	4.9093	3.5697	4.0167	4.7429	5.3006	4.2599	6.1004	5.2395
6.109	6.7723	6.9374	7.2345	7.9657	7.594	7.4946	7.7203	7.7537	7.8252	7.7557	5.1079	4.5273	4.5582	6.7459	4.0363	6.6682	4.9664	6.3402	8.6182	7.5547	6.3223	4.3449	8.4823	9.1129	6.3284	5.9283	8.7778	8.4273	6.2116	6.7217	7.018	6.7625	5.6996	6.7358	5.7091	8.1205	7.8964	6.5942	7.7652	7.0521	7.2097	6.7995	7.0382	9.0365	8.5596	8.4929	8.3119	8.4581	8.6167
6.112	7.3382	8.7541	9.6226	8.5976	7.3673	8.4027	8.1808	8.413	8.6563	9.0888	4.7888	5.4285	5.6394	5.5917	6.3677	6.5079	5.4511	6.2504	8.8808	7.4428	7.2123	6.3397	5.9151	6.3929	6.7631	7.5482	6.0509	7.2849	5.6198	5.5798	7.6548	6.3866	6.3882	7.1878	6.335	8.1031	7.5017	6.7312	6	5.3138	6.6215	7.138	6.3309	10.162	10.028	10.303	9.9438	9.7938	8.8062
6.1125	3.4005	3.0722	3.3397	3.125	3.1615	3.3599	3.158	3.1838	3.7558	3.3249	4.9162	5.2792	5.4884	4.5292	4.0051	3.423	3.3984	5.1208	3.1828	3.3562	3.1745	3.368	3.2449	4.2059	3.1146	3.4516	3.1884	4.2211	6.9962	3.2377	3.138	3.1672	3.3905	3.3519	3.4732	3.448	3.3822	2.9377	3.0945	4.595	3.689	3.4295	3.3016	3.2787	3.195	2.9015	3.5823	3.274	3.2652
6.1136	7.4788	7.0399	5.7782	5.8414	5.7439	6.4381	6.8882	6.2526	7.2495	7.5507	5.1087	5.3439	6.0683	6.2	5.02	5.5686	4.6046	6.3691	8.2822	6.5453	7.6541	6.4136	4.0219	5.3451	6.3751	7.8631	6.9313	6.189	4.7871	5.764	8.3705	6.5952	5.8106	7.0357	8.2508	7.9919	8.1837	7.1362	6.907	4.4473	6.1629	6.6898	7.4345	7.6514	7.849	8.1168	7.3397	6.924	7.7728
6.1169	6.9735	6.6941	6.3915	7.1927	5.9335	7.0521	6.8442	7.1608	6.97	6.7909	5.9205	5.5423	6.2305	5.7899	5.5317	6.27	5.3098	6.5482	6.704	7.7024	6.7717	6.1837	6.5013	7.104	7.1967	7.0661	7.4379	6.2235	4.7239	6.836	6.0711	6.2655	5.5663	6.8274	7.1833	7.6023	8.0022	8.6053	6.6137	6.9902	8.259	7.7584	4.9496	7.2058	7.515	7.685	7.34	7.1394	7.4809
6.1267	6.2577	5.779	5.7879	5.907	6.1913	6.2212	6.0184	6.0608	6.1621	6.1675	5.8493	5.5592	5.9095	6.7373	5.7436	6.1026	5.4149	7.3946	6.0158	7.1898	6.4533	7.6719	8.3397	7.3947	6.5323	6.8914	7.402	7.4556	6.5929	7.8003	7.5345	7.6474	7.8441	6.2306	5.9117	6.3617	6.2512	5.9592	8.1608	7.1116	7.6342	6.9536	6.7008	5.9323	6.0451	5.8513	5.7741	5.7782	5.8228
6.1284	13.913	13.548	13.682	13.759	13.421	13.664	13.274	13.555	13.536	13.507	4.2403	4.6046	6.9048	8.3946	5.2427	9.994	4.8583	10.427	13.822	9.0044	13.084	6.0312	11.258	12.204	12.096	14.33	11.992	9.4554	11.372	11.036	5.7645	8.6991	4.5801	11.367	9.9982	14.14	14.278	13.382	8.6483	7.2685	4.5461	10.689	8.7487	14.281	14.047	13.82	14.013	14.465	14.354
6.1291	3.4964	3.0102	2.5842	3.4341	3.4103	3.111	3.6186	2.7891	2.4917	2.7038	6.9554	6.1266	6.1277	7.3849	7.0116	5.7895	7.0876	6.06	2.5875	6.1064	2.7712	3.7726	2.8569	2.812	2.3726	2.7944	2.9722	7.9	8.0768	7.3929	3.5396	3.4196	3.9475	8.8641	2.5065	2.8945	2.783	2.4037	2.6896	2.5499	2.8818	2.5419	2.7259	2.7113	2.4757	2.5615	2.5451	3.0793	2.724
6.1428	3.9205	4.3055	4.7659	4.7246	3.1299	5.0205	4.0294	3.9209	3.8497	4.0495	8.2563	9.6011	10.111	5.5153	4.4219	4.67	9.3998	3.8734	3.5301	8.0561	7.1076	3.266	6.4831	4.2833	8.16	6.4044	3.1625	2.8073	6.4021	2.9073	3.7461	3.0602	1.7777	6.2454	3.5694	3.4819	3.9301	6.0586	4.6053	2.9572	3.9044	3.9662	3.1158	3.5806	3.8959	3.5715	3.9696	3.4047	3.9373
6.1498	5.3479	5.247	5.8483	5.6301	5.2861	4.8275	5.2721	5.4369	5.3459	5.4145	6.0471	6.5556	6.1605	6.2125	6.8211	5.7555	6.1411	5.9705	5.5765	5.0864	5.2534	5.2325	5.3939	5.3904	5.2575	4.8268	5.3633	5.7953	5.6457	6.2071	5.1691	5.4085	5.4317	5.7728	5.419	5.4186	5.6536	4.9267	5.358	5.9139	5.5145	5.3885	5.2755	5.2358	4.3965	5.0235	5.5233	5.3443	5.5002
6.1581	6.0744	5.6454	5.1079	5.8362	5.9947	6.1664	6.7813	5.9639	6.42	5.8725	4.9547	5.6209	6.051	6.032	5.6379	5.5184	4.9823	5.9528	5.2928	7.675	7.273	6.9758	7.9555	6.074	8.2623	6.9625	7.3909	5.6118	6.7311	6.5864	6.0531	6.6836	6.4149	6.5753	7.4697	6.9536	6.2372	7.0999	5.8808	5.5709	6.7433	6.7291	5.8804	6.8908	6.3269	6.1138	6.1021	6.412	6.286
6.1646	7.4091	7.407	7.853	7.5338	7.0167	7.1062	7.6513	7.945	7.2386	7.2368	6.0047	6.5495	6.5184	7.2065	6.2611	5.8953	6.2641	6.3264	7.3717	5.1907	5.1798	5.6584	5.5099	5.2884	4.1083	4.6255	5.7078	7.2174	5.4681	6.1734	5.4924	5.9252	5.5374	4.9428	6.07	5.4327	7.5223	6.1111	5.2626	7.2413	5.8663	5.8341	7.5549	8.0969	8.0607	8.2531	7.4519	7.6167	7.8248
6.1696	8.9771	9.2846	9.1388	9.6326	8.6625	9.5873	9.7458	9.5218	9.4765	9.2307	6.0313	6.3261	5.9451	7.3994	4.7972	4.2657	5.3469	7.9183	9.9976	7.4753	8.7034	7.2805	8.3923	5.27	8.0482	9.9457	8.7051	6.5119	7.1825	8.6259	7.8841	8.502	3.9133	7.401	3.8317	8.469	9.2724	8.5122	8.1531	7.5185	7.6521	6.4741	9.153	10.412	10.356	10.08	9.8051	10.473	10.145
6.175	5.8575	6.8785	5.6702	6.3408	5.931	5.542	5.7954	5.6091	5.4676	5.2968	7.1306	6.2414	7.2438	5.8968	6.7842	6.2152	7.2277	7.1683	4.7538	8.3864	4.918	5.3261	5.9463	6.1092	5.2506	5.2372	4.9103	5.7875	7.1769	4.7892	5.8473	6.3433	5.7611	6.0662	4.2484	4.9274	5.0187	5.2929	5.5929	8.6879	6.1974	4.1839	6.5655	4.8918	4.7132	4.8552	4.9491	4.8917	4.9085
6.1931	9.603	10.426	10.304	10.122	9.3146	10.033	10.148	10.201	9.8776	10.032	6.4501	5.7272	5.9213	7.2353	6.1321	4.355	6.2975	8.5912	9.8412	6.3795	8.5918	6.3572	6.027	6.4456	8.5781	8.8629	6.403	4.4696	8.6913	8.5425	3.4082	7.658	6.7892	8.0115	6.952	9.1152	9.9776	8.4971	8.4249	9.5794	8.3798	6.6654	8.7596	9.7956	9.8945	9.8713	9.2845	8.4959	9.4227
6.1934	6.4531	6.0222	6.8876	7.2217	6.3216	6.1074	6.4957	6.2528	6.2043	6.5357	6.5707	7.1346	7.7162	7.1095	6.6353	6.5831	7.6797	7.448	6.8433	5.6482	6.3005	6.6356	5.1458	6.5685	6.2461	6.3993	6.4302	5.9548	4.4675	7.6547	6.413	5.192	5.6478	6.2984	8.296	6.6043	6.2232	7.0912	7.7458	7.8426	4.654	6.2403	7.7056	5.4287	5.8293	6.3235	5.5038	6.2118	6.2045
6.2004	4.3516	4.457	4.9861	4.4161	4.3915	3.6921	4.1409	4.0589	4.3006	4.0762	6.6447	5.6455	6.4583	5.3374	4.6492	4.8689	6.769	5.556	4.7573	5.8524	4.1636	5.8861	3.3017	4.414	5.5899	3.7628	4.7495	4.0954	4.059	5.1968	5.1028	5.38	5.4914	4.8953	4.3326	4.4458	4.2839	4.4004	5.1182	6.2219	5.4397	5.5088	5.374	3.8062	4.8334	3.9927	3.2832	4.0652	4.9728
6.205	6.139	6.5738	6.9002	6.7981	6.2948	6.3554	6.4633	6.5198	6.1916	6.795	7.1166	7.3029	6.5527	7.6768	7.1126	6.9637	7.0742	7.1548	6.0972	5.1354	6.3203	6.7776	5.8056	4.457	5.3388	4.9795	5.6781	7.5466	7.2357	6.4219	6.3964	6.0738	6.9133	7.8202	6.3868	5.1944	5.7584	5.9392	6.633	7.0638	5.5566	6.5354	6.9465	5.1862	6.3413	6.1357	5.206	5.4453	5.2299
6.2069	2.9392	3.4297	3.3473	3.1038	3.5092	3.517	2.9876	3.009	3.2264	3.1188	6.4724	6.4832	5.8958	5.0703	4.6659	4.6592	6.8253	6.1017	2.7266	7.3682	2.9997	4.5921	2.7521	9.0035	2.7197	3.1117	3.7961	3.841	2.9148	2.8732	3.2694	3.5192	4.5483	5.5332	3.0368	2.6684	2.9915	2.6668	3.3677	7.1355	5.2481	3.3579	2.5905	2.9052	2.9633	2.8318	3.1149	2.8638	2.9342
6.2154	6.816	6.7268	7.4397	6.872	6.8971	6.8886	6.887	7.0557	6.887	6.871	6.403	6.8902	7.1538	6.0801	6.8869	6.3287	7.2469	6.88	6.8868	3.2724	6.5695	5.7405	3.4566	3.672	5.6312	5.1199	5.6252	4.2711	3.6125	6.6771	5.4063	5.6969	5.2058	4.5381	7.2306	5.5263	7.1229	7.8806	6.8885	7.6309	6.5908	7.4584	7.3424	7.3277	6.9003	7.5404	6.9418	7.4956	7.9168
6.2233	4.2208	4.2193	4.021	4.2188	4.6027	4.7203	4.5313	4.6619	4.5102	4.4237	5.5972	5.9063	5.8903	5.7116	5.8087	5.5078	6.1765	4.8909	4.4427	5.3761	4.4224	5.3379	4.7782	4.9024	4.6726	4.1797	4.2865	6.598	4.9592	5.7312	5.2145	5.0642	5.6029	4.1524	4.8808	4.3047	4.7113	5.4276	5.0482	4.7409	5.5681	5.5212	5.6409	4.2841	3.9422	4.3702	4.5482	3.5932	4.1566
6.2392	5.3763	5.9464	6.1102	6.3042	5.0758	5.4806	5.8279	6.0429	5.819	5.8586	5.8779	6.031	5.8403	6.1467	6.2631	5.6559	5.5777	6.9134	6.4951	5.6879	3.5258	4.8728	5.7767	5.4022	3.3927	3.565	3.5932	6.4933	6.5727	4.7334	4.0324	4.8918	3.8317	6.3916	4.1938	4.9438	4.1649	4.7403	4.2103	5.8321	6.0755	4.2979	4.8761	5.9188	5.758	6.6594	5.3932	6.061	6.0594
6.24	8.6045	8.6838	8.2439	8.5132	7.7533	7.9128	7.9787	7.975	8.4921	8.463	6.2972	5.8702	5.3504	6.083	4.2835	4.6879	6.2279	7.4884	8.8175	7.719	9.4492	5.8064	8.5057	6.9053	8.0582	9.2546	7.6365	8.1291	8.3859	6.4443	6.7805	6.7443	6.6009	7.2427	7.0165	8.8755	9.6648	8.5309	6.9309	7.5923	7.3408	7.1507	6.6848	10.538	10.2	10.146	10.433	10.658	10.027
6.2462	3.1729	4.1823	3.5885	4.4576	3.5842	4.1035	3.5661	3.6493	3.4091	3.8667	6.4894	5.8402	4.6184	6.096	6.0201	4.9448	5.0667	6.6273	6.2227	8.4326	7.1065	9.3989	7.2597	8.0932	7.1941	8.0314	6.6582	4.9039	7.7214	7.2741	8.8234	10.046	9.2183	8.9059	5.2458	7.5346	6.6753	4.6694	8.7111	6.2299	9.3513	6.4137	6.7194	3.7648	2.9545	3.3757	3.5033	3.4891	3.5546
6.2495	12.16	11.938	11.623	11.824	11.162	11.522	11.906	11.711	11.703	11.835	6.5411	6.5687	6.0547	6.65	6.3242	6.7885	5.7115	10.496	12.673	10.556	12.833	8.2296	11.728	9.1094	11.409	13.494	10.694	7.0571	10.73	8.1162	8.5069	8.5148	7.1886	7.2258	8.4361	12.929	13.123	11.866	9.1681	8.1763	6.9868	10.295	6.278	12.159	12.336	12.127	12.153	11.948	11.798
6.2501	6.6092	5.8417	7.1229	6.2392	6.3646	6.2162	6.1386	6.8085	6.864	6.7314	6.2677	6.0963	5.3872	6.3763	4.9831	5.3677	5.1381	5.4776	5.521	5.4093	2.9253	5.0227	5.8922	8.1061	4.3576	5.4795	2.9479	6.6583	6.877	2.8743	5.5731	5.4138	5.0937	8.1797	2.9362	4.1594	3.8725	2.78	5.563	7.6225	6.1416	4.2983	4.831	6.1792	6.6113	6.1713	5.6188	5.5548	6.2492
6.2553	5.2873	7.3145	5.6264	5.5856	6.8386	5.9815	6.5644	5.3674	5.944	6.3568	7.8956	5.9569	7.94	7.215	8.1733	7.2257	8.0235	7.2263	2.1361	2.1839	2.8051	3.306	2.8488	2.2536	2.8426	3.0894	3.0959	2.8674	6.7647	2.738	2.3395	2.7978	3.308	2.8632	2.9766	2.6069	2.2361	4.7749	2.8658	5.3238	2.8658	1.9695	2.5882	2.9887	2.7937	2.6157	3.2081	2.9577	2.787
6.2705	4.9836	5.4775	5.1882	5.3797	6.0436	5.6813	5.4513	5.0665	4.7167	5.532	6.6286	6.5087	7.41	6.3679	7.4699	6.8136	8.0499	6.3526	4.6872	4.6224	3.4672	6.234	2.8765	2.8605	7.0586	2.8648	4.2526	4.5907	2.905	6.003	5.0483	5.0798	5.5281	2.7519	5.7115	3.4665	5.2272	5.1924	6.0855	7.5284	4.661	5.0169	4.6034	2.8325	2.9876	3.6904	2.583	2.8306	2.9498
6.276	5.2316	6.8966	6.3136	6.6233	6.7687	7.974	6.6967	7.4732	6.5599	6.8227	6.1278	6.1544	5.1185	6.5039	5.1594	5.485	5.2535	7.5114	7.6978	6.3785	9.871	8.5956	8.0407	4.851	6.9707	8.4581	5.476	6.327	6.8513	5.1631	8.9011	7.7516	9.5191	7.7678	6.3813	6.6557	5.897	9.7332	7.2472	5.6162	8.3982	7.936	6.7851	7.3268	7.722	6.6972	7.2997	6.8584	6.9327
6.2817	8.6766	7.8479	7.9275	7.8573	7.569	7.8858	7.7946	7.8596	7.6051	7.5459	6.4734	6.5378	6.5398	6.1271	6.532	6.5877	6.5119	7.725	9.0446	7.1733	9.3848	6.5386	7.1401	6.3719	8.8964	9.2731	7.059	6.4998	7.2085	6.5146	6.5681	7.4228	6.391	6.5328	9.0444	8.5421	8.9637	8.5872	8.2968	6.7922	8.4901	7.2561	6.5416	7.1913	7.4539	8.0344	7.2695	7.1912	7.2304
6.294	6.3083	7.3908	7.6383	7.1857	6.1432	7.0304	6.7195	6.7838	6.6263	7.5267	5.0434	5.9183	5.1967	5.7666	5.3616	5.3318	6.1988	6.2423	7.508	5.9394	5.0942	5.8001	8.0596	6.9034	5.8675	4.4884	4.1315	6.229	7.2611	6.3457	4.9763	6.6372	5.1275	7.3524	5.0491	5.1556	6.0587	5.1022	6.0062	6.2159	6.022	5.363	7.1183	5.8125	6.5165	6.8263	4.9834	5.0819	6.3379
6.3001	5.0539	5.0866	4.6848	5.4296	5.6015	5.8545	4.8512	4.6079	4.3423	5.2963	6.5999	6.7683	6.0867	6.625	6.3083	5.9627	7.3595	7.8487	4.4416	5.2228	5.1132	7.7195	5.2719	4.0318	5.6348	4.6718	5.3522	5.7394	4.6071	6.5473	5.9382	5.838	7.1124	5.066	6.0463	5.3054	4.8222	5.2971	6.6793	7.4754	4.3168	6.4484	4.9462	3.9779	4.2899	4.4302	4.0978	3.977	4.0037
6.3014	10.218	9.5054	9.26	8.9093	8.4814	8.9729	9.2731	9.2218	9.4766	9.6648	4.4725	4.3513	6.8253	8.0605	6.1369	7.2319	6.0741	6.9844	11.436	4.379	10.499	7.2063	10.925	4.4342	10.886	10.476	10.884	8.213	4.9468	5.963	5.4614	6.2899	4.905	9.9153	11.35	11.004	11.488	10.824	9.5181	6.3725	8.9084	9.871	9.066	8.2227	8.7502	9.3029	8.4775	8.1875	8.8132
6.3036	7.1731	7.6499	7.8019	7.0002	6.4517	6.3649	6.5488	6.6361	8.2167	7.8574	7.3258	5.685	6.4213	6.2842	5.7961	6.5173	4.0375	8.6147	5.2507	8.3627	6.051	7.2021	8.1872	9.7516	6.4752	6.9247	8.4491	8.7592	9.6189	6.7708	7.9661	6.9231	7.061	8.9912	5.8424	8.1385	6.1329	7.7319	7.6573	10.124	10.118	7.3215	8.6417	6.6091	6.5166	6.0868	5.0976	6.5226	6.4116
6.3121	8.249	7.3648	7.992	6.7369	7.1856	7.8876	7.7056	7.569	7.5692	7.0434	6.0615	6.3135	6.5996	7.1325	5.797	5.7061	6.4056	8.1993	8.6732	4.7471	10.801	5.9912	8.8341	7.9013	9.3786	11.472	6.3682	7.2202	8.2876	7.5337	6.746	6.909	6.0373	8.4073	7.7414	9.7719	9.4073	9.5329	5.2621	8.5693	3.9051	7.1474	7.035	10.148	10.012	10.116	9.6899	10.126	10.35
6.3153	7.2149	9.4237	6.4121	7.8915	7.6418	6.736	8.5878	6.8156	8.7225	8.8097	9.5565	10.102	10.488	8.4254	8.3257	8.4817	10.163	8.7147	10.333	6.035	12.329	6.9858	10.131	8.3669	7.9026	10.038	8.3822	8.7444	8.8548	8.8572	5.561	7.8535	8.726	4.8205	3.7095	7.6687	6.5525	6.2847	4.3651	8.394	6.3817	6.6392	5.2614	8.3689	7.9762	7.1134	7.7734	8.5695	8.6682
6.333	6.7188	6.2395	5.9195	6.1559	6.6617	5.8468	6.7901	5.9809	6.3498	6.6112	7.2553	7.5489	8.2457	7.0625	7.2939	6.2346	7.8378	5.845	6.2444	6.0322	5.6062	5.8659	5.8331	6.3526	5.9918	8.1699	6.4809	6.3916	6.9258	5.9806	5.5619	6.0152	5.6852	6.2406	6.0849	5.9898	6.5791	5.5151	7.1154	6.846	7.2933	5.2597	8.722	5.6429	6.2405	5.5026	5.6659	6.0839	5.5913
6.3406	6.141	6.3444	6.4085	6.6474	6.4622	6.6622	6.6132	7.0821	6.6071	6.5232	6.0276	6.1032	6.3287	5.8821	6.1244	5.0505	5.2768	5.6567	6.6953	6.2574	9.0572	6.4063	6.9562	6.5841	10.406	9.1742	6.6102	6.6743	7.0718	6.1235	6.8955	7.1468	5.341	7.2937	5.7426	8.8593	8.5649	9.3896	7.3993	6.4388	5.8896	9.1535	7.2176	6.6017	6.2348	6.4973	6.6297	6.5376	6.6774
6.3554	8.4069	9.1328	9.0271	9.3282	8.0142	9.4699	8.5098	8.6863	9.0393	9.1916	5.1918	5.3597	5.1082	5.8653	5.5498	5.4614	5.0332	8.1369	7.4004	5.4955	8.2073	6.9972	9.6148	10.419	7.705	8.5542	5.4499	5.0931	7.3614	5.0502	6.0857	7.6787	5.2339	9.0373	5.4441	7.9217	8.2054	6.4826	6.9727	8.2031	8.1676	5.4174	8.2167	8.9101	8.3491	9.0664	8.1393	7.6003	8.6311
6.3574	9.6606	9.464	9.6401	9.9972	8.9406	9.7078	9.6602	9.6599	9.8563	9.6766	5.8639	5.7446	6.0521	4.4797	4.3907	5.2536	5.432	7.9644	10.902	7.4458	9.3954	4.2307	7.2628	9.1176	9.725	10.647	6.1157	5.99	7.6612	6.815	6.8118	5.6375	4.6653	8.0761	10.582	10.648	11.165	11.09	8.9551	7.3828	9.7386	8.4197	6.4949	11.948	11.303	11.109	11.494	12.015	11.514
6.3612	2.9509	4.173	3.5297	4.2735	3.3845	3.0583	3.941	3.4253	3.1286	3.9481	6.4147	6.524	7.232	6.358	6.3447	5.785	7.2254	5.8713	1.847	2.7582	2.6523	6.219	2.6678	5.3994	5.3709	2.6703	2.8576	4.2839	2.6244	6.6393	4.8843	6.4676	5.2995	3.1763	5.5083	2.4494	3.7938	4.6264	6.7438	6.2745	6.2954	6.1115	5.3795	1.6815	1.8827	1.9597	2.6838	2.6344	2.1531
6.3614	4.1061	3.9654	4.3474	4.0899	4.1955	3.8649	4.4702	4.4507	4.5654	4.3287	6.017	5.7437	5.1931	4.7897	4.3787	4.3076	4.4681	3.7971	4.0588	3.7705	3.704	4.7343	3.7629	5.8195	5.4102	3.7298	3.9701	4.7356	4.945	4.1334	4.9883	4.4058	4.5948	4.5048	3.73	4.4504	3.6923	5.6571	3.7145	4.3169	5.0218	4.2609	5.252	3.5192	4.1947	3.8155	4.3965	3.6251	3.6744
6.3624	7.7008	7.9051	8.0099	7.5972	7.4808	7.204	7.4231	7.2905	7.5918	7.7614	4.0319	5.2669	6.5416	5.5662	5.9995	5.3188	5.9693	6.7817	8.1183	5.2321	7.6445	7.6728	6.7821	3.8419	8.6947	7.6235	6.5541	2.7267	5.0094	6.836	5.8977	7.1036	7.59	6.0297	8.1742	7.069	7.6683	8.3485	8.3863	6.2783	3.5454	6.7711	3.7146	6.4881	7.1412	7.0066	5.3865	5.1394	6.6478
6.3652	5.8708	6.0443	5.6535	6.3057	6.8909	7.2088	6.6499	6.9712	6.3685	6.5478	6.6216	6.8974	6.5637	7.3503	6.9065	6.0651	7.2453	6.5906	6.7458	9.3457	11.031	8.5691	5.3362	7.0022	9.4998	9.4519	7.8413	7.2781	5.4235	7.7033	8.912	7.9133	6.3982	6.0281	8.8412	9.1452	8.2918	9.5418	7.1597	6.605	8.2789	8.6868	9.689	5.6213	6.3063	6.2286	4.5667	5.1038	5.5153
6.3679	7.5498	7.5804	8.3586	7.9287	7.331	7.2302	7.527	7.8055	8.1365	7.9819	6.1829	5.8569	4.6387	5.7884	4.5171	4.6448	4.9192	7.5619	7.5738	7.3047	7.2368	7.192	7.7751	8.2299	8.0674	7.0658	6.4836	7.1641	6.111	6.275	7.4694	7.4611	7.0105	8.785	6.8609	7.997	7.6747	8.6026	8.9203	8.2429	7.434	7.0161	6.3991	9.4405	8.3763	8.9268	8.7431	9.4353	9.148
6.3701	8.2707	7.8321	7.7629	7.8181	7.6078	8.1652	8.1578	8.7552	8.4236	8.0257	6.6514	6.4277	6.6885	6.7165	7.1389	6.5654	6.8879	7.1755	8.7224	6.747	8.4244	6.7781	8.1476	6.7329	8.5742	9.3614	7.792	6.69	7.2105	5.7114	6.9197	7.2201	6.0061	6.7328	7.8967	9.5529	9.2242	8.0485	7.0505	5.7932	6.6085	7.4134	5.8001	10.57	9.9764	9.9417	10.822	10.408	9.8839
6.3728	10.44	8.9846	8.7583	9.5764	8.5335	8.397	8.7075	8.9095	9.1467	9.6245	4.3651	4.5045	6.0327	7.4081	5.6178	6.1875	5.5235	5.4407	10.267	6.3691	10.092	2.2049	7.1204	4.2511	10.574	8.5161	10.486	4.1599	5.9456	4.4785	4.6317	4.2357	3.6876	6.3556	7.065	8.9829	10.077	10.349	4.2039	4.3052	2.3132	8.5163	6.284	8.5786	7.8972	8.963	8.1708	7.1659	7.7601
6.3781	7.5115	8.1001	7.8676	8.5677	8.2034	8.5338	8.6127	8.2953	8.573	8.6628	5.3928	6.406	5.6512	7.2798	4.9419	3.0052	4.7668	8.468	7.8488	5.4398	8.8482	7.5227	5.8314	6.8179	7.6774	7.6604	7.4561	4.6592	7.2721	6.3473	8.5476	7.891	6.1544	7.7154	6.9732	8.7136	8.9476	9.7385	8.8183	8.761	9.4478	8.4813	9.3118	7.8808	8.1008	8.5056	7.7377	7.5766	8.2369
6.3822	5.5969	5.5467	6.1131	5.4602	5.7337	5.5305	5.1976	5.0667	5.2821	5.2305	6.006	6.2848	6.7191	6.6946	6.8135	6.121	7.1046	5.406	5.428	4.5084	4.7403	5.3479	5.0108	4.875	5.3511	4.2472	5.6463	5.0104	4.625	5.8075	4.0809	4.4814	5.5153	5.023	5.6524	4.9134	4.8384	6.5608	4.8526	5.6714	5.0722	4.9248	5.6118	4.5905	4.7093	4.7844	4.8113	4.288	4.448
6.3856	5.5488	4.4848	6.3323	5.2793	4.9202	4.7734	5.0357	5.4224	5.0764	5.1387	5.8896	6.0302	6.2658	5.5287	6.6563	5.1137	5.9603	6.6422	5.2766	4.8062	4.5488	5.092	3.8146	5.056	4.262	4.2595	4.9842	6.2519	4.6749	5.5214	6.2469	5.05	5.5443	5.2381	6.4953	4.6078	5.1089	5.2722	5.8456	7.3384	5.0651	4.7487	7.5386	4.7354	5.0579	5.6938	5.2372	3.7731	5.2166
6.4039	8.2694	8.065	8.0329	8.2487	8.4436	8.008	7.7612	7.9913	8.0046	8.2302	5.828	5.115	6.0483	6.7782	6.4686	5.4147	5.548	7.9879	8.2545	7.6225	8.1705	6.9659	7.0133	6.1759	7.5424	8.9858	7.5183	7.0816	7.9963	7.9337	7.5209	7.4311	7.7169	8.163	7.5001	7.818	8.6767	8.2665	6.9824	8.2519	7.7534	7.6822	8.0314	9.6649	9.88	9.7699	9.4264	10.062	9.1666
6.4173	6.5126	7.4671	7.5625	7.6454	6.7252	7.9375	7.825	7.764	7.115	7.4582	7.3034	7.1213	6.5661	6.7518	6.5389	3.9929	6.4718	6.9069	8.0081	8.5403	8.5531	9.0173	6.2368	7.4374	8.3207	7.6889	6.6748	7.9874	6.917	9.2728	8.6296	8.4382	7.6296	6.9557	8.7126	8.8536	8.494	9.2637	7.7149	7.0181	10.278	7.971	9.0105	8.9002	8.9447	8.4605	8.1909	8.4047	8.817
6.4198	7.3758	7.2319	8.4252	7.6142	6.4292	6.9995	7.4756	7.8102	7.1798	7.4639	6.3172	6.5111	6.2729	5.9088	5.5	5.1022	6.9584	6.1367	7.4745	2.6928	3.6604	5.1438	5.009	3.8144	5.2487	3.3266	4.9512	5.861	7.0008	6.0339	6.457	6.117	4.0043	4.8508	5.351	4.6853	6.2122	8.3648	7.393	6.8099	7.0743	5.5055	7.8199	6.487	6.6949	6.8712	6.3972	6.7172	7.0565
6.4214	5.1503	5.7004	5.9163	5.6897	5.109	5.1772	4.95	4.3125	5.7796	6.0101	6.9212	7.0279	7.0168	6.8662	6.3415	5.3964	6.7089	6.0538	5.3766	6.1806	3.9714	5.1317	5.4416	4.4648	3.5948	5.4003	3.9192	7.4819	7.8401	5.8078	6.8404	5.3455	5.8401	6.4246	4.4631	4.5015	4.0098	3.3901	7.3104	6.5556	5.9059	4.4937	6.4859	4.4351	4.6423	5.3426	4.4092	5.0685	5.3216
6.4271	5.1967	5.25	5.4416	5.0586	5.0854	4.58	5.2243	4.3477	5.6724	5.8985	6.0771	6.3192	6.5934	6.309	6.2629	6.1	6.3108	6.1429	5.3272	5.6072	5.0543	5.0521	4.5497	4.4867	5.863	4.1131	5.5245	5.9997	5.565	6.245	4.9836	5.4962	6.3324	5.6278	3.3174	4.2053	4.2209	6.0047	5.0446	6.2878	5.0649	4.8708	5.8565	4.1987	4.4182	4.8861	4.0681	4.1619	4.2876
6.4334	4.4609	4.2817	3.9064	3.9602	4.8051	4.9697	4.2448	4.762	4.1418	3.9276	6.5989	6.7727	7.4295	7.1701	5.7605	5.4088	5.5927	4.7297	3.9384	4.1579	4.3336	7.0605	4.5288	5.2808	4.2822	4.6671	4.5981	3.978	5.1589	4.109	3.9047	8.2839	7.1557	4.3835	4.7759	5.4051	4.5271	3.7758	9.4491	4.2393	7.5531	5.2702	4.5623	5.115	5.1793	4.4533	5.6273	4.419	4.64
6.4348	7.5701	6.7182	7.1222	7.6741	7.0414	6.5677	7.1026	7.5013	7.8683	7.7068	5.7233	6.5328	6.3637	6.6599	5.6678	5.7053	6.8307	7.513	9.1737	9.1319	8.1891	8.1463	6.8857	9.1263	8.8706	7.5545	8.9478	9.0254	5.5374	7.1719	7.7774	8.2455	7.87	9.4817	8.4266	9.2729	9.1218	8.1431	9.618	7.7912	10.165	7.7192	4.9507	7.841	8.02	8.1722	8.229	7.4877	7.4628
6.4359	8.2098	7.0784	8.9614	7.3951	6.9264	5.5304	7.4309	7.3789	7.251	7.2513	6.582	7.2293	7.4031	6.083	5.3616	4.8099	6.1913	9.7952	8.5427	3.9842	4.9431	4.6856	5.3175	9.0273	6.6901	4.75	5.504	6.6995	7.3304	6.0006	4.3517	5.3067	5.2789	6.85	5.9476	7.0378	9.2213	4.8803	8.3365	11.124	6.4762	5.5759	7.2108	7.4956	7.7357	9.1775	7.6582	7.5781	8.8989
6.4377	8.7817	8.1725	8.6734	8.7489	8.0452	8.2876	8.5697	8.343	8.7555	8.8391	4.8132	3.8712	5.1978	6.4505	4.4052	5.3671	5.8074	5.5809	9.9622	6.7305	8.8243	7.8751	7.5423	7.6071	8.2135	8.0425	8.6278	9.1722	4.0773	6.3188	8.8702	9.2652	8.2569	9.869	7.2002	8.5844	9.2622	9.391	8.6625	7.6494	6.8909	8.747	9.4811	8.7329	8.6746	8.9921	8.2782	8.1336	8.7032
6.4433	4.0222	5.6068	5.7383	4.1051	4.6586	4.1207	4.3519	4.2958	4.8151	4.5164	5.4142	5.2438	5.1445	5.2395	5.5147	5.3284	5.6598	6.6786	3.1479	3.5674	3.9363	4.5097	4.6499	6.5925	3.3241	3.7844	3.9326	5.1782	4.9081	4.8643	4.4617	5.3704	5.1118	7.5355	4.2479	4.1606	4.4927	3.4468	4.7508	5.6924	5.2502	4.3758	4.1278	4.0871	4.7636	4.6539	3.9807	4.9809	4.8815
6.445	6.493	6.7599	6.2697	6.7613	6.1653	6.3898	6.3051	5.811	6.6818	6.4071	6.247	4.8873	5.5871	5.5424	5.4734	5.05	6.3417	3.3236	6.4018	5.0481	5.945	3.0367	4.2601	5.2993	3.9039	5.7841	4.2048	5.6599	5.8605	2.7798	3.5192	3.632	2.9411	4.0274	3.7445	4.491	6.1865	4.4797	2.8118	4.2844	4.618	3.174	2.8735	5.8979	5.898	5.5868	4.0257	4.4715	5.1531
6.4467	6.1521	5.9231	6.398	6.203	6.2917	5.8434	6.491	5.9024	5.6315	6.2535	6.8956	6.6473	7.3258	6.9384	7.3138	6.3683	7.4808	6.6472	6.3499	5.0502	5.5221	6.2291	5.8062	6.224	6.4558	5.2109	5.9056	6.2204	5.1745	6.751	5.4813	5.6217	6.4979	5.8723	7.2496	5.26	6.0801	6.2678	6.6966	6.8819	5.4881	6.156	6.9069	5.3478	4.7841	5.8935	5.477	4.8331	5.204
6.4496	5.3496	6.3448	5.8049	6.2077	5.9298	5.5375	6.0347	4.8904	6.3233	6.2679	6.937	7.0886	6.1774	6.863	6.168	5.4628	7.203	7.3096	5.3565	5.9882	4.8947	6.3473	6.2907	5.7038	4.5687	4.8084	5.9703	6.838	6.0846	6.9382	6.9168	6.4311	6.7289	6.1714	6.1544	4.7073	4.5847	5.5049	6.167	7.31	5.9347	6.3277	7.4139	4.1527	5.5338	5.4784	4.7274	4.9171	4.8558
6.4566	5.2545	5.8386	5.6235	6.106	5.9615	5.8242	6.3428	5.9592	5.6214	5.2868	6.9018	7.0651	6.8705	6.5486	6.7834	6.1344	7.3679	6.4366	5.7247	5.0648	5.1339	5.9268	5.565	6.6505	6.2485	4.2809	5.775	5.4977	5.502	6.1231	4.6763	5.3832	5.7035	4.9162	5.9577	5.1982	5.24	5.9736	5.9012	6.6341	6.1829	6.1458	6.3838	4.6815	5.6438	5.716	4.5672	5.0806	5.246
6.4599	6.0568	6.35	6.7712	5.9278	4.897	4.5653	5.4453	3.8658	5.3162	5.389	5.964	5.5193	5.9294	6.0165	6.5346	6.1407	6.0992	4.6155	6.162	6.3499	3.9584	6.8837	3.2031	5.3819	5.1807	3.8727	3.8787	5.0168	4.1714	5.6878	6.0919	5.5575	5.1445	4.8832	4.6171	3.941	5.0718	5.3389	4.8092	5.9539	3.9493	3.7756	5.3672	4.4095	3.856	5.5457	3.8113	3.7503	3.5642
6.4635	2.8677	2.8381	2.6221	2.546	2.8573	2.7678	3.0632	2.7989	2.8494	2.6642	5.9491	5.878	4.2746	4.129	3.9889	4.5512	4.7818	2.7322	2.5838	3.3398	2.7795	2.8561	2.7949	3.5753	2.6665	2.7998	2.765	6.9209	2.6834	5.6204	2.6812	5.9679	2.8036	6.0747	2.7759	2.8821	2.6605	2.4646	5.141	2.5558	2.7268	2.8646	2.7356	2.6341	2.7515	2.6	2.9073	2.7183	2.654
6.4672	6.8122	7.8203	7.3425	7.2516	6.4648	6.976	6.6508	6.8622	6.8725	6.7444	5.3803	6.0807	5.6665	6.6493	6.5302	6.8464	6.7877	7.4424	7.4658	8.1484	7.7252	7.381	7.627	7.0484	7.5373	8.7603	7.0448	7.6682	8.82	6.7657	7.9847	7.1657	7.4099	8.1187	6.2975	6.7948	7.1886	5.8629	5.246	7.0727	5.3618	6.7226	6.5608	6.9395	6.9432	6.9301	6.2663	6.6498	5.9438
6.4702	5.4797	5.6708	6.0841	5.8961	6.0003	5.9593	5.7685	5.7247	5.9778	6.0464	6.1986	6.7667	6.4451	5.9555	6.2352	5.6303	6.9862	5.218	5.7083	4.9317	4.64	5.5162	4.0416	5.8494	5.9997	5.7355	5.3111	5.7961	5.1889	6.1352	5.4908	5.2956	4.7937	5.1659	5.9966	4.625	5.2764	6.7316	5.4979	5.1531	5.9596	6.0814	6.3723	7.1665	6.8993	6.5431	6.3165	7.2469	7.1426
6.4737	7.3236	7.4953	7.3357	7.6946	7.5614	7.8166	7.8279	7.6312	7.7254	7.6585	5.5022	5.7679	6.3325	6.4918	6.7909	6.3961	6.0061	7.0519	7.0218	7.1015	8.0901	6.3791	7.8716	6.8251	7.7855	7.7753	6.427	7.0252	7.6275	6.5813	6.4767	7.0903	6.7445	8.0766	6.8867	7.9395	7.8147	7.47	5.8078	7.0709	8.9168	6.0578	7.096	8.7014	8.5537	8.3116	8.5584	7.9965	8.0538
6.4745	7.8745	7.2199	7.695	7.6113	7.5538	8.0134	8.332	8.4766	8.3972	7.5535	6.0789	5.8032	5.0421	5.4962	5.1558	6.1878	5.1834	6.2647	8.556	4.461	9.5342	7.0535	9.8595	5.8949	7.382	8.1366	9.2542	6.5888	6.7434	5.886	8.218	6.9527	5.7964	8.2468	7.1159	8.647	7.5971	9.6723	7.1209	7.0234	7.088	7.5344	8.7774	8.126	8.2469	7.8182	7.9659	7.4562	8.4578
6.4799	5.923	5.6045	5.8809	5.7884	5.8251	5.769	5.6627	5.9421	5.9887	5.7858	7.427	7.0295	6.6119	6.3797	6.0386	6.5783	7.1777	6.5885	5.9345	6.4168	6.0067	5.9118	5.9573	8.0708	6.0967	6.1602	6.0898	6.8103	8.0988	5.8768	5.6823	5.5	6.0013	7.7644	6.0271	5.9605	5.923	6.8245	5.5536	6.0733	6.0421	5.9779	5.9169	5.7902	5.4891	5.1931	5.9753	6.4932	5.9258
6.4812	6.7866	7.1846	7.1952	7.2424	6.9724	6.4124	6.4518	6.4782	6.4545	6.6024	6.8023	7.2176	6.9137	6.9021	7.2186	6.1408	7.6542	8.8483	5.4257	5.3706	5.8273	7.3519	4.3292	5.8571	4.9165	4.3663	6.37	5.6244	5.7043	7.4221	6.3483	5.994	7.6039	4.5151	6.1536	5.5256	6.9239	5.9481	6.1325	6.482	5.3434	6.0129	7.8736	6.7078	6.6634	7.487	5.668	6.2058	5.8189
6.486	5.1608	5.0532	5.605	5.4326	5.5254	5.6196	5.6042	5.6771	5.5233	5.0579	7.0998	7.2502	7.01	6.5382	6.2649	5.7028	6.5309	7.1048	5.0722	5.8347	5.4077	6.2374	5.3468	6.0124	5.6724	5.7587	5.6679	7.2135	7.1641	5.9237	6.3745	5.6199	6.4627	7.7805	5.1532	5.7496	5.5415	6.0505	5.7973	4.6996	5.5662	5.8678	5.4672	5.6575	5.1273	5.0667	5.6735	5.5487	5.1358
6.4883	7.6552	9.2664	7.8908	7.9974	9.3777	8.3792	8.1178	7.8407	7.9873	8.15	6.1017	5.7806	7.5262	6.6737	8.0686	7.5911	8.314	6.8373	3.1994	3.2537	3.3011	4.2505	3.4198	3.3796	3.1506	3.3185	3.3742	3.3322	5.0322	7.2809	3.2591	3.3401	7.3949	3.3005	3.3381	3.6109	3.3236	3.0318	3.1192	7.9784	5.3071	3.4552	3.3068	3.3122	3.2963	3.247	3.5227	3.5211	3.3317
6.4886	5.8992	5.7926	5.8047	6.4229	6.1002	4.2557	5.1445	6.4832	4.929	5.7229	11.575	12.275	13.084	10.45	12.785	11.847	12.84	6.3846	6.5477	7.6415	10.841	9.8716	10.393	6.1358	10.982	5.575	7.3379	4.1318	6.5712	9.5484	5.4945	5.9884	6.8371	5.6828	10.807	5.4858	8.8478	8.9207	9.7728	8.0241	7.8614	7.2045	4.5016	4.9336	3.9273	5.7942	4.0024	5.9731	5.4803
6.4979	6.052	5.5784	6.1004	6.3717	6.3602	6.0285	6.0321	6.0544	5.8386	6.3148	6.7585	6.6722	7.0607	6.7633	6.3637	6.0564	6.861	5.423	6.6472	4.7533	4.867	5.339	3.5753	5.8484	5.8594	3.174	5.1284	5.7188	4.3838	6.5898	4.3916	5.5192	5.282	3.5243	6.0565	4.4435	5.9187	6.8474	6.0008	7.3293	5.6473	6.6615	6.9506	5.678	6.0372	6.1247	4.9093	5.4577	6.193
6.5047	9.4771	8.8089	9.2266	9.3389	8.2466	8.5867	8.5991	8.353	9.3492	9.1558	4.6556	3.8288	6.3579	7.2603	4.3748	7.5974	5.6277	7.4614	11.496	6.987	9.8652	5.3661	8.4157	5.589	10.321	9.3475	9.4497	4.0549	5.712	4.9353	7.3367	6.2783	5.8912	6.6682	9.893	9.8236	9.705	10.837	7.5761	6.4125	7.3275	8.5572	5.6414	9.093	8.7771	9.646	9.2711	8.7179	9.0419
6.5057	2.8622	2.9789	2.8454	3.5348	3.1866	2.8745	3.8189	2.9259	3.1364	3.5408	6.0598	6.9648	5.5532	7.1669	5.7458	5.7935	6.9103	4.5163	4.0137	7.6258	2.8182	6.2566	3.4054	2.9227	2.875	3.2289	2.9184	3.6564	5.1426	3.0544	3.7665	6.8148	5.0494	2.9087	2.9283	2.9438	2.9142	2.7861	7.1511	2.7193	7.5544	5.5446	4.1506	2.8636	2.4827	2.8333	2.9688	3.0795	2.7764
6.5065	7.6862	7.3322	7.231	7.557	7.3945	7.2998	7.3422	7.5903	7.3921	7.4366	6.3434	6.5363	7.0757	6.8662	6.7873	6.7576	6.6956	7.2503	7.8189	7.2608	7.7856	6.7762	7.099	7.3286	7.3726	7.2111	7.3294	7.2568	6.6322	7.0051	6.8193	7.1393	7.2222	7.2561	8.1029	7.9999	7.6743	7.9581	7.5297	7.5758	7.384	7.9412	6.8027	8.759	8.0757	8.0058	7.8279	8.6233	7.9759
6.5103	3.9281	3.6702	3.867	4.2423	4.717	3.9079	4.1825	3.4571	4.3274	3.5974	7.1477	6.7212	6.7826	6.554	6.8688	7.0798	6.6271	9.2192	3.2952	7.2231	3.5306	7.3089	3.5329	6.881	3.1468	3.9309	3.6367	3.6372	7.39	3.8787	3.6543	3.7213	3.4943	6.821	3.6368	3.6933	3.2125	3.144	8.1376	8.8494	4.472	3.5256	4.1472	3.3878	3.4937	3.9092	3.2788	3.7948	3.4075
6.5138	4.1088	5.0299	5.4477	5.1307	5.1302	5.4802	5.1303	5.0679	4.6788	5.2609	5.6649	6.1401	5.9515	5.2409	5.1527	4.6452	5.3801	5.5019	2.9052	6.1635	5.037	5.7915	5.3267	4.4418	3.6008	2.6209	6.0167	7.1425	6.3819	5.3801	7.4323	7.2162	6.7126	4.1058	2.6237	3.6192	3.763	4.8817	5.9702	7.9769	5.599	5.1909	7.8612	3.823	4.4588	4.8103	4.0709	4.4196	3.8078
6.53	5.6919	6.1761	6.1344	7.0093	6.3174	6.2678	6.7626	6.5378	6.24	6.7211	7.4847	7.4477	7.1507	6.2327	7.6266	6.2837	7.3131	7.854	6.3455	7.7534	5.2858	5.9013	4.7291	7.4331	4.535	4.2498	7.2843	6.4116	6.2577	7.5869	6.9985	6.3088	6.6729	7.0992	3.7379	5.0539	6.3602	4.9646	7.4677	9.2478	8.3099	6.1771	10.063	6.8295	6.2516	6.7384	6.5829	7.2357	6.6863
6.5325	8.0928	8.4464	7.8538	8.1503	7.3495	7.8111	7.6844	7.5137	7.9892	8.0297	6.3674	6.785	6.0305	6.7071	7.0191	6.1532	6.7809	7.9127	8.6214	7.6915	9.0377	7.6904	6.4014	6.6703	8.8677	9.7881	7.4242	8.0747	7.7797	7.7062	9.1666	8.0587	8.212	7.9869	8.0796	8.9511	9.0846	8.0767	7.9255	6.8198	6.7911	7.6147	7.366	8.243	7.7478	8.8239	7.6752	8.7453	8.0474
6.5381	6.245	6.5885	6.635	6.5581	6.7797	6.6036	6.6497	6.5339	6.4206	6.7993	7.0358	7.5352	7.129	6.5948	7.5044	6.4639	8.0864	7.8014	6.4298	6.4957	6.0099	6.4398	5.4439	4.7664	5.6075	6.0378	6.0657	5.6657	6.6105	5.3562	6.5187	6.045	6.4578	6.3043	6.3776	6.5807	5.9595	5.7681	6.7315	8.6406	7.7764	5.7434	7.5058	6.1447	6.6826	6.5185	6.6032	6.5521	6.1128
6.5423	5.6716	6.4435	5.5885	6.3939	6.381	6.4345	6.9375	6.2424	6.6833	6.3382	6.3934	5.6915	5.8696	5.6415	6.2995	5.2035	5.8059	7.384	6.6711	9.1553	7.8991	6.8614	8.2486	7.5575	7.6277	7.524	7.422	7.0282	7.4872	7.2864	7.885	9.0761	5.7642	8.4585	7.2428	7.8312	7.7343	7.9105	7.8929	7.8845	7.6777	7.1588	7.3788	8.7983	8.5851	8.0488	7.7803	9.3145	8.6868
6.5438	4.4015	4.7579	5.2096	4.2698	3.8298	4.3719	4.0775	4.4048	4.0104	4.3851	6.2519	6.6551	5.9427	6.2334	5.3633	4.1143	5.3661	4.6573	2.5208	3.8187	2.897	3.0883	2.7389	4.2383	2.3261	4.0232	4.3767	8.2493	6.125	2.5826	3.2876	3.981	3.226	5.8693	2.8985	3.8408	3.459	2.0722	3.2347	6.1165	4.0559	2.731	3.077	4.3579	4.2344	3.4582	3.9738	4.1	5.1122
6.5554	7.7733	7.9157	7.665	7.9219	6.8787	7.7171	7.5841	7.4465	8.1578	8.3115	6.109	5.8854	5.907	5.8048	6.2125	6.5312	6.0871	6.966	9.2889	5.7581	8.1197	6.6201	6.6298	7.5082	9.4087	9.0283	7.6991	6.8762	6.6509	7.3064	7.4706	6.9449	6.2582	4.9642	8.9075	8.4396	9.4509	8.7684	7.856	7.6469	6.2673	7.8265	7.2992	9.1945	9.656	8.7177	9.6453	9.1882	8.9413
6.5597	6.0154	6.2946	6.2972	5.9204	6.2144	5.2396	6.4579	5.6981	5.9721	6.1916	7.0659	7.1629	7.7186	7.2094	7.9031	6.7128	8.0102	6.3898	5.9378	4.3025	5.2144	5.6183	5.1011	5.9854	5.3335	4.5336	5.4511	7.6904	5.5475	5.5508	5.6618	5.333	4.7855	5.8173	4.9569	4.6274	5.3877	4.9738	6.2295	7.3616	6.0387	5.5801	6.6129	4.7883	5.3243	4.7872	4.2466	5.0139	5.1745
6.5742	10.108	9.9901	9.6542	10.072	9.5055	10.235	9.2637	9.6459	9.7951	9.9488	5.2751	5.4538	6.2622	7.3379	6.2595	5.648	6.4063	8.2518	9.4919	6.6621	11.496	5.6294	10.061	7.0403	10.662	12.044	10.203	4.8693	5.1391	7.4816	7.7045	7.4465	7.0228	6.5	10.874	11.426	11.205	11.199	7.7665	8.5031	8.6837	9.5896	8.4278	8.9563	9.3907	9.7464	9.0029	8.6522	8.8193
6.5799	7.4134	7.4928	7.4108	7.6809	8.0074	8.4032	8.2901	8.7716	8.5895	7.941	6.8069	7.0096	6.8179	6.2642	5.8949	5.1029	5.6471	7.8279	7.7078	8.1919	8.827	6.7913	8.7717	7.2643	7.5569	8.3143	7.6204	7.9622	8.0776	8.1378	8.2599	8.2171	6.9051	8.2292	7.5337	9.0088	8.9538	8.6954	8.1301	7.3857	8.4036	8.8249	8.6074	10.61	10.14	9.3917	10.056	10.791	10.346
6.5966	3.5284	3.9321	3.0078	3.6273	4.7032	4.0297	3.9487	3.9457	3.8933	3.736	6.4825	6.1396	6.8869	4.7804	6.6022	5.6017	6.5034	3.3322	2.6056	5.4428	2.7159	4.8501	2.7741	6.0796	4.3245	2.7321	2.7507	4.7866	4.2085	3.9792	2.6538	3.9377	2.7151	4.4079	2.8626	2.7736	2.6979	2.4946	3.9017	4.7881	4.7087	4.0019	3.5215	2.6476	3.2874	3.2862	2.9403	2.6226	2.5636
6.5976	7.6343	8.8809	8.3664	8.3338	9.1209	8.2209	8.1397	8.1395	8.205	7.8185	6.4162	6.7149	8.0118	6.9171	7.053	7.5071	7.4333	5.9167	6.4225	4.6492	5.7005	5.2596	3.7049	5.6001	6.2836	5.145	5.1364	4.7691	4.8496	6.2679	5.4846	5.9259	5.8779	3.2979	6.4885	5.2162	6.1782	6.3153	6.2766	6.5809	4.3381	6.4111	6.2017	5.3864	5.3754	5.8663	3.6826	5.1462	5.4865
6.611	7.3628	7.2204	7.2066	7.6434	6.2821	6.9789	6.9381	6.8965	6.7869	7.1593	5.9904	6.6834	5.9335	5.4297	7.0728	5.6964	6.4188	7.7146	8.122	5.9823	8.5641	8.9979	5.5195	9.5358	4.4926	8.9577	8.9331	8.9345	7.7202	4.825	7.3066	7.7776	7.1031	8.5985	8.6275	9.6653	9.8335	9.123	8.9844	4.6641	6.2442	8.9033	9.0208	8.7912	8.4923	7.9035	8.672	8.9052	7.5751
6.6123	5.2304	4.915	5.4723	4.8469	5.1939	4.8537	5.2754	5.1266	5.5438	4.6053	6.0234	6.493	6.1634	6.3801	5.2349	5.3028	6.6276	6.9343	5.1672	5.2508	4.7092	6.3923	4.436	4.8519	5.6449	4.5262	6.2786	6.3239	5.3668	7.7287	5.3357	7.5232	7.5401	7.0458	5.3438	4.6409	4.6098	4.1807	6.9824	6.6924	6.2864	5.7513	5.9814	4.7717	4.7728	4.7845	5.4642	4.3829	4.6059
6.6124	3.4861	3.5807	3.5104	4.2203	4.1014	3.8146	3.3252	3.2794	3.5376	3.3314	6.1649	6.2364	5.1729	5.2105	4.3411	5.1704	6.2261	3.1893	3.1806	5.7156	3.8507	4.2156	4.4126	6.4708	6.5229	3.2363	5.3804	4.183	4.6139	3.0922	3.2095	4.1639	3.2661	3.7421	5.1881	3.2404	2.8847	3.9055	3.2018	3.9817	3.2618	4.4589	3.9425	2.8989	3.2363	3.1642	3.3322	3.1311	3.2211
6.6428	4.4501	4.7612	5.4525	4.7383	4.407	4.3376	5.0365	4.5443	4.5842	4.8505	5.9939	6.6008	6.8099	5.672	5.8401	4.5648	6.572	5.4539	4.1944	4.3488	3.9617	5.6579	3.9944	4.0525	4.9201	4.2656	5.9344	4.2771	4.3275	5.9127	5.2684	5.989	6.0896	4.2582	7.8269	4.2696	4.4114	6.37	6.02	4.0171	4.2907	4.7523	3.9417	4.2323	3.7247	4.1915	2.7432	4.2891	4.1333
6.6584	8.0948	6.3599	6.0675	5.8912	6.4331	6.4688	6.8069	6.6236	6.8688	5.9386	6.4195	6.6286	7.6853	7.5128	7.7813	7.8161	8.1157	6.1505	6.6131	6.0277	5.7582	5.9291	6.1788	5.8392	6.0557	6.0506	5.7246	7.1812	6.332	5.9031	6.2261	5.7691	6.2638	6.2124	6.1686	5.7731	5.7209	5.0102	5.9373	6.4729	6.3525	6.3753	5.452	6.4902	6.6468	6.6443	6.269	6.7742	6.6599
6.661	8.2051	8.3169	9.1713	8.5578	7.5392	7.4134	7.7307	7.7602	8.0387	8.4605	6.5002	6.4603	6.8988	6.9082	6.831	5.44	6.8239	7.0131	8.5258	6.354	6.817	6.6236	6.3869	6.6024	7.2103	7.0138	6.0279	6.91	6.6329	7.1626	7.6536	6.7596	7.0739	7.1492	6.943	6.7458	8.1391	7.9058	7.337	8.2298	5.3262	6.9533	7.8496	8.6584	8.8367	8.8613	7.9585	8.4923	8.8329
6.6702	6.6377	6.8112	6.9073	6.9577	6.8948	6.1119	6.8352	6.3116	6.3476	6.7781	7.3533	7.7681	7.6827	6.6643	7.3756	7.1901	7.9431	6.5571	6.714	4.0879	5.5608	6.1802	5.8813	3.953	5.835	4.6824	5.5711	5.5395	5.469	6.6378	2.3096	4.6831	6.1883	6.0428	7.39	2.7752	6.4173	7.248	6.8003	7.5733	6.0331	6.8388	6.606	5.9149	5.6559	6.5911	5.4506	6.9713	6.6515
6.6709	7.8874	7.7763	7.5754	8.3502	7.6943	8.5407	8.1993	8.0465	8.2248	7.9577	6.5834	6.481	6.0091	5.9236	6.1111	4.7593	6.4406	7.298	8.6761	6.6017	8.2614	4.1911	8.0356	5.5208	8.7649	7.4964	7.976	6.6371	6.712	7.7666	6.9401	5.876	4.4565	6.9343	9.1363	9.834	9.7007	9.6428	4.2671	6.6825	7.9067	8.3163	7.8597	10.218	9.8484	9.4404	9.7622	10.077	9.8487
6.6725	5.5824	4.3795	4.361	4.3273	3.7086	4.012	4.2025	4.7109	5.0319	4.6597	7.9956	7.5275	8.1082	8.2923	7.1078	8.2174	7.8379	5.3721	7.3911	7.1276	8.2256	8.1165	6.9586	6.9248	5.9703	7.8934	7.2404	7.0777	6.9674	6.6915	6.6954	6.6246	10.137	6.2559	8.1991	6.9698	7.4617	5.3354	6.709	7.3104	6.7779	6.2182	6.6394	6.4725	6.7302	5.528	6.6577	6.1615	5.955
6.6736	9.6313	9.1623	10.119	8.5313	8.6415	8.1129	9.4223	10.034	8.8411	8.9809	6.4661	6.4167	6.8469	7.0147	5.3886	4.4785	7.7692	10.433	4.766	11.759	7.7374	10.966	4.4735	6.7726	10.79	5.7272	11.331	7.2477	8.4794	11.285	7.1454	12.197	11.848	6.2051	8.0854	8.377	7.3681	7.0377	10.757	10.144	11.685	9.2204	11.373	10.085	9.9234	8.4412	9.1299	7.6767	9.4959
6.684	8.7218	9.0081	9.1787	9.1372	7.9385	7.8682	8.419	8.1996	9.3084	9.4036	6.5097	5.3917	2.4462	5.2756	5.1864	4.8764	4.5737	3.0744	6.4746	2.2512	6.9804	6.6678	9.2656	6.8247	4.0865	8.3939	6.5152	2.9888	7.2809	3.6767	7.2386	9.6081	4.9459	4.958	2.5922	3.7385	4.6571	7.513	5.3496	6.186	7.5591	7.3324	5.1966	8.4138	7.1405	7.1716	7.2536	7.1656	7.8981
6.6936	7.8671	8.0821	6.7503	7.8198	7.4969	7.9314	7.5251	7.484	8.0436	7.4744	6.588	6.4521	6.4522	6.529	6.3602	6.2567	5.8717	5.1111	6.4944	8.3833	8.7716	6.049	8.818	5.4089	6.9967	9.7934	6.7335	8.2175	9.514	6.7737	6.9468	5.9383	6.95	6.7695	5.5184	7.5136	6.6837	6.0695	6.3758	6.1281	7.6015	6.724	6.4538	8.9042	8.6883	8.563	8.2919	8.6371	7.6126
6.701	6.6041	6.4674	6.4534	6.9794	6.3374	5.2217	6.0636	6.3824	6.4507	6.6982	6.5948	6.9375	7.3579	6.7598	7.1018	5.5962	7.3211	7.5352	7.6403	5.2006	5.9312	6.5236	5.038	6.813	6.3163	4.9461	4.9939	6.473	5.745	6.842	6.9284	6.3442	4.497	6.1715	3.9821	4.2847	6.5505	5.8875	6.8287	8.1772	6.1945	6.1967	8.3252	6.4815	6.5167	7.073	3.3158	6.29	6.6263
6.7074	4.2845	4.3193	4.3178	4.002	4.3745	4.1589	4.1097	4.1235	4.4291	4.1761	6.4656	7.0023	6.8567	5.3107	5.8624	5.648	5.7439	4.3594	4.0795	4.9913	4.5136	4.8759	4.5828	4.4213	4.3594	4.4504	4.2187	5.2953	4.5274	5.7971	4.3275	4.3855	4.8727	4.3512	4.516	4.582	4.1191	4.2668	4.4947	4.1647	4.591	5.4877	4.1064	4.093	4.3998	3.5121	4.6118	4.0843	4.1134
6.7122	5.0729	6.7303	6.4868	5.7787	6.3244	6.4991	5.9535	5.5766	5.8362	5.9463	5.9519	5.5585	6.2766	6.8499	6.3033	6.0684	5.3141	4.8007	4.2058	7.1147	4.5864	5.271	4.7504	4.2643	6.0065	5.3553	4.7133	5.9137	4.643	4.5031	5.9652	6.5758	5.525	4.3523	5.6031	4.6399	4.9384	5.8371	5.4989	6.5965	7.2589	6.6376	4.247	4.3147	4.2695	3.9996	4.1646	4.5346	4.4597
6.7149	7.7201	7.8405	7.9058	8.6506	7.3964	8.0663	8.4863	8.1994	8.6376	8.3777	6.7948	6.6007	6.0064	7.128	5.679	6.1422	6.0198	6.8754	9.4004	8.7643	8.4131	7.9894	8.726	7.8858	8.6179	8.2201	9.2015	7.8833	7.4854	8.421	8.1134	8.4732	7.4478	8.0983	7.0436	9.7192	9.8316	9.1562	9.0399	8.4655	7.6191	9.1985	8.5395	8.5769	7.9576	8.7083	7.901	7.8034	8.3962
6.7249	3.0289	2.7142	2.8937	2.674	2.9175	2.8961	2.8792	2.9731	2.8302	3.1134	6.5383	5.6693	4.9167	6.1259	6.6141	4.1276	7.3834	8.5097	2.7656	6.7369	2.9406	2.9032	3.161	2.9799	2.7027	2.9588	2.9913	2.7333	3.053	2.8094	2.8403	2.9212	2.9515	2.8881	3.0557	3.2578	2.9336	2.6028	2.7714	2.6744	3.0316	3.0697	2.895	2.8633	2.9575	2.7421	3.0674	2.801	2.8984
6.726	3.4527	3.4324	2.6391	3.1046	2.941	2.689	2.6936	3.1021	2.9388	3.2113	8.5328	8.2657	9.0982	8.2338	6.0707	7.625	9.3853	3.5851	4.8782	7.7875	2.966	7.1819	3.7371	3.8502	3.4183	6.6678	6.4462	7.1773	6.1414	2.6567	3.3157	3.8252	10.773	3.7895	5.7407	4.0676	6.119	3.1089	2.6719	6.6686	3.4975	3.489	4.0805	3.3417	4.5684	3.5459	3.7378	2.666	3.3714
6.7299	4.333	4.6008	5.0153	5.1369	6.1646	5.5543	6.1614	6.1865	5.6242	5.5155	6.8065	7.437	7.1954	6.3575	6.5701	6.2191	6.7473	5.6057	5.9361	6.9973	4.6722	5.9703	4.9868	5.3694	6.0931	5.1047	6.1792	6.1638	6.286	6.4374	6.1419	6.3957	5.7217	4.9124	5.3024	5.0647	4.7323	6.3931	6.4281	6.865	6.9521	6.5757	6.1589	5.0865	4.6293	4.488	5.8376	5.0984	5.6955
6.7328	5.5533	5.5879	5.9899	6.0941	6.0798	5.151	6.135	5.338	6.0544	5.8397	6.3773	6.5467	6.4413	6.2783	6.0964	5.4564	6.5402	6.1747	7.1383	4.4528	4.913	5.0979	3.5751	5.5371	6.4964	3.0516	5.3422	5.1867	3.9274	6.4412	5.5941	5.5036	5.3256	4.4288	6.1003	4.4858	6.2423	6.5161	6.8084	7.223	5.9358	6.5704	6.2906	5.198	5.423	6.4493	5.4509	6.1851	6.2698
6.7332	9.6409	9.2851	10.053	8.5386	8.6564	8.1648	9.3704	9.9352	8.8126	8.8794	6.7278	6.5869	6.5756	7.4018	6.2517	5.3007	7.6179	10.669	5.8819	11.645	7.6418	11.009	4.889	6.816	10.905	7.0289	11.275	7.3123	8.5138	11.422	7.8457	12.049	12.064	6.6284	8.1632	8.5279	7.3347	7.183	10.607	10.184	10.826	9.0156	11.237	9.2652	9.6249	8.2889	8.9028	7.9297	9.3646
6.7367	10.191	10.373	9.6325	11.146	9.6	10.684	10.468	10.289	11.12	10.844	6.7768	6.7656	5.9968	6.5702	6.1744	4.9265	6.1893	6.8671	8.1261	10.758	9.7765	6.6869	8.4105	6.7676	9.5357	10.235	8.7247	4.8315	7.3548	8.7747	8.1404	9.1633	7.0489	7.1119	6.5751	9.0006	8.8542	8.897	6.0596	6.0119	9.3071	8.8775	5.1742	10.572	10.226	8.559	9.8874	9.9185	9.0325
6.7436	6.4389	6.0853	6.5553	6.6297	6.76	6.2921	6.6665	6.2122	6.0681	5.9496	7.4171	7.893	7.8015	7.3265	7.9262	6.9544	8.4791	6.5198	6.9987	5.2427	4.4134	6.0225	5.9758	6.0009	5.8479	4.0372	6.3052	5.8422	4.345	6.9014	5.4041	5.8268	4.985	4.667	6.1907	5.7561	6.2352	6.157	6.6464	6.1784	5.5609	6.388	6.7084	5.2583	5.9498	5.8842	5.9137	5.7711	5.9602
6.7459	6.7604	7.3713	6.9031	7.0996	7.3098	6.6631	7.2463	6.5566	6.7352	6.6494	6.4776	6.2029	7.366	5.9176	6.5909	6.1145	7.0516	6.2933	6.3724	6.1784	4.9933	5.6808	5.9189	6.289	6.1167	6.0555	6.0517	6.1863	6.0554	6.7267	5.669	6.6021	5.0411	6.1809	6.1748	6.4193	6.0448	7.2923	7.0272	7.5627	6.1295	6.0113	6.1681	5.8425	5.9472	5.5447	5.9312	5.3508	5.7251
6.7553	4.7671	4.7065	4.7123	4.9784	4.5677	4.8131	4.6922	4.3839	4.4654	4.7551	4.8584	5.2779	4.9781	4.9649	4.7731	5.1207	5.3875	5.166	4.7114	9.156	9.5564	5.7259	7.5169	5.7376	8.183	8.9801	5.3418	5.4165	6.7816	4.7615	6.3628	5.3142	4.8706	7.4537	6.2473	6.0363	5.3901	5.6594	4.7744	3.9422	6.1516	6.0136	4.5178	3.5896	4.7065	3.3013	3.8554	4.7776	4.784
6.7624	5.7559	6.0547	6.0788	6.1557	5.792	5.9817	5.9741	5.6634	5.738	6.0041	6.1945	6.7771	6.5299	6.4357	6.4147	5.8777	6.8965	5.0179	5.382	6.2843	4.7518	5.5595	6.2739	4.5527	5.3724	3.901	5.3813	4.3752	5.3252	6.419	4.7431	4.861	5.2543	5.8511	5.2311	5.1463	4.8859	5.1249	5.4486	6.5824	5.7196	5.9951	6.0723	4.7512	4.7948	5.3538	4.64	4.6372	5.3349
6.7705	4.7205	5.1245	4.7935	5.0486	5.4966	5.3246	5.2848	4.7524	4.7148	4.8824	5.9946	6.4454	6.4848	6.5238	6.4481	6.0384	6.7892	4.4489	3.4103	4.6151	4.6049	5.4331	4.488	4.956	6.2012	4.0468	5.2208	4.2956	3.9089	5.7743	4.6356	4.3467	4.6117	3.8902	4.6143	3.1164	3.6214	5.2149	4.3596	5.2622	4.2387	5.9506	4.5664	2.8532	3.5152	3.3949	2.6504	3.4963	3.1859
6.7724	4.4354	4.8622	4.4121	4.7777	4.9628	4.7629	4.7156	4.6249	4.6211	4.8075	6.9455	6.8689	6.3084	6.6564	6.1996	4.8225	6.3152	8.8317	5.5489	6.6342	6.4533	3.7902	6.3548	6.2193	4.3992	4.815	4.788	7.3122	6.3979	11.022	5.8397	3.889	3.912	3.9257	4.1065	5.734	5.4207	9.2178	3.7859	7.3598	4.11	4.7187	5.8192	3.7906	5.3381	4.3715	4.2178	4.5758	4.5988
6.7728	9.2545	9.4425	8.8411	9.4804	9.323	8.5561	9.0047	8.3903	9.1548	8.8638	7.4803	7.4999	7.5161	6.347	6.9434	6.8935	7.0502	8.064	11.255	12.898	11.086	10.39	8.9355	7.4472	12.111	11.982	10.88	6.5918	7.9517	12.164	10.905	12.27	10.209	4.1749	10.331	13.447	12.701	11.696	8.8881	7.9998	10.752	11.934	4.9757	10.765	9.4046	9.5766	10.617	12.071	11.123
6.7729	7.5014	8.2186	8.7423	7.5949	7.5247	7.7018	8.4681	8.594	8.5796	8.027	7.2247	7.1523	5.8936	7.1747	6.2283	6.8862	6.5198	7.2368	6.2887	5.7705	6.4882	6.3275	6.1669	7.0575	5.5605	6.1938	6.7334	6.9487	7.9201	6.0287	6.4382	6.1956	7.1004	6.4123	6.7627	6.9187	6.3738	5.5975	7.4533	7.8525	6.8162	6.966	7.1652	7.9996	8.1544	7.4664	7.5181	7.4538	7.4795
6.7757	9.0225	8.5813	10.109	8.2457	8.0797	7.6455	9.0024	9.6136	8.4654	8.3523	6.2736	6.3351	6.8538	6.8722	5.7264	4.7613	7.6118	10.43	4.5318	11.735	7.41	10.635	5.1141	6.1998	10.426	6.6866	10.984	6.963	8.2575	11.118	6.8324	12.239	11.594	6.1828	7.896	7.9262	6.9891	6.8976	10.249	9.8604	11.37	8.8275	11.289	9.6375	9.479	8.0977	8.4528	7.4609	9.0722
6.7986	4.7729	5.3937	6.2204	6.5079	5.901	6.1307	6.1571	6.1205	6.0279	6.1194	7.7039	7.7606	7.2187	6.7884	6.3634	5.7113	7.2156	5.8319	5.3858	5.7668	4.1062	5.7803	4.9215	7.8879	6.9149	4.5308	5.9162	7.2676	4.7394	6.378	5.7835	7.1519	5.4469	5.9295	6.2496	5.2931	4.9531	7.5327	6.984	7.2315	6.9418	6.6544	7.5329	5.0204	4.8366	4.7436	5.6406	4.782	5.4795
6.8075	5.9816	6.1478	6.3561	6.3746	6.7932	6.3452	6.0895	6.4027	6.0125	5.9137	6.0948	7.1583	6.9224	6.9674	7.0378	6.2045	7.5045	4.5611	4.4392	4.7115	4.906	5.8373	4.0529	4.8945	4.7756	4.3696	4.8302	3.5842	3.5514	6.0633	4.2989	4.7771	4.3698	5.4094	5.6531	4.4772	4.361	5.9085	4.3149	5.6177	4.4221	6.6491	5.4987	2.7618	3.3957	4.2378	3.0117	4.356	3.814
6.8206	3.5154	4.1443	3.112	3.729	4.5387	4.9668	4.9775	4.715	4.2163	4.2399	7.1354	6.931	6.8556	6.6321	5.9442	6.1411	7.0133	6.3099	4.5909	9.5142	4.5441	6.8101	4.7669	7.5497	4.4152	4.6426	6.8053	9.3318	8.3498	7.9763	6.1873	6.1571	5.9678	8.7864	4.7341	5.1055	5.0018	2.9154	6.5754	6.6908	9.0645	6.9067	3.5714	4.6631	5.6768	5.3918	4.8624	5.6691	5.3564
6.8237	9.5029	9.0746	9.0836	9.4629	8.3133	8.6133	8.4774	8.7669	9.2053	9.2027	6.9231	6.9806	7.0974	7.5235	6.6713	7.0005	8.0451	6.5467	9.2365	6.3407	7.4396	7.1861	7.0384	7.4762	8.7983	6.2182	7.9792	7.2615	7.3324	7.1542	8.4473	7.8798	5.6218	6.8782	6.8497	7.6213	8.2689	9.3748	8.6387	8.8137	9.0863	8.4632	8.1507	9.0677	8.6139	8.764	8.0583	8.7676	9.2158
6.8243	4.2379	6.849	6.1348	6.4904	6.4349	6.129	4.9214	3.9927	5.3752	6.1873	5.5331	6.481	7.1595	5.8202	7.5114	6.6896	8.0368	3.6998	3.3828	3.6495	3.867	3.78	3.7157	3.8218	6.8634	3.6973	5.5865	3.3323	3.6554	3.4878	3.4497	3.6868	3.6846	3.6585	3.6982	3.7114	3.6764	7.8062	3.6605	7.6336	3.7242	3.7324	3.672	3.6651	3.6813	3.3732	3.7266	3.625	3.6817
6.8391	6.1452	6.7595	6.4891	6.4903	6.0382	5.7485	5.5086	5.9273	5.5703	6.3224	6.2241	6.1746	6.4919	6.8659	6.3966	5.9276	7.7	5.3696	5.3431	5.2632	5.574	5.3994	5.5387	5.2614	4.5402	5.4807	5.6248	5.275	5.4764	5.1609	5.1796	5.6797	5.2606	3.6851	5.6625	5.7645	5.5461	4.5889	5.2101	5.1647	4.8729	5.3223	5.0001	4.9009	5.2372	5.1761	5.1346	5.4304	5.6259
6.8429	7.5598	8.1224	8.322	8.2849	7.0338	7.6072	7.4995	7.5702	7.9541	7.413	6.588	6.4342	5.7087	5.6422	5.3067	5.8783	5.6807	8.4546	9.6301	8.4234	8.6182	7.7486	8.255	7.4542	7.7435	8.1495	7.4031	6.9818	8.0053	7.4083	8.1048	7.4429	7.5743	7.8555	7.2814	8.1455	8.6392	7.8882	7.7118	8.4619	7.3454	7.44	7.2107	8.2333	8.711	8.7619	8.091	8.2251	8.2251
6.8532	6.5672	6.2219	5.8452	6.3311	7.1855	6.7512	6.8525	6.1676	6.1168	6.5915	6.9153	7.0848	7.8031	6.5512	7.81	7.565	7.925	5.9027	3.8496	4.924	4.1467	5.8043	4.1948	5.4156	6.5889	4.1535	5.3859	6.4631	4.7142	5.7712	4.9835	4.9629	4.9686	4.8104	5.301	3.3373	4.4469	5.9994	6.3509	7.1581	5.462	6.1133	5.7579	4.1095	4.6034	4.7356	4.7289	4.3614	4.1854
6.854	6.4311	6.8285	6.8023	6.9424	6.8973	6.8701	6.9382	6.6723	6.6489	6.7354	7.4091	7.246	6.8209	7.6904	7.1239	6.7792	7.0355	6.7612	6.849	5.5445	6.4155	6.3769	4.309	5.337	6.5847	4.8158	6.8618	6.495	5.9449	7.4083	6.275	5.6514	6.8621	6.057	6.4681	5.7276	6.1178	5.985	6.7391	7.1553	6.1948	6.6094	7.3912	5.7801	6.1839	6.6027	5.6002	5.5617	6.3599
6.8602	7.9262	8.325	7.8868	8.0093	7.3192	8.0201	7.8087	7.783	7.6945	7.549	6.3094	5.7772	4.7617	6.6881	6.5173	5.8488	5.3995	7.9571	8.5711	8.7232	8.9042	7.7455	7.9081	7.4163	7.7868	10.8	8.128	7.6449	8.2234	7.2725	9.2776	7.1007	7.6497	7.866	7.0291	8.7612	8.7481	6.7878	7.0511	7.5201	6.6727	5.2804	8.1609	8.1682	7.7931	8.2049	7.3612	7.77	7.8105
6.864	7.5792	7.7381	7.7265	7.4749	7.3126	7.4087	7.3764	7.4389	7.0491	7.1784	7.2607	7.8964	7.9624	7.2517	7.4936	6.5961	8.4867	6.5793	7.3355	4.0467	6.5686	5.4946	4.0177	6.145	7.8066	4.5556	6.5715	5.3879	3.403	6.5163	5.2781	5.1061	5.7739	5.8056	7.5485	5.8576	6.5632	8.0755	7.0495	8.0769	5.3038	7.6638	8.0234	6.2512	5.8305	6.8567	5.7968	5.738	6.4471
6.8788	7.1472	7.1261	7.0186	7.2104	5.8841	6.3527	6.1745	6.0698	6.6666	6.8454	6.9186	6.5802	7.0589	6.7098	6.7914	6.6272	7.512	6.2683	7.7168	7.1013	8.0355	6.452	7.6626	7.4595	7.5179	7.4977	6.9254	7.7941	7.1831	7.214	6.7482	8.0017	6.4761	7.2614	6.4748	7.5447	7.9344	7.717	6.5756	6.9202	6.9814	7.5821	6.4595	8.5774	9.0615	8.5967	8.5155	9.5305	8.6351
6.8789	4.8396	4.3758	4.3028	4.4796	5.1153	4.8182	4.7043	4.7511	4.6166	4.6936	6.0804	5.822	6.0503	7.1055	6.0891	6.3254	5.1806	4.707	4.6454	4.2808	4.5323	4.7096	4.7828	4.7361	4.2141	4.8004	4.8271	7.3773	11.055	4.6114	4.9484	4.8053	4.7258	8.29	4.3707	4.7801	4.7294	4.3156	4.2933	7.6217	10.505	4.7665	4.7146	4.7031	6.2957	4.3981	6.7853	6.6709	4.7222
6.8896	5.1266	6.8795	6.7991	6.5582	6.5968	6.9003	6.4092	6.7941	6.6016	6.8248	6.8311	6.7174	7.1844	6.4704	7.2623	5.9397	6.4796	5.9316	5.6332	6.6177	4.614	6.549	4.5229	6.137	5.6165	5.3701	4.6108	6.4078	5.252	6.4872	6.3143	6.4481	4.542	5.9321	3.2762	4.5113	6.0061	5.2703	6.3656	6.5073	7.0008	6.195	5.6121	6.0015	5.8892	6.6243	4.5347	6.4141	6.358
6.8919	5.8044	5.8139	5.5883	5.6152	6.6726	5.9194	6.2852	5.856	5.5305	5.4768	7.2343	7.9258	7.5315	5.8791	7.0583	6.364	6.0917	7.9479	5.6181	5.5389	8.3318	5.772	5.7201	6.0405	4.9702	5.8073	5.8226	5.6632	6.5907	5.404	5.0425	5.1337	5.8118	5.9744	5.8113	5.8279	5.4967	5.638	5.8375	5.7415	5.8478	5.9922	5.7654	6.1801	5.7869	5.7085	6.9011	6.3512	5.783
6.9072	5.4427	6.1353	7.1796	7.1377	5.969	6.3051	6.672	6.7844	6.6277	6.7767	7.1953	6.9785	6.6938	6.2878	6.4006	6.0397	6.3585	8.0903	6.6517	5.1037	4.7481	6.5547	3.6159	6.4962	5.6546	4.1406	5.8721	7.5649	5.7706	7.6577	7.9461	7.7188	6.1742	4.6935	6.8322	6.4157	6.5319	7.1711	7.5163	8.3254	6.8883	7.1239	7.3683	7.4372	7.0202	7.1059	6.6909	6.6771	7.4153
6.9174	5.0214	5.8435	5.6047	5.4919	5.6067	5.3307	5.2884	4.4719	6.1633	6.0363	6.7802	6.6331	6.4443	6.8239	6.1905	5.6129	6.0165	5.126	6.1628	7.1206	4.2159	3.5533	6.6149	4.9358	3.7166	6.4137	6.15	8.351	7.4201	3.3758	5.9634	4.7958	4.8852	5.6821	3.8711	5.2179	4.5895	5.2598	3.4829	5.7824	3.8479	6.2811	8.0327	7.3146	6.1211	6.1209	5.0709	6.0782	6.222
6.9177	8.3933	8.9985	8.6057	8.9218	8.6089	9.3736	9.5327	9.5909	9.4705	9.0805	6.7344	6.9681	6.7273	5.5906	5.561	6.4264	5.6102	7.6909	9.3324	9.3511	9.042	7.3882	9.1432	5.8751	8.6779	10.021	8.615	8.042	7.6916	5.5624	7.6266	7.9011	6.1408	9.2632	7.6888	9.507	9.555	7.7476	8.3536	8	8.2159	8.3156	8.7346	11.074	10.895	9.93	10.752	11.149	10.653
6.9265	5.6465	7.8725	8.1894	8.2592	8.0704	8.367	8.2495	8.7215	7.8688	7.7148	6.7063	6.8998	6.0486	5.2588	5.5955	4.584	4.5777	7.799	6.1589	6.8757	9.3459	8.4699	8.3433	6.4212	8.6631	9.7268	6.7423	7.3705	7.6522	7.9056	7.7843	7.4404	7.9757	5.9252	7.3329	8.1045	8.1215	8.6594	7.1796	8.9485	8.0228	7.8891	9.1967	8.7207	8.6635	8.5742	8.0137	8.348	9.0818
6.9276	5.9035	6.9682	5.9661	6.2703	6.9447	6.466	6.6322	5.7835	6.2314	6.4848	7.0909	7.0554	6.7405	6.6584	7.6494	6.827	7.5647	3.572	3.2401	4.4668	3.1925	4.892	3.8919	4.7031	5.0413	3.1548	3.5788	3.5876	3.2687	5.2603	3.6626	3.3196	3.6606	3.715	3.8414	3.3658	3.1823	4.9045	3.2881	5.7488	3.4007	5.7572	3.8354	3.2929	3.1811	3.0872	3.3937	3.7471	3.3131
6.9326	6.5447	7.1055	6.8515	7.1196	7.397	7.0857	6.8564	7.1175	6.7455	7.3206	6.7749	7.6804	8.4981	7.0072	7.9693	6.8881	8.7486	7.7526	5.6383	5.9532	6.6894	7.2446	6.4022	6.7947	5.6289	5.8621	5.8089	7.1873	6.5609	6.1669	6.9615	6.0458	7.4517	6.0965	7.0579	6.1926	5.7408	7.2364	7.5413	8.5842	5.9796	7.1313	6.8372	5.7019	6.3898	6.3908	6.5801	5.7166	6.7307
6.9389	7.6557	7.9945	7.1511	7.7389	6.7987	7.6933	7.5153	7.2802	7.5562	7.5293	6.814	6.6665	5.1655	6.7296	5.9535	6.1677	6.8416	6.4473	9.5104	7.6874	8.3362	5.8722	9.7141	5.6	8.3098	10.938	7.0501	5.5395	8.7545	5.4444	8.3571	5.9958	5.0223	7.5698	6.7485	8.2297	8.0957	9.536	5.0895	6.781	5.701	6.1565	4.2913	6.3169	6.8769	7.3955	6.3299	6.9656	6.5726
6.9414	4.3465	4.1268	4.0561	4.0182	3.5951	3.585	3.7941	4.4142	4.06	4.3968	8.9158	6.9288	6.4597	6.1348	5.8942	5.8393	7.7296	4.3265	3.55	8.5928	4.0464	3.9088	4.3451	6.4571	4.2914	3.6992	4.3991	3.9655	4.3339	4.0707	4.8931	4.7938	4.2063	3.8901	3.8253	4.3607	4.7066	3.3532	4.1656	4.869	4.3793	3.6371	4.2822	3.3507	3.7412	3.5699	3.738	4.6062	4.2263
6.9422	7.0597	8.3198	9.0827	9.1824	8.2919	8.8125	8.8999	8.9244	9.0633	9.0112	6.0681	6.4047	5.1457	4.1667	4.7113	3.9097	4.2548	8.3552	8.828	6.771	7.7305	7.7245	4.1481	7.1805	7.8691	7.8132	7.1314	6.5499	5.7384	6.7136	9.1999	8.5222	5.0286	7.2987	7.5815	7.2882	7.9743	10.074	9.8566	8.5089	7.6154	8.0546	8.4722	10.589	10.638	10.402	10.66	10.538	10.031
6.9446	5.951	5.0972	6.8304	6.0481	4.309	4.7485	4.7857	4.3575	5.3188	6.1542	7.0692	5.4301	5.3361	5.3153	5.4895	4.2982	5.48	5.0872	4.3846	3.0149	5.8406	6.5043	4.1602	8.0922	5.5253	3.9278	4.0072	5.822	4.6959	6.1787	6.8709	5.0835	4.2214	5.2336	3.978	4.6845	6.1141	6.2048	6.9612	7.4137	6.5642	6.2065	6.4256	3.2236	3.8113	4.8478	4.061	3.6726	4.1441
6.95	8.6467	8.7069	9.3679	9.0416	8.3528	8.7543	9.1747	8.9434	9.1611	9.1725	5.9991	6.2371	6.9516	6.1839	6.3068	6.2188	6.1717	7.3458	8.7178	6.5082	9.0561	7.2705	8.3759	8.0669	8.1703	9.1648	8.5846	7.9114	7.3567	7.0882	9.0387	7.0442	6.3503	8.6045	7.4361	9.9654	10.152	10.634	7.3058	8.2333	7.2638	7.9788	10.27	9.8127	10.284	9.8114	9.4688	9.2015	10.002
6.9563	4.3792	4.3768	3.1356	4.4025	4.4529	2.963	4.5937	4.2399	3.7091	3.6528	7.8384	8.3498	8.395	8.097	8.6977	7.1682	8.0547	7.82	3.6739	2.924	8.4941	8.652	6.1199	7.5815	7.3996	5.7189	4.0004	6.4557	5.933	10.209	9.1	8.4853	8.9127	7.6481	5.0356	4.7022	6.9548	8.2983	8.8854	7.7158	3.0553	8.7577	2.8422	3.7232	4.4915	3.7388	3.9976	5.0529	4.1757
6.9628	6.384	6.3349	6.5051	6.8137	6.7409	5.7287	6.3674	6.2777	6.2093	6.1805	7.7442	7.9885	7.6891	8.1508	7.7038	6.9049	8.5212	8.6857	6.0997	5.3755	5.9034	7.6227	4.8688	6.1982	5.5693	4.2366	6.1838	6.769	6.3254	8.0004	7.4283	6.8798	7.3803	7.0686	5.9178	4.8442	5.7422	5.7308	7.3629	8.3151	6.1753	7.2144	7.4489	3.9382	4.5853	4.5973	5.31	4.0693	4.2123
6.9662	10.436	10.449	10.484	10.552	9.7387	10.045	10.012	10.252	10.452	10.501	7.3833	6.4846	7.0028	7.3225	6.6628	7.0067	7.3654	9.4251	10.67	9.7575	11.234	7.8044	10.33	8.5389	9.816	10.943	9.4656	7.5365	9.3946	6.8925	9.752	8.4224	6.5901	8.6885	9.3794	10.918	10.766	10.142	9.5164	9.3004	10.031	9.1678	7.6594	10.236	10.448	10.55	10.296	9.694	10.441
6.9697	5.6396	5.7634	6.5237	6.1514	5.7402	5.6871	5.8238	5.6424	5.8154	5.9875	6.9062	6.3635	6.3072	6.2405	6.4433	5.8066	7.0816	6.1533	5.682	5.7649	4.787	5.1866	5.3583	5.8514	5.311	5.6421	5.6336	6.5169	5.4397	6.2493	5.8101	5.8295	4.6522	5.7168	5.2284	4.8775	5.6242	5.5362	5.3403	6.2406	5.9995	4.952	5.9722	5.3076	4.8082	5.4057	4.6163	5.5954	5.8252
6.9708	6.4217	6.2228	7.1772	6.3364	6.2955	5.8733	5.8347	6.1039	6.0708	5.7023	6.5915	6.7729	6.9863	6.9028	6.9236	6.6997	7.321	6.7904	6.3669	5.1709	4.7859	5.2943	4.3319	6.0826	6.0618	4.2756	5.065	5.0049	5.1977	6.6106	5.0342	5.5749	6.6238	5.9221	6.2339	4.4541	5.2149	6.0931	6.2303	7.3204	6.0276	6.1091	7.586	5.7937	5.7579	5.8706	6.182	4.9438	5.659
6.9723	4.3908	4.9655	4.753	4.8507	5.0021	4.7351	4.8205	4.3812	4.5382	4.3144	6.7881	6.6496	5.8055	6.5142	5.4728	5.8106	6.8658	4.9143	4.5309	5.4538	4.3599	4.2855	3.8413	5.763	5.8793	4.3182	4.8795	7.4819	6.8582	2.8733	4.31	3.5263	3.4474	3.5576	4.3722	4.342	4.3442	4.5667	3.1866	6.6596	4.463	4.3881	3.8932	4.243	4.2736	3.6561	4.3981	3.7745	4.2521
6.9737	5.261	3.0923	3.9036	3.9239	5.2656	4.0024	4.3154	3.9537	3.9904	3.8934	7.1623	8.0107	8.1859	7.36	7.8451	6.1945	7.1272	7.849	3.8926	5.5619	3.9506	6.7676	5.6536	7.9064	3.8856	4.0271	6.1117	8.1671	7.9927	5.6984	5.4073	5.9399	5.786	7.4474	3.9505	3.9588	3.0411	3.8459	8.7601	7.1861	6.2455	5.9962	6.0901	3.9246	3.9423	4.0674	4.9095	3.9277	3.9417
6.9916	8.2123	8.0439	7.8909	7.4967	6.9113	8.3162	7.4721	7.1269	7.3739	7.6905	5.7252	6.4688	6.2542	5.8655	5.7426	6.7969	6.6404	6.0281	9.1396	7.2211	8.3408	6.4989	7.3866	7.1002	8.7116	8.5399	7.0035	6.4627	6.983	5.3056	5.4973	6.5229	6.1068	5.5224	7.6591	9.0164	8.7625	8.1569	5.518	7.0147	5.77	7.4734	4.9636	8.8285	8.0758	8.5727	8.0934	8.8644	8.445
7.0002	4.7882	4.9163	4.7491	4.9522	6.2261	5.4516	5.2142	5.3472	5.5435	4.6983	7.0558	6.9375	6.9885	6.333	6.6412	6.0962	6.9182	2.8346	3.1111	6.108	3.5972	5.3858	5.6879	5.6127	6.4872	2.5097	5.872	4.0505	4.8731	6.564	2.9844	4.6785	2.707	4.7718	5.1356	3.2599	2.2562	5.1688	3.2724	5.234	5.3608	7.1901	4.5509	2.9803	2.4332	2.6141	3.2884	2.5933	2.4243
7.0014	5.7368	5.3296	5.484	5.216	5.8796	6.3809	6.0891	6.2113	6.0729	6.2576	6.6601	7.6137	7.273	5.5178	6.9404	6.8743	7.3906	6.697	4.1852	6.6769	4.3015	7.5359	4.2816	7.5694	5.166	4.2627	4.254	7.329	4.9456	6.9489	5.053	5.2957	7.2103	6.8493	4.467	4.2778	4.6618	3.995	7.508	4.1581	5.9178	5.9969	6.436	5.5025	6.0065	5.5457	5.5549	5.7239	5.9103
7.0022	3.4094	5.1563	4.5166	5.3507	5.4144	5.0485	5.1237	4.8738	4.4867	5.1277	7.655	7.2112	7.1887	7.2278	6.9204	6.4421	6.7036	9.3139	6.2147	7.7613	6.413	6.946	6.2537	9.2913	5.9782	5.3851	6.0071	8.3423	7.6036	7.092	9.0813	8.7377	5.9268	7.2393	3.6996	6.2366	5.8038	6.4397	9.6382	9.9352	8.3651	4.8049	9.7395	3.8623	4.0074	5.1714	3.5962	4.7974	4.6872
7.0065	3.256	3.1815	3.5646	3.3713	3.2159	3.4753	3.2313	3.4189	3.1992	3.1931	7.9942	8.0177	7.1983	6.8186	6.6766	3.4561	7.4447	3.0956	2.8633	3.0682	3.125	3.0975	3.4186	3.5978	2.7804	3.1433	3.1936	2.9122	3.2033	2.9228	2.9387	3.1157	3.1225	4.8573	3.28	3.2842	3.1446	2.6246	2.9612	2.7591	3.2894	3.2009	3.1025	3.0891	3.2399	3.1542	3.2389	3.1537	3.1665
7.0157	6.0771	6.3169	6.5082	6.7125	5.9393	6.1082	6.0908	5.6022	5.761	6.3688	7.0913	7.4663	7.9276	7.3646	7.3579	5.9404	7.6027	6.4358	6.135	6.8508	5.203	6.8662	4.7222	6.034	7.1358	3.8981	5.9529	7.0152	5.1308	6.9076	5.4568	6.0749	7.1459	6.4828	6.3653	3.9278	4.7689	6.6496	6.2873	7.5383	7.5102	6.9879	6.8338	4.3318	3.6051	5.2919	3.4809	3.5293	4.0657
7.0166	7.1096	8.0865	7.4281	7.0791	8.4806	7.7901	7.7517	7.6107	7.6202	7.4069	6.3848	6.2487	6.2313	6.367	6.8155	6.5757	6.7113	7.3982	6.0568	8.3326	7.698	7.1223	6.7098	8.9941	6.5694	6.0759	8.3923	7.8686	7.2504	6.2524	6.5273	5.2303	6.5782	8.5117	6.7074	7.8453	7.2098	5.7673	6.7898	7.6661	6.6465	7.1039	6.5303	6.5416	6.6916	6.5951	6.667	5.3283	5.7972
7.0264	9.4048	9.3697	10.282	8.9049	8.6139	8.1979	9.2836	9.8591	8.8358	8.905	6.7318	6.9205	6.9972	7.1396	6.0645	5.4745	7.6665	10.577	5.4383	11.95	8.2104	11.121	5.6702	7.3175	10.751	6.9984	11.263	7.3119	8.7916	11.278	8.013	12.049	11.696	6.7353	8.2043	8.562	7.4812	7.1554	10.63	10.298	11.126	9.0058	11.358	9.6683	9.6541	8.4011	8.7671	7.7268	9.3435
7.0283	6.8788	6.2179	6.7025	7.4447	7.9499	7.4975	8.0019	7.9751	7.4061	7.0612	7.8492	8.3751	8.017	8.6815	8.3018	7.3947	8.2153	7.8892	7.3998	6.7018	4.8612	7.362	5.5989	7.1735	6.7062	3.2606	7.5941	7.9715	7.3543	8.2504	7.4092	8.2442	6.5878	7.7513	7.2812	7.3023	6.5076	6.5283	7.7425	8.4515	8.7342	7.5601	9.2645	7.2627	7.1953	7.3392	6.447	6.4736	7.4813
7.0306	5.8152	6.1716	6.2969	6.0433	5.5935	5.3988	5.9794	5.7061	6.2629	6.1486	6.6785	6.548	6.6103	6.5123	7.3073	6.2116	6.7853	6.5561	5.998	5.1842	4.7428	4.8669	5.1072	5.6771	4.9546	3.4909	4.9379	6.6561	6.3451	5.545	5.5209	5.009	5.5262	5.6004	4.6172	4.5465	4.5502	5.5885	6.1352	6.7496	6.6211	6.2684	6.086	6.3037	6.1978	6.0477	5.9473	6.0511	6.1806
7.0407	6.3722	7.3963	7.3862	7.8067	7.7719	7.4533	7.7412	7.1532	7.5272	7.5854	7.8257	7.5409	7.3758	7.0505	7.5497	5.5277	7.6623	6.4397	6.9315	5.6865	6.807	4.0715	5.8838	4.4986	6.9617	4.9447	6.2165	5.4175	4.7993	7.0408	5.3856	5.8257	4.6011	5.6666	7.1497	5.6909	6.9643	8.0335	6.8916	7.2622	7.0418	7.739	6.641	6.9558	5.8436	7.1663	6.1965	6.3395	6.8864
7.0429	7.9419	7.8016	7.9304	7.7696	7.6405	7.8083	7.5538	7.8311	7.5822	7.5866	7.1258	6.7021	7.4168	7.6852	7.5215	7.6789	8.1673	7.3693	6.7282	7.2723	7.2768	7.7318	6.9161	7.0796	7.26	7.2567	6.8582	7.3641	8.134	7.7856	7.8908	7.063	7.5514	7.9127	7.6039	7.0321	7.2902	5.4877	6.1613	7.4834	6.712	6.178	7.9091	7.7157	7.8308	7.7929	7.0448	7.1641	7.3497
7.0488	6.0094	6.7847	6.2776	6.2824	6.1413	6.3267	6.4578	6.4681	6.5989	6.2633	6.4554	6.0769	5.7548	5.7208	6.3628	5.9397	5.4217	6.0571	7.1387	8.3467	7.5105	7.6553	8.2029	8.184	8.2093	8.001	6.4812	8.2852	8.3178	5.8017	6.8574	7.3393	6.8226	8.568	6.8076	7.5867	6.0691	8.062	6.4037	7.2321	6.0631	6.5457	5.7708	6.0594	6.176	5.8292	4.3994	5.7306	6.1934
7.0507	6.2837	6.1244	5.8641	6.4332	6.5653	6.2476	6.181	5.995	6.167	6.4191	8.1705	8.2849	8.0906	7.2753	7.7888	7.2629	8.6093	5.1445	6.3017	5.9145	5.2333	6.1726	4.7828	7.3056	7.5459	3.1926	6.3901	5.0336	4.8665	7.1573	4.7346	5.8683	6.037	4.9199	7.8306	4.9577	5.1127	7.3049	6.1665	6.9945	6.6993	7.0286	6.1876	3.3715	3.2985	4.081	4.8005	3.7237	4.7504
7.0566	5.9246	5.8121	5.4537	6.1648	6.1566	6.373	6.9239	6.1	6.462	6.0588	7.3765	6.8762	7.7241	7.4372	7.0432	6.4932	7.4295	5.7372	5.4056	5.4374	5.4618	5.6739	5.5566	5.4761	5.4166	5.1077	5.483	7.4937	5.4553	6.5187	5.3999	5.7549	5.5035	5.4683	5.5566	5.7063	5.463	5.7748	5.496	7.1478	6.4791	5.6247	8.2027	5.4412	5.4827	5.4048	5.5944	5.3603	5.4165
7.0672	7.2358	7.3441	6.6006	6.9152	6.6991	7.0032	6.4638	6.6333	6.9776	6.817	7.2545	6.9816	7.1937	6.9025	7.0456	7.2343	6.8988	6.3884	8.5738	3.5204	9.4516	8.4641	9.5333	5.2975	9.0335	11.39	9.5112	7.5872	7.4023	6.6101	8.5641	8.1477	7.6815	8.9228	7.4102	8.7337	8.9615	9.509	8.3095	7.25	7.4818	7.9348	7.1233	6.5061	6.7782	7.3681	6.461	6.4811	6.6072
7.0705	4.4615	5.1877	5.8458	5.4103	4.9219	4.5218	4.8643	4.3825	4.9922	5.4461	5.7592	5.367	5.5466	5.7584	6.5652	5.8259	6.6857	5.7295	3.8054	3.9004	4.0084	4.4871	4.2227	5.2493	3.7201	4.1035	4.8548	5.795	3.9169	4.2173	4.147	5.1816	4.0381	5.6112	4.751	4.482	4.3821	3.4043	3.8702	6.0741	4.2087	4.1288	5.8734	3.9555	4.3718	4.0887	4.5563	3.9841	4.6399
7.0794	9.8525	10.281	10.101	9.3051	8.9396	9.5327	9.5551	9.5428	9.867	9.2777	5.4518	5.6321	5.6796	6.5414	5.7637	6.1969	5.8445	9.5501	10.202	7.7454	9.4605	7.8632	8.6018	8.0166	9.0073	12.18	9.0775	7.606	8.3277	7.8022	9.4134	7.6924	8.2487	7.1774	9.185	10.114	10.917	8.0351	7.0846	7.0963	6.0201	7.0536	6.6495	10.346	9.4658	11.2	9.1259	10.036	9.5079
7.0825	5.2579	6.9712	6.4106	5.9954	5.3703	6.7021	5.3533	5.568	5.0252	6.2342	4.2671	4.1067	4.7992	5.0788	4.712	5.3669	4.6959	5.3942	5.1217	8.0945	8.9875	8.226	8.2964	4.8827	7.7206	8.7349	5.4986	4.509	6.1302	5.8022	7.3783	6.6477	5.6699	8.9825	5.0865	6.8697	5.644	5.6551	4.8671	5.5675	5.8725	4.9917	4.7195	4.5802	4.8589	4.8094	4.411	4.8454	4.7269
7.0842	6.4627	6.8811	6.5392	7.0277	6.8762	6.8769	7.2574	6.4076	6.8871	7.3532	6.9706	7.3297	7.4917	7.4206	7.4102	6.6159	7.1838	7.2739	5.5972	5.6369	6.1117	7.1758	6.8419	4.8038	6.5206	4.2444	5.9268	7.6189	7.1597	6.8037	7.226	7.2758	7.1648	7.7173	6.7598	4.7454	5.2484	6.154	7.8007	7.586	7.4403	6.6213	7.7791	5.4413	6.1025	6.5701	5.1292	4.6538	6.068
7.0844	9.831	9.7115	9.4543	9.6063	9.4033	9.5386	9.4317	9.4428	10.121	9.8077	7.723	6.63	7.3079	6.7027	7.7086	7.3052	6.6684	6.8509	11.198	8.5572	9.7087	8.5432	9.6514	7.3013	10.164	10.417	10.605	7.2224	7.4583	8.4902	7.7548	9.4521	7.1791	7.5119	7.5591	11.48	11.145	11.218	10.03	6.782	8.5135	10.022	1.9406	9.6903	8.9649	9.8828	9.5418	9.5714	9.9177
7.086	6.022	6.0381	5.7333	5.9711	6.8099	6.1728	5.8782	6.5908	6.1487	6.1254	6.5947	7.2886	7.3549	7.52	7.2596	7.371	7.5249	6.4692	5.306	4.3455	6.0087	6.7739	4.2098	4.309	5.6528	6.6182	6.1508	5.7523	5.8735	6.4223	6.5706	6.0358	6.9969	6.0102	5.3645	4.3009	5.3663	5.5503	6.1011	5.0275	4.2238	5.3274	7.2276	5.7271	3.9842	5.848	5.0421	5.8176	5.604
7.0941	3.0584	4.4309	5.1329	4.6533	4.4433	4.1027	4.034	4.462	4.1712	4.4889	5.1967	5.9149	4.9323	6.1766	3.9988	4.3916	6.0538	3.9665	2.7115	2.969	2.9752	4.2165	3.0231	5.1741	2.4041	2.9885	2.7763	4.5047	4.0075	2.7836	2.7916	2.4978	2.7643	7.1476	2.8037	3.3211	2.7446	2.3975	4.843	5.4105	3.1988	3.0325	4.6067	2.9045	2.9641	3.2492	2.8913	2.6591	2.9668
7.1063	6.984	8.0216	8.3855	7.8877	7.3756	7.6249	7.5714	8.1334	7.6457	7.9486	6.8902	6.5951	6.6639	6.9609	6.6885	6.9634	7.1644	8.3202	6.8971	7.4654	7.8443	7.1452	6.3642	5.1305	6.7281	6.6495	6.6442	6.1205	6.8368	7.1131	7.2715	7.7279	7.2239	6.3492	6.5008	7.3587	7.0827	6.9725	7.0721	7.2974	7.1789	6.7847	6.9051	8.8175	8.9614	8.9477	8.5775	7.8216	7.6019
7.1069	5.7197	5.7074	5.8716	6.2231	5.9586	5.8232	5.7464	5.7044	5.6926	5.5502	7.2391	6.2565	6.0036	5.8273	6.3706	6.3193	7.1273	6.1789	6.068	5.0908	5.3766	6.5617	5.2848	6.7039	6.9915	5.419	5.6136	5.6655	4.4613	6.1698	5.7749	5.2642	5.2397	4.0202	5.9053	5.3022	5.6381	4.5375	6.3645	6.2943	5.3728	5.7744	4.7555	4.1259	5.1054	5.5665	5.282	5.0238	4.5855
7.1084	10.163	9.8646	9.9225	10.1	9.3898	9.6551	9.4389	9.0883	9.8083	9.7593	6.1554	6.3176	6.3874	6.629	6.1246	6.7666	5.4669	6.2158	9.5444	5.0025	9.7306	7.5693	8.6708	7.3063	10.79	10.257	9.5851	6.8427	7.7488	8.0125	8.295	8.8872	4.469	8.9299	10.122	10.586	10.158	12.146	11.005	7.1971	6.7181	10.106	8.1663	11.574	12.204	11.182	11.881	11.755	11.638
7.1087	6.3195	6.0956	6.1469	6.112	6.4518	6.1908	6.4602	6.1824	6.0114	6.0789	6.7294	7.0423	7.5083	7.3551	7.1864	7.222	7.6682	6.1847	6.1958	6.0295	6.2026	6.131	4.8318	5.9791	6.8428	5.1858	6.202	4.8911	4.9223	6.342	5.3252	6.0839	6.199	5.6708	7.0003	5.2231	6.0922	6.3513	6.5509	6.947	6.2462	6.4773	6.5214	5.0668	5.0986	5.6223	6.0482	6.0821	5.6464
7.1152	8.7811	8.7531	9.4149	8.5648	8.2617	8.3686	8.5048	8.263	8.5952	8.6693	7.365	7.8835	8.3006	7.6817	8.3235	7.5623	8.6133	7.9771	8.3318	6.3293	5.9117	6.4035	5.3203	7.0877	7.5703	5.7432	7.1479	7.8089	7.0938	8.0888	6.5297	7.3164	5.6205	6.577	7.6181	6.4047	7.5681	8.3455	7.7416	8.9783	6.7856	7.6328	8.6592	8.1099	8.639	8.3069	8.2807	8.4937	8.7163
7.1256	3.5318	3.4841	3.1473	4.018	3.1385	2.7736	3.5554	3.2165	4.2624	3.8443	5.2198	3.5718	3.1876	3.9243	4.1682	3.647	3.4829	3.5092	5.4647	8.174	7.6244	3.695	8.6443	3.2136	4.9954	7.8194	3.5261	6.6996	8.8078	3.6768	4.008	8.8951	4.543	8.1101	2.8928	3.3056	3.2001	5.0259	2.7096	6.1158	3.7748	4.1684	2.2033	4.3384	5.6042	3.7243	4.251	5.7219	3.8699
7.1261	6.5288	6.8527	7.3466	7.2554	7.0437	7.0134	7.1908	7.4257	7.0448	7.4345	7.3789	8.4791	7.9439	8.221	7.5589	6.5715	7.9413	9.001	7.6919	6.1331	6.8243	7.9647	4.6081	7.1336	6.142	4.991	5.9134	7.4408	6.3516	9.4681	6.945	7.6354	8.2069	7.8924	6.1339	7.3545	7.4643	6.5669	8.6102	8.2193	7.37	6.9472	7.7159	7.317	7.5546	7.429	6.5447	6.83	7.1341
7.1351	5.9421	5.9746	6.3841	6.9575	6.7913	6.5365	6.7346	5.8104	6.7208	6.8444	7.2962	7.57	7.6221	7.0677	7.6845	6.3959	7.4905	7.2451	6.929	5.912	5.1329	5.753	4.1526	6.4592	6.3063	4.4407	5.3406	6.7602	4.8518	7.9035	6.0617	6.185	6.0867	6.4791	6.5081	5.2157	5.7532	7.4491	8.0356	8.1939	7.3971	7.0856	7.2181	6.3425	6.5	6.6456	5.6329	6.5524	6.4847
7.1364	6.0733	5.5675	6.7464	7.059	5.9244	6.4463	6.576	7.1134	6.5559	6.5461	6.327	6.9575	5.9765	7.1211	5.9767	5.1153	6.8576	7.3773	4.0465	6.6162	2.9944	6.5221	4.9774	7.5693	3.6102	3.4562	5.2844	7.9285	8.8617	5.7698	7.9098	7.9088	6.805	8.8423	4.1198	4.1598	4.199	3.8841	8.5065	8.6439	8.2504	4.1949	6.1323	6.6186	6.1468	7.3628	5.3704	5.6858	7.5475
7.1365	4.8318	5.6475	6.1673	5.5654	5.3285	5.3445	5.4461	5.0092	5.4074	5.0212	6.7636	6.7131	7.2543	6.8199	4.6791	5.4888	6.8433	3.9286	7.6527	6.0271	4.2942	4.7678	6.3827	10.301	4.846	7.4957	4.3594	7.4013	6.0013	4.2662	4.8699	4.4801	3.8808	6.7821	3.8208	3.6916	4.771	5.3214	4.5799	4.8026	3.2063	3.8974	7.2704	5.5076	5.3914	5.6516	4.9498	4.0996	5.4361
7.1416	7.114	7.3631	7.5822	7.3944	7.2294	7.3205	7.2921	7.3815	7.332	7.3107	6.5421	6.5447	6.7334	6.5916	6.8383	6.7729	6.9634	6.6141	6.9523	6.5444	7.4504	6.626	7.1877	5.3703	8.5264	8.9608	7.3616	6.4826	6.5786	6.6493	6.2385	6.2154	5.6203	5.8528	8.572	7.2845	6.8816	9.6367	6.4768	6.9433	5.9456	7.375	6.915	6.6039	6.3857	6.9901	6.309	6.0891	6.6719
7.1537	5.4391	5.6507	7.3682	6.4861	6.2788	5.8786	6.7956	6.179	6.0468	6.1407	7.1436	7.19	6.2592	6.2025	6.0127	4.9059	6.4275	4.0816	5.3139	5.84	5.6959	6.1385	6.6702	5.1019	6.2211	6.0596	2.6525	5.1679	6.0562	4.966	4.2025	3.6905	4.4083	4.8489	4.6649	5.8103	5.6798	6.542	6.5542	5.2284	3.2065	4.8221	6.1742	5.875	6.1979	6.2376	5.9404	5.9533	6.586
7.1744	4.0054	3.7736	3.5573	3.6802	4.3033	3.5392	3.7984	3.9106	3.937	3.6663	7.3332	6.7448	6.912	7.4617	7.4891	4.9587	6.6506	9.0119	3.638	3.7092	3.6855	6.4817	3.9447	7.4618	3.4266	3.6839	4.231	7.5958	6.9414	9.7045	7.4413	4.7217	7.4107	8.1962	3.6203	4.1615	3.5387	8.7581	8.3061	6.3914	4.3793	3.9184	3.7087	3.5286	3.5451	3.4989	3.6201	3.8462	3.5889
7.1841	5.4668	5.3791	5.6722	5.4508	5.5485	5.4224	5.7796	4.448	5.6577	5.8376	8.3563	7.8204	8.0666	7.3306	7.1345	6.8681	7.235	8.3469	6.2992	8.4079	3.2169	9.2242	6.5487	9.0342	3.2355	3.9533	6.5815	8.6052	7.2541	8.614	8.8539	9.1951	8.929	9.5893	3.272	5.8278	6.8994	2.4395	9.7911	9.1892	8.9427	8.2794	9.5993	5.3187	3.3243	5.2309	3.5111	4.8518	5.5919
7.1867	6.9181	7.1215	7.0358	6.8587	7.3538	5.8466	6.9924	5.4479	6.3195	6.9728	7.0979	8.2519	8.2677	7.9542	7.291	6.5862	8.4862	5.7483	6.4264	3.9316	5.0392	5.757	4.2187	5.8502	6.6586	4.5323	6.0888	6.7735	4.1983	8.1657	5.6426	5.7743	5.8456	4.0076	6.7215	5.5953	5.771	7.2053	6.4077	7.2285	4.7364	7.1141	7.3534	4.8143	5.3446	4.9928	4.2774	5.1246	5.2704
7.1988	4.3856	4.9563	5.1752	4.8962	4.9426	4.6101	5.3039	4.3833	4.9345	4.7182	6.6806	6.6004	6.8586	6.0499	5.2667	5.0744	7.18	4.7762	4.972	4.5304	4.1205	5.6175	2.9611	7.0155	6.4472	4.3827	5.0378	4.2933	5.2565	5.5621	4.3362	5.0021	4.4203	6.2539	5.1695	5.0239	4.6732	6.2181	6.5974	7.6427	7.0092	6.2715	5.1431	3.2716	3.8687	2.845	3.9526	2.7824	4.3596
7.2	5.3324	5.5682	4.463	5.3572	3.8469	3.7472	3.8612	3.9298	5.8475	4.7305	8.8819	7.8771	8.8556	8.5264	7.6731	8.2696	8.1692	5.6435	8.0334	7.8797	8.6136	8.795	7.4516	7.5843	5.955	7.8032	7.8671	7.4234	7.4328	7.8503	6.9015	6.915	10.521	6.2334	8.6308	7.687	7.7301	5.2339	7.2497	7.8344	7.3088	7.136	6.7627	6.2836	6.8601	6.0198	6.473	6.7785	6.316
7.2236	5.7617	5.6238	5.8449	6.0359	6.2518	6.0999	6.2728	5.4859	5.8722	5.87	7.4963	7.3125	6.6728	7.0005	6.8181	6.7039	7.3887	6.3118	5.8046	7.0593	5.6433	6.2349	5.345	7.1197	6.2612	5.0554	6.9706	6.7601	5.9058	6.7171	6.7637	6.9313	7.0705	6.4674	5.6655	5.6568	5.5188	6.3052	6.9446	6.6414	7.345	6.8436	6.7725	5.3825	4.9729	5.2439	4.9292	4.5475	5.2708
7.2293	6.4151	6.4236	6.4186	6.2883	6.0242	6.4354	6.4263	5.7739	6.1947	6.3397	6.8232	6.8649	6.9284	7.118	6.9231	6.466	7.5092	5.7314	5.7369	6.3903	5.7446	5.1867	3.685	5.3574	6.4528	3.4563	5.442	6.6038	4.7352	6.7631	6.5034	6.3298	5.4611	6.6596	4.6315	3.9201	6.0567	5.8978	6.0167	6.6301	5.2688	6.1918	6.0573	6.3713	6.345	6.1946	4.851	6.238	6.2181
7.2352	6.8597	7.5425	7.9619	7.812	7.3386	7.3167	7.4458	7.3962	6.9307	7.559	7.9773	7.8132	8.3191	8.016	8.3202	7.1069	8.3769	7.892	4.3365	5.6825	3.3521	6.4579	4.7195	7.1747	4.4406	2.9412	6.1355	8.3369	6.6094	7.4112	6.4194	6.9082	6.9383	7.379	4.6139	5.2018	6.2941	3.9692	8.0542	8.5093	7.9595	7.0902	7.8584	7.0803	7.5388	6.8511	5.8257	6.6828	7.4019
7.2461	8.1129	9.078	8.621	9.2734	8.5392	8.9299	8.5572	8.4641	8.5993	8.748	7.3372	6.722	5.2659	6.6731	5.87	5.2999	5.6945	7.2343	10.078	7.8952	12.014	3.4375	10.351	4.425	9.0839	11.963	8.0485	7.3074	8.6208	3.4866	6.2966	6.3151	4.8736	7.5848	9.1276	9.8589	10.459	9.2784	4.4898	7.788	5.3185	5.6305	8.6852	11.821	11.351	10.924	11.229	11.684	11.43
7.248	5.8986	6.2405	6.0455	5.6565	6.6047	6.5167	6.7014	5.8265	5.9102	5.9806	7.1142	6.7709	7.8365	6.9246	8.1161	6.7218	7.757	6.9314	5.0082	5.2105	5.3024	5.0256	3.8758	5.4516	5.4045	5.2421	4.2853	5.3905	6.6133	5.0138	4.778	5.3776	5.722	6.4489	5.5288	5.405	5.0481	6.4505	5.2197	5.7042	4.4742	4.9737	3.8972	5.5523	5.2278	5.7368	6.269	5.2243	5.4347
7.2513	9.1506	8.9278	9.1259	9.2609	8.8698	8.8386	9.1903	9.4386	9.1003	9.2821	7.0635	7.3256	7.8016	7.7925	7.3727	7.8551	7.8962	7.7147	8.6674	7.0899	7.9262	7.5207	7.2668	8.202	8.8059	7.1487	7.9641	7.0438	7.8843	7.5022	8.0851	8.1619	6.721	7.2231	7.3443	8.0738	8.3644	9.3276	8.6434	8.9501	9.4023	8.7595	8.3017	9.129	9.1333	8.7906	8.7892	8.937	9.6712
7.2641	6.0869	6.3119	5.9704	6.0359	5.3987	6.2398	5.1567	5.5065	5.4345	6.1695	7.5197	7.4284	7.2766	7.0581	7.3299	6.5687	7.4372	7.2733	5.5687	5.404	6.471	6.5799	5.5291	5.6186	4.9425	7.0756	6.2148	7.8124	6.8281	8.0324	7.5897	5.1799	7.2375	3.3933	5.3201	6.4251	5.8222	6.2688	6.2744	6.6567	6.5342	5.8032	5.662	8.6214	8.1404	8.0111	7.2064	8.8494	8.0365
7.2683	6.0299	6.1607	5.8636	6.5071	5.9794	5.9706	6.2944	5.9791	6.3221	6.3394	6.6537	7.2267	7.2048	7.1313	7.1067	6.7101	7.8387	5.2829	5.9623	5.0199	5.1736	5.9593	4.852	5.3314	6.598	4.1191	4.991	6.492	5.8101	6.4722	5.2649	5.9899	5.0917	5.2701	4.7982	4.1427	5.1306	6.1587	5.6947	6.635	6.322	6.2614	6.5017	3.9788	4.077	4.3705	3.3591	3.9626	4.9744
7.2691	7.5169	7.5811	7.3044	6.6559	6.8087	6.8665	6.6768	6.736	7.0316	7.0515	6.9174	6.9899	7.4946	7.8053	7.6313	7.7899	7.2941	7.2855	7.4774	7.5324	8.4519	7.917	7.0083	7.437	7.33	7.0171	6.4009	6.7475	6.3271	7.4204	7.1457	7.3186	7.5638	8.0073	7.7677	7.2401	6.7181	7.7106	7.2893	7.2646	7.028	7.2797	6.6397	7.6333	7.7867	7.5775	6.8692	7.9305	7.5784
7.2706	7.8704	7.8859	8.438	8.0248	7.4319	7.7063	7.6468	7.2905	7.3446	7.8511	7.4994	7.789	8.0404	7.4626	7.7553	7.3324	8.549	7.6385	8.1487	4.8866	4.1503	6.7192	6.9236	5.6051	7.3461	5.5868	5.3172	7.2428	6.7245	7.3453	6.3327	5.7778	6.4742	7.122	7.5477	5.8889	7.3583	7.4649	7.0772	7.8037	6.3327	6.9106	7.3478	5.7123	5.0399	7.2721	4.1671	6.1405	6.5027
7.2747	6.5538	6.8103	6.0718	6.2418	7.1417	6.541	6.7278	6.3356	6.4879	6.3962	7.4644	7.3761	7.0091	7.2351	7.0648	7.1397	8.3883	5.8614	6.1389	6.9736	4.9425	6.0525	6.7884	6.6747	6.2809	5.0471	6.3887	6.7256	6.8267	6.7534	6.2389	6.6208	5.2051	6.3103	5.5115	3.4566	4.1184	6.4843	5.8742	7.9935	4.6802	5.9726	6.3138	4.5748	5.5073	4.7634	4.4543	4.9987	5.1766
7.2748	4.8589	5.3786	4.7443	5.0349	5.6954	4.8866	5.3788	5.2833	5.3142	5.2057	6.8114	7.2329	7.4903	6.6468	7.1822	6.5136	6.4117	5.4013	5.2252	8.0674	6.333	7.6104	6.459	7.2323	5.4901	5.2305	5.6281	7.3189	7.6532	8.1044	5.5965	7.2445	6.8852	4.851	5.359	6.6345	5.0157	5.1256	7.4258	7.4416	6.8969	6.1715	6.4517	4.802	4.9103	4.7292	5.2992	4.7801	4.8233
7.2762	7.5622	6.4578	5.7266	5.7311	6.4336	6.5587	6.9217	6.5682	7.3189	6.1446	5.4423	7.5806	7.5415	7.7772	7.6664	7.0725	7.9338	6.9839	7.3963	4.6056	6.3042	6.5431	4.8268	5.1415	6.8973	6.3673	6.5061	7.1647	6.0308	7.0517	6.7586	5.8508	6.1668	4.8343	6.8944	5.6133	6.1116	6.875	7.2771	6.2913	7.0181	7.3808	7.0656	6.4999	6.7032	6.6859	5.7963	7.0508	6.7398
7.2778	6.4625	6.0241	6.2251	6.4552	6.4939	6.5083	6.8839	6.5741	6.275	6.0602	7.2224	7.3845	7.6296	7.5053	7.1722	7.3199	7.6985	7.4256	6.8384	6.4032	5.4305	6.3961	5.9275	6.3887	6.1051	5.6783	6.4634	7.3729	6.5234	7.6475	6.7202	6.6358	5.6671	6.2019	4.9931	6.1775	6.0624	6.6943	7.257	8.0632	7.2851	7.056	7.3165	5.947	5.746	6.1476	4.0087	4.8703	5.5585
7.2824	7.1616	7.2756	7.1142	7.3898	6.5498	7.7601	7.342	7.1652	7.3093	7.1039	7.0372	6.6683	6.4028	6.6763	6.975	6.3428	6.5306	5.7114	7.326	8.3556	7.1284	6.8008	9.1026	6.4262	7.9624	6.659	6.4407	7.3621	9.6711	6.7327	6.9755	7.7041	6.7389	8.7853	7.1914	7.1705	7.1472	8.0049	7.1468	7.6967	7.0872	7.0337	6.887	8.679	8.5491	8.1061	7.7481	8.8842	8.6212
7.2827	6.325	7.8315	7.62	7.4739	6.6692	7.4404	7.2372	7.6688	7.0588	7.2442	6.4712	6.5485	6.2258	7.0933	5.9113	6.2207	6.8405	8.0236	8.2131	9.0137	9.272	8.1945	7.8329	6.4531	8.1983	8.5742	7.603	7.4972	7.7635	8.1334	8.3372	7.6465	8.3931	8.6156	7.9703	8.1346	8.5013	7.9002	7.5825	7.8995	6.9265	7.4392	7.2272	6.6969	6.5516	7.5427	7.2594	6.3447	7.0201
7.2848	6.5073	6.9491	6.9919	6.912	6.5452	6.2058	6.0189	6.1115	7.4755	7.5471	7.4369	7.2387	6.2234	6.4718	7.4433	6.296	7.4473	6.9997	3.5508	4.7678	2.6995	6.9781	4.0258	7.2508	3.0381	2.7586	3.7195	3.0031	5.9884	3.8249	2.6431	8.4799	6.4618	7.8187	3.4641	3.736	3.6608	5.6169	7.3281	5.8377	3.7448	3.7366	4.1867	6.5243	5.8688	6.3912	4.1294	4.212	6.3405
7.2858	6.1842	7.5744	7.5872	7.4826	7.0805	6.7201	7.2315	7.0543	7.2558	7.4348	8.2734	8.026	8.108	7.8361	8.0902	7.337	7.5513	6.2817	7.2003	8.0483	6.3865	6.829	5.0143	7.0258	6.1986	5.7638	7.3732	9.4958	7.2755	8.7163	8.3213	7.0627	5.8705	6.3377	3.5507	6.3853	6.1756	7.4114	8.4414	8.672	6.4535	6.1994	9.4415	6.5238	6.1151	5.9453	6.1337	5.8947	6.5247
7.2861	8.2742	8.5525	9.1648	7.8976	7.9104	7.8664	8.1574	8.2496	8.2601	7.7828	7.0535	6.9813	7.1997	7.3534	6.932	6.4473	7.2272	5.9608	7.7264	3.5711	7.1265	6.3303	7.6473	6.0174	5.2586	7.1876	6.7093	9.3295	7.6858	5.8808	6.7069	5.8088	6.1066	8.0141	4.7533	6.6937	8.1103	5.1949	6.4337	8.2198	6.3028	6.3846	7.8496	7.93	8.6051	7.7538	7.5455	6.9409	8.5135
7.2862	7.1538	6.6301	6.9251	7.4112	7.3116	7.1216	7.4623	7.1649	6.9559	7.0329	7.2393	7.9274	8.1029	7.9336	7.5426	7.076	8.0603	7.4976	8.0893	6.3218	6.9937	6.6662	5.9634	6.6245	6.6591	4.6312	7.0087	7.0653	6.6005	7.5839	6.2255	7.0491	6.4275	6.7932	7.6402	7.039	6.9357	7.3269	8.04	8.1429	7.9372	7.4634	8.8963	6.9137	6.9038	7.164	7.0956	6.7949	7.3723
7.2897	7.6878	10.072	9.9405	8.705	10.36	8.9237	8.5821	8.567	8.8924	8.7783	7.3295	6.6127	6.2663	7.823	7.2722	6.4099	6.8957	8.1969	7.9473	6.8243	6.2297	6.9859	4.8968	6.8581	4.9833	6.3657	4.9203	7.999	7.7102	6.3665	7.412	7.4793	7.4826	7.824	3.3872	6.3549	6.4929	5.349	7.9085	8.5474	7.952	5.8442	7.8872	8.2058	8.7016	8.5906	7.4646	8.6583	8.1958
7.2921	7.2908	7.2551	7.1043	6.8286	7.0622	6.9703	7.0235	6.893	6.869	7.1139	7.9772	7.8673	7.9275	7.4722	8.1144	6.9238	8.5373	6.8096	6.7616	5.2956	6.3853	6.1553	5.907	5.9305	6.533	5.517	5.9689	5.493	5.4547	6.596	5.4729	5.9479	5.0594	5.6235	7.9694	5.582	5.7326	8.0667	7.1552	6.2935	5.633	7.617	6.2401	5.587	5.6778	5.8636	5.3663	6.2211	5.9579
7.3017	6.3235	6.1228	4.6841	5.5098	6.1221	5.785	5.6785	5.698	5.6423	5.7897	5.8164	6.9412	7.536	7.1677	7.498	7.0717	7.79	5.439	3.9409	6.0621	5.456	6.0841	4.0553	5.0785	6.9059	4.4564	6.505	6.0611	3.8936	5.9065	3.4617	5.9917	4.671	5.2683	4.3626	4.0647	4.73	5.3662	4.8522	5.4734	5.7629	6.4169	3.8825	2.2131	3.4683	3.1665	3.305	3.9931	3.463
7.3212	6.2214	5.8497	6.5166	6.0815	5.8044	5.7644	6.1677	5.8177	6.2313	5.9361	6.7823	7.1744	7.4754	7.2011	7.3885	7.382	7.3889	6.8797	6.8918	6.4314	5.9501	6.6132	5.9578	6.538	7.2593	5.3894	6.498	6.7398	6.5592	6.6691	6.0066	6.4917	7.1687	6.0485	7.4321	5.5881	5.7463	6.5875	6.3641	6.8213	6.5867	6.733	6.8174	5.662	5.646	5.6115	5.8738	4.3824	5.7453
7.3215	8.3586	8.6084	8.7207	8.543	7.9415	7.7724	7.8314	7.6105	8.52	8.6962	6.6253	5.9613	6.5861	6.6959	6.3091	6.6068	6.5975	6.9728	8.9587	7.4148	7.2453	5.284	7.6766	7.1127	8.2259	7.9258	6.481	5.0865	7.432	6.9471	5.5476	5.2839	5.2408	6.5082	5.8991	8.375	8.5469	9.0798	7.2614	7.0789	7.8532	6.8911	7.3285	8.5782	7.811	8.3263	8.4958	8.3013	8.1852
7.3292	3.7207	5.3273	5.3197	6.0552	5.8492	5.6147	6.2537	6.109	5.7878	5.8388	7.696	7.8851	7.5802	6.4731	7.1138	6.0209	6.6178	5.2383	5.8811	6.5525	4.4183	5.9586	5.0998	7.4006	6.5073	4.1916	6.0066	4.2828	6.5997	7.3133	6.7076	7.2923	6.4258	6.7829	5.8658	5.0603	4.2495	6.8765	7.4734	6.7966	7.1669	7.3295	7.0765	6.3445	6.6238	5.7883	5.758	7.1196	7.3119
7.3343	8.0578	8.1304	8.1661	7.967	6.2504	7.4663	8.3703	7.4705	8.4718	7.9992	7.1969	7.0286	5.9387	5.8514	6.0094	6.0996	5.4964	6.8048	9.2458	8.0581	7.5269	7.4452	8.4402	6.8694	8.0824	9.245	7.1569	6.0826	6.8884	6.4682	6.809	7.8656	6.9688	5.9066	7.0494	9.0625	8.9884	8.0923	9.7836	7.3582	6.8112	7.839	6.9069	8.858	8.6841	9.3051	10.113	8.069	9.0084
7.3442	5.3743	5.1119	4.5841	5.2441	5.2824	4.977	4.9771	5.0483	5.4474	4.9858	6.7603	7.2211	7.7397	7.2749	6.3574	6.0495	7.7819	7.1093	4.956	6.1038	4.6616	5.4668	4.6938	6.0703	4.3664	4.4271	4.9865	6.1245	6.031	4.5358	5.5293	4.7304	5.0115	7.1091	4.6745	5.4952	4.8485	4.0114	6.5456	7.3726	5.278	5.3282	6.2244	4.8338	4.4366	3.9988	5.0079	4.4913	4.6462
7.3455	5.8865	5.0391	5.101	5.5242	5.1545	5.1125	5.9159	4.9172	5.1	5.275	7.8301	7.8094	7.0705	7.212	7.1991	6.8774	7.8001	6.0302	5.2102	5.1671	3.903	4.7393	3.6725	6.5087	6.2127	4.9267	4.5317	7.0375	6.3992	4.6302	5.5803	5.7927	5.5427	6.7713	5.5178	5.0437	4.9579	4.2003	6.737	6.2152	6.3073	5.0127	6.1753	3.3415	3.6703	3.9903	3.7986	4.4459	3.6104
7.3479	8.8445	8.7967	8.672	9.1932	8.3511	8.4596	8.7074	9.0296	8.7882	8.7392	6.1425	5.9713	6.2376	6.9422	6.631	5.9672	5.8987	6.769	9.8364	4.7786	9.7339	4.6079	8.5739	7.5648	9.1994	10.661	9.125	9.1082	6.6175	7.0832	7.7612	5.984	4.5099	8.3188	9.1492	10.659	10.904	9.0637	5.4752	6.1272	5.4763	6.8691	8.5672	11.288	10.589	10.885	10.416	11.344	10.5
7.3495	4.3224	5.1392	5.676	5.7087	4.4988	4.3982	4.9805	5.4739	4.7546	5.2227	7.0267	6.7356	6.9231	5.5901	6.6213	5.2791	5.8583	5.6132	4.9896	5.5278	5	5.5172	5.9787	5.5225	5.9629	5.0038	4.8006	6.5	6.9853	5.4199	5.6092	5.2982	4.3561	6.1885	4.3455	4.3378	4.3442	6.2484	6.5863	6.313	6.0152	5.1808	4.4196	5.5323	4.5066	4.7789	4.9984	4.2909	5.4319
7.3548	5.0698	5.1876	5.5914	6.2119	5.3586	5.2042	5.3127	4.7474	4.7694	5.7956	7.8401	7.4105	7.6747	7.5071	7.4276	7.0138	7.9188	6.468	5.5001	5.9454	4.0205	6.8772	4.1166	8.1658	6.8838	3.747	5.5366	6.7033	5.1224	7.244	6.3705	6.4957	6.4955	6.5659	6.4222	4.2009	4.2472	6.8625	7.022	8.2064	5.8888	5.8768	7.7186	3.7963	3.9292	5.0915	2.8845	4.1772	3.9457
7.3562	7.6944	7.2358	7.3477	7.9654	6.5693	6.8685	6.5241	6.5534	7.0537	7.4807	7.216	7.1604	6.7886	7.1618	6.7946	6.5144	6.8772	7.6086	7.3577	7.5907	7.6361	7.0821	8.6451	7.101	7.0075	8.6532	6.4744	8.382	7.156	7.5713	8.2776	7.9053	7.2751	9.0488	6.6228	7.1125	7.5834	7.6928	8.5153	6.2006	4.8314	7.4027	8.0037	6.0695	6.6065	7.6069	5.4956	6.1984	6.9355
7.3626	6.8047	7.1265	7.2395	7.3722	7.0989	6.8832	7.2121	6.5716	6.7994	7.4185	7.8846	7.9275	7.6663	7.7534	7.533	7.0922	8.2502	7.0976	7.3019	5.7732	6.4812	7.385	7.1249	5.7081	6.086	5.8259	5.6325	6.9695	7.035	7.3548	6.7655	6.6034	7.9403	7.3373	5.2509	5.2841	6.8605	6.3997	7.3004	7.9689	7.2497	7.0208	7.2037	5.3951	4.7138	6.4262	4.1371	5.1032	5.8108
7.3644	7.0558	7.4142	7.2438	7.3566	7.1141	7.4735	7.1129	7.1017	6.7025	7.445	7.9968	8.2078	7.4322	6.7392	7.6346	7.0192	8.6056	6.8046	6.9078	4.3275	4.9763	6.0544	4.7862	5.6148	7.544	5.0658	6.9124	5.3914	4.7004	6.6552	5.0447	4.937	4.8981	5.0394	6.8906	4.9121	6.3689	8.4626	6.5615	7.8172	5.1711	6.9592	7.059	4.507	4.9948	5.2883	3.9628	4.3238	5.3495
7.3657	8.0269	8.6449	8.1611	7.7866	6.9161	7.5396	7.2162	7.2409	7.4211	7.7423	6.3323	6.3169	6.7028	6.9401	6.2279	6.7797	6.8969	7.6466	7.7071	8.3715	9.1098	7.3384	8.8699	7.8638	8.4457	9.2706	6.562	8.2227	8.9951	7.3792	9.3411	8.0743	7.5327	8.8841	7.2783	8.183	8.0055	7.8459	7.8783	8.2697	7.2779	6.8529	7.2226	7.9726	8.5212	7.9383	7.6184	7.442	7.5846
7.367	4.9508	6.1969	6.2285	6.1481	6.7891	6.3694	6.3278	5.8504	6.2977	6.2929	7.4861	7.4593	6.5757	5.4485	6.5054	6.7724	6.8316	5.1027	3.4981	2.9769	3.8449	6.6829	4.3014	4.4528	5.8344	3.8532	5.2379	5.357	3.747	6.0121	4.5035	5.8755	5.5739	3.8102	4.34	3.8782	3.8333	6.1423	5.7455	6.574	5.3924	7.0262	5.8928	3.532	3.8376	4.3075	4.0888	4.6822	4.1485
7.3672	6.4892	6.5411	6.1174	6.7486	6.4208	6.0148	6.1215	6.365	6.5713	6.8237	7.7413	8.0419	7.6809	7.5293	7.7089	7.363	8.562	7.8526	6.2308	5.5268	5.2374	7.023	4.1111	7.8517	7.4873	3.4125	6.0198	6.7413	5.0521	7.6182	6.2768	6.7674	7.1895	6.4813	6.6762	5.2831	5.9443	6.7327	6.8986	8.648	7.6182	6.9585	7.551	5.1946	4.5842	5.1725	3.2378	4.3492	4.2385
7.3836	7.076	7.7376	6.9388	6.9497	6.1398	7.5567	6.3107	6.629	6.3213	6.8051	6.8707	6.1463	5.9032	7.013	7.0956	6.0037	6.1957	6.1863	4.411	2.6694	2.08	5.9762	4.4659	3.2311	6.251	5.8583	2.9787	6.8907	7.8888	4.3658	5.4105	6.8771	5.6466	8.2659	5.0636	5.1502	4.9446	2.2327	7.8248	2.9468	4.2069	4.5292	5.3626	4.9881	5.4222	4.923	4.6518	3.5967	5.6178
7.3865	7.4908	8.6357	7.6698	7.8891	8.9466	8.2351	7.7392	7.4805	7.7607	8.013	8.1701	8.2953	9.0376	7.9981	8.7698	7.9019	8.5117	3.7978	3.0796	3.336	3.1606	4.7809	3.3789	3.1658	3.167	3.7054	3.1869	3.4145	3.7784	3.8948	3.6727	3.169	4.6557	6.3271	3.2034	3.7159	3.6867	3.0022	6.5281	6.0751	3.2111	5.9802	3.1405	3.118	3.149	3.0711	3.2542	3.4092	3.6329
7.3909	7.1591	6.9081	7.23	7.1693	7.7792	7.3716	7.8372	7.8012	7.4212	7.2377	7.5892	7.8283	7.9833	8.6072	8.2736	7.7023	8.1562	8.0204	7.588	5.5046	7.2425	7.4034	5.1509	7.1158	7.0497	4.3662	7.2073	7.5842	6.7964	7.0205	6.9778	6.4316	7.6496	6.9802	7.8936	6.485	7.191	7.9437	8.3824	8.1612	8.0966	7.9688	10.008	6.9124	7.2907	7.3442	7.1379	6.9589	7.4693
7.3932	6.8497	6.913	6.8345	6.9417	6.8622	6.5165	7.0098	6.1374	6.7165	6.7015	7.0011	7.3414	7.3086	7.4252	7.2491	6.7358	7.3006	6.5964	6.9256	4.6872	5.5497	5.963	6.1375	6.1012	7.3287	4.1536	4.0783	5.886	5.22	6.9664	6.335	5.8882	6.4226	5.7997	6.3871	4.1559	6.2319	7.3689	6.7685	6.2385	7.1596	6.8188	7.2724	4.8955	5.8678	6.2591	5.2171	5.2523	5.936
7.3932	5.889	5.8937	6.2546	5.815	6.0786	4.9178	5.6665	5.2236	5.8136	6.0631	7.6466	7.6769	7.0818	7.1818	6.8194	6.6277	7.9641	6.6655	4.6239	6.0931	5.9061	6.9631	3.8703	7.0911	6.1659	3.3936	6.1517	6.9955	5.2561	6.7271	6.6843	6.3236	6.4175	6.588	6.1538	4.766	5.5419	7.1541	6.2869	6.842	3.8278	6.3813	6.7784	5.3794	4.9588	5.9519	4.3016	4.069	4.9807
7.3938	4.9283	4.8709	4.9589	5.4036	5.6601	5.2618	5.589	5.6673	5.168	4.2986	7.5795	8.3311	8.0845	6.9019	7.4475	7.464	7.7826	6.2054	4.8113	7.7083	4.9887	6.528	7.1253	8.6934	5.5779	5.6742	6.1036	7.1412	6.3222	7.5777	5.6521	6.9167	6.1995	5.6331	4.9997	5.0142	5.6524	4.7619	5.9942	7.3198	7.2293	6.9162	4.9803	4.6845	4.1012	4.8739	5.0378	5.1139	4.8347
7.3987	8.5783	7.6991	7.7083	8.2815	7.5918	8.3063	8.3204	8.0838	8.3628	8.3874	6.6431	7.2454	6.5447	6.5906	6.1819	6.0217	5.3126	6.6875	9.0191	7.3477	8.9098	8.0017	7.5194	6.3843	8.5579	9.5457	8.6077	7.2798	6.3324	7.6756	7.9455	7.6482	8.1056	6.7242	7.3023	9.9834	9.7604	7.969	9.3045	4.7353	5.9866	9.2135	6.4509	8.6091	8.0254	8.7471	8.0261	7.8366	8.4052
7.4098	5.5892	6.5813	6.1104	6.3242	6.7425	5.8819	6.4698	6.1076	5.6748	6.0511	7.0247	6.8361	7.0234	6.8451	6.5421	6.3744	7.6408	7.1854	3.9415	6.09	4.1133	7.2646	4.137	6.2778	5.2101	3.1799	5.7234	7.4203	6.1752	7.6563	7.2055	6.17	7.1205	6.5	4.1241	4.2409	4.5903	3.9891	7.3692	8.5061	5.6061	6.3478	7.1943	4.0807	4.102	4.951	4.164	3.4501	4.4234
7.4157	4.7735	6.0276	4.6362	5.9355	5.2369	4.9942	4.8886	4.9382	4.7736	5.2491	7.8121	8.0977	8.0077	7.879	8.6013	7.4107	7.0964	7.1161	4.5332	4.4322	5.0007	5.4929	8.2326	6.9885	4.541	4.6875	5.8765	10.202	8.7585	4.7161	6.1656	6.4119	5.6715	8.8721	4.9912	5.5131	5.2602	4.1765	4.5729	6.3373	5.4889	5.1585	6.5313	4.3715	4.6444	4.3411	4.638	4.773	4.9101
7.4263	8.5083	7.8944	8.2894	8.3703	7.9152	7.7932	8.3496	7.9853	8.3307	8.0674	7.1142	7.258	6.6017	7.2707	6.5385	5.1623	6.7229	8.7754	9.5559	8.5901	8.7655	8.4172	9.2189	9.1597	7.7775	8.726	9.3078	9.1655	9.3808	7.2533	8.4326	8.159	7.0326	7.6274	9.1232	8.0917	9.6299	6.919	8.0609	8.285	8.3656	8.1006	9.6726	9.5776	9.2483	9.4622	9.9657	9.5059	9.7661
7.4274	7.2322	5.2286	5.4193	5.3249	5.6966	5.7744	5.9898	5.1407	5.7526	5.6495	6.7395	5.9318	8.0963	7.6515	7.946	8.2487	8.0937	5.7582	6.8252	4.1942	5.3335	6.4753	3.6675	5.8717	6.7042	3.7698	6.5585	6.2891	3.856	6.2855	5.444	5.2296	5.7955	5.702	7.3727	4.5157	5.0627	7.2429	6.4103	6.0506	6.9924	7.2452	5.7166	4.9084	2.9042	5.108	5.488	4.6514	2.4491
7.431	6.0377	5.8322	6.4657	6.4073	6.519	5.773	6.5392	6.4426	6.1717	6.145	7.3187	7.5612	7.5905	7.6632	7.9281	7.2309	8.1539	7.3286	6.1508	6.286	4.5977	6.88	4.463	6.9526	6.3154	5.1027	6.8228	6.6069	5.8401	7.4939	6.3015	6.4165	6.8171	6.5301	6.0783	4.4518	5.7973	6.4351	6.4563	7.81	6.7644	6.6294	8.0583	5.4066	5.232	5.5214	4.4773	4.7098	4.4371
7.432	5.9784	5.4022	5.3908	5.7803	5.3841	5.3237	5.2193	4.8671	5.0021	5.2811	7.4658	7.3439	7.4441	6.8423	7.3111	6.901	7.9094	6.5236	5.2393	5.6882	4.0428	6.2941	4.3847	7.3529	6.3645	3.7046	5.2363	5.8078	4.3859	6.3478	5.229	6.3716	5.3661	5.9262	7.5958	4.0715	4.2476	5.7191	6.3332	7.8198	7.146	5.6418	7.3732	3.9923	3.2478	4.0306	4.1516	3.9977	4.5739
7.4346	7.4686	7.5385	7.8245	8.1081	7.3777	6.9926	7.3377	6.9915	7.5047	7.8758	7.9786	7.6025	7.5781	7.2879	7.3712	6.5363	8.1197	8.8265	9.0256	5.9855	6.6685	6.4402	4.8351	6.8688	7.1703	5.6308	7.5719	7.1759	6.2247	7.8236	7.5519	7.0044	6.4099	6.2252	7.4842	6.4499	8.1764	8.258	8.1246	9.3884	6.5659	7.3597	3.0851	7.9726	7.5187	8.3224	7.5505	8.5033	7.9201
7.4581	4.9553	5.7656	6.0449	6.2288	5.8773	5.4475	5.5818	5.6896	5.5156	6.0543	7.7225	7.8143	7.3671	7.5527	7.4361	6.7339	8.0475	6.4493	5.8816	7.0047	6.2903	7.6034	5.0303	6.8061	6.2073	4.5203	6.1538	7.1815	4.8132	7.1553	5.7916	6.7327	7.7027	6.7136	6.561	4.5337	5.1873	4.8166	5.8502	7.128	5.8041	7.1153	7.667	4.9217	5.0267	6.1146	4.1783	4.4181	4.5863
7.4654	4.4959	5.4144	5.4955	5.2825	5.1111	4.6394	5.0866	4.7671	4.9147	5.2864	7.7823	7.8994	7.8958	7.4855	7.203	7.2967	8.0088	6.6714	4.2795	7.0277	4.4583	5.8005	5.3246	8.1684	4.225	5.4216	5.7725	6.772	6.1372	6.4051	7.2821	7.6985	7.2369	7.3239	4.9194	4.9479	4.46	4.8444	6.1526	8.4935	9.2234	5.4175	6.3677	4.3777	4.5322	4.2898	4.4064	4.7764	4.933
7.4891	7.817	7.9053	7.901	8.3035	7.4631	6.9668	7.9572	7.6385	7.9394	8.006	7.5538	7.2147	5.7106	6.8831	7.2111	6.6526	7.7493	7.4965	8.1938	5.4291	6.5003	6.5245	4.4664	5.2073	7.6276	5.4597	5.8981	7.5846	6.629	6.5714	7.8406	7.3907	5.9619	4.2175	5.8556	5.9126	6.6612	7.5941	6.8933	8.3488	6.1852	6.3646	7.4279	6.3808	5.8089	7.3901	5.8656	6.0061	6.8166
7.5038	4.0673	5.0335	5.6285	5.8158	5.4233	4.6954	4.9881	4.0882	5.4716	5.2457	7.0717	6.9167	7.5237	7.7248	8.0198	6.9155	7.7661	5.6913	4.8206	5.4536	3.7516	5.0263	2.7322	4.4704	5.0498	2.7925	3.9847	6.7507	5.0057	7.971	5.2433	5.4933	6.3178	6.1547	5.8	3.8538	4.2634	5.6455	4.6935	7.4909	5.1546	6.0283	5.9762	2.8916	2.7716	5.1146	2.6507	2.8381	3.0796
7.5157	7.4989	7.2665	6.9265	7.3859	7.8186	7.479	7.5259	7.2125	7.4614	7.4196	7.6025	7.9503	7.629	7.8821	7.5805	7.3594	8.2248	6.5957	7.6751	6.2879	6.5656	6.1593	5.2556	5.5203	8.0322	5.24	6.4397	4.6732	4.0091	7.4802	5.9583	5.2317	5.4396	5.136	7.7179	5.9248	7.3243	8.0093	6.4928	7.2109	6.7559	7.8509	6.7734	6.9219	6.8176	7.0737	5.8839	6.6993	7.3041
7.5187	2.5971	2.9362	2.9155	3.2956	3.1498	3.1674	3.5795	3.4204	3.0155	3.2479	6.2436	6.7222	6.2624	6.3655	4.9545	3.7128	5.9817	8.571	3.6516	6.4368	3.3841	3.6036	7.5491	9.7601	3.3111	3.2307	5.7462	6.4672	8.1624	3.8809	6.8437	6.2919	3.34	10.434	3.3866	3.3964	3.2252	2.6658	3.6769	9.7447	3.3722	3.3367	9.5917	3.019	2.9818	2.8958	2.9046	3.2353	3.1302
7.5226	3.7492	3.4931	3.1469	3.461	3.4434	3.423	3.4646	3.5389	3.4928	3.1228	7.3703	7.66	7.8494	6.9953	6.973	6.6278	6.8657	6.4093	3.0409	3.5156	3.5069	3.4084	3.9308	8.1807	3.1197	3.612	3.6054	6.9806	6.8903	3.2297	3.2202	3.639	3.7565	7.2766	3.9713	4.0386	3.7404	2.7839	3.3785	3.0207	3.7297	3.6611	3.4421	3.1816	3.4939	2.8797	3.7143	3.4244	3.3799
7.5228	2.5844	2.4804	2.4127	3.0521	2.5743	2.544	2.5433	2.5982	2.4845	2.5719	9.831	10.447	8.927	8.9964	8.1418	6.9984	8.3819	2.5271	2.4131	2.4561	2.5575	2.5458	5.928	3.3491	2.3319	2.596	2.5822	7.8277	8.1543	2.4439	2.5229	2.5628	2.5903	2.65	2.5871	2.6824	2.5518	2.2681	2.6283	2.4688	2.6554	2.5625	4.9428	2.5033	2.5274	2.454	2.618	2.5432	2.5333
7.523	7.4843	9.1269	8.3824	7.7945	7.8112	8.5124	7.0275	7.6028	8.3344	7.927	6.4576	6.5166	6.0374	6.5903	6.842	6.2374	6.4922	7.7422	7.8789	9.0579	8.5903	7.5445	9.3812	8.2088	7.6842	9.9551	5.6143	8.3325	10.003	6.6857	8.0607	7.8179	7.7684	8.6186	8.3013	8.7217	7.3282	7.1608	7.3803	7.6721	7.3976	7.0445	6.8319	8.6274	8.071	8.6111	6.9239	7.9106	7.78
7.5256	14.2	13.785	13.808	13.806	14.003	14.045	13.998	14.021	13.868	13.853	7.4441	6.8143	9.888	10.609	6.816	11.758	6.5815	12.457	14.086	12.29	13.749	7.5581	11.96	13.344	12.962	14.255	12.949	11.146	12.252	12.395	8.3451	9.8965	7.4351	9.6094	11.6	14.425	14.407	13.504	10.502	9.09	6.7978	11.954	10.909	14.496	14.301	14.168	14.237	14.25	14.261
7.5288	5.314	6.0654	5.4413	5.9886	6.3154	5.8492	5.884	5.0783	5.9141	5.8919	7.5592	7.1407	8.6967	7.0813	7.6397	7.3598	7.5749	6.8584	4.7703	5.2367	5.0706	7.0963	4.6173	5.0374	5.3471	4.4749	5.3172	5.8981	7.0708	7.7458	6.2318	6.5435	8.8823	5.6651	5.0716	4.9413	5.3338	6.1346	6.206	7.1678	4.0965	4.6659	5.0485	4.9947	4.314	4.6045	4.6453	4.2857	4.3563
7.532	5.0612	4.6858	4.6945	5.0611	5.1147	4.7389	4.6351	4.7406	4.9548	5.1948	6.2105	6.5884	5.7664	6.2164	6.1297	6.2728	7.5238	5.1833	4.6851	6.6719	4.4161	4.8699	4.7497	4.5589	4.5421	4.7537	4.8645	5.8124	5.9159	4.705	4.7261	5.2561	5.0696	4.9925	4.7258	4.7378	4.7251	4.5297	4.3617	4.6742	5.2976	4.9963	4.962	4.714	4.5134	4.5863	4.769	4.7188	4.7482
7.5334	5.0457	4.8374	4.6896	4.8223	5.0342	5.0087	5.0273	4.9324	5.2178	4.8516	8.8075	8.018	9.244	8.0088	8.7586	6.3802	5.3576	4.9031	4.8679	4.9382	4.9838	4.8477	4.9475	5.0772	4.6999	5.0833	5.0347	5.1478	5.8913	4.7431	5.1872	4.923	4.9993	5.0094	5.0427	5.1191	4.9125	4.5974	4.8824	5.1322	5.0718	5.1088	4.893	5.0268	5.0579	4.9287	5.1495	5.2269	5.0329
7.5389	7.3887	7.7058	7.9631	8.2864	7.83	8.4031	8.2981	8.7314	8.2103	8.3808	8.1524	9.6052	8.748	9.1184	8.4527	7.2633	8.5262	10.74	3.0554	8.3316	6.8057	9.7134	4.7327	5.3419	5.659	7.1497	8.0538	8.821	9.0347	9.1744	6.9937	10.956	10.849	7.644	4.6283	6.6274	7.2857	7.7439	9.6851	9.1636	9.9244	10.301	7.3917	8.3547	8.8727	8.9548	7.0366	8.5279	8.7581
7.5423	9.6608	10.306	9.5249	10.841	10.717	10.178	10.818	9.9786	10.622	10.647	7.6683	8.7204	9.7888	8.0507	6.5262	7.2844	8.7781	8.3826	9.42	10.443	11.208	5.6844	11.995	4.884	10.714	11.188	10.302	10.669	9.7391	6.9551	8.4291	9.1352	4.0583	11.651	5.8159	9.5816	9.5867	9.2001	5.7515	6.3176	6.349	5.5935	4.0094	11.242	11.538	11.219	11.365	11.457	10.945
7.5592	6.9293	5.872	5.7158	5.8914	7.0569	6.6697	6.6496	6.2127	6.2154	6.0792	7.4448	8.2885	8.0108	7.8984	8.581	7.4226	7.5587	6.8431	5.8575	4.6339	4.8129	6.1855	6.8564	7.7663	7.7441	6.1798	7.3881	9.1823	6.6204	4.5583	6.6828	4.9148	5.7638	6.6628	9.0162	6.7369	5.3083	7.7687	4.9468	6.9458	3.7934	7.5161	7.7033	6.0078	5.7402	6.0522	6.3501	5.9791	5.2517
7.5808	7.3926	7.7998	7.3222	6.783	8.6322	7.7207	8.126	7.2314	7.7011	7.3662	8.9847	9.4645	9.4537	7.831	9.055	8.2344	8.9363	8.4468	7.4514	7.5217	7.7325	7.0296	2.6205	7.7946	4.6164	3.7756	6.5029	7.0985	6.644	9.1115	7.4588	7.9968	7.4889	6.1385	5.5922	6.4145	7.8476	8.5436	8.8794	9.8013	8.4047	8.7867	9.8859	9.7562	9.5156	8.8887	9.3544	10.114	9.7237
7.5832	6.294	5.8814	5.4976	5.3236	6.39	5.6455	5.8465	5.6587	6.2353	5.9587	7.564	6.7985	6.5734	7.4276	7.5779	7.1599	7.978	7.0094	4.2552	6.648	5.5849	5.6141	5.2199	5.9857	5.2875	5.1791	6.6264	6.1493	5.5549	7.2271	5.1015	4.8125	5.3607	5.2889	5.8458	4.5383	5.6942	5.7185	4.6504	6.3805	5.9964	6.0363	6.2971	4.8403	5.088	4.6821	5.2492	5.4836	5.1949
7.5836	6.6942	6.3899	5.3617	5.7966	6.318	5.3676	6.8202	5.916	6.4803	6.274	8.8921	9.4492	8.498	7.6965	8.8141	6.8631	8.695	6.7317	4.2453	3.9525	4.4427	4.3938	4.5056	6.3834	3.8452	4.4906	4.4782	8.7019	6.8941	4.4374	4.8065	4.4792	5.7483	5.0529	4.2678	5.1613	4.4473	4.2047	6.3825	6.9701	4.4845	4.7114	4.4665	8.3761	7.5472	8.491	9.0805	8.9284	7.9164
7.5841	3.2536	3.0122	2.8783	3.673	2.8708	3.2497	4.0922	4.2022	4.1822	4.0655	6.7665	8.1824	7.1238	6.1605	7.1938	6.3824	6.8769	9.3343	3.0251	8.6949	2.9079	6.7145	3.7534	10.535	2.6372	2.6208	4.8894	9.3931	7.7801	3.7976	2.9116	8.3919	5.6905	10.153	2.5853	2.5941	2.917	2.496	10.035	8.8409	10.591	2.6157	9.8795	2.6873	2.6674	2.6682	2.8565	2.6863	2.5753
7.5899	4.7691	4.6867	4.1236	4.7358	4.123	4.9056	4.6629	4.7708	4.8952	4.8729	7.8361	7.0099	5.3313	6.9592	6.1753	5.9934	6.7249	4.8981	4.5121	4.8863	4.7626	6.4172	6.587	7.8306	4.6861	4.712	4.7584	6.2514	8.0973	4.7824	4.9131	5.4425	6.1966	8.4368	4.4863	4.831	4.7508	5.895	9.5532	4.8583	7.7259	4.8001	6.7693	4.8939	4.6441	4.6974	5.227	4.9003	4.7549
7.5932	5.2002	6.7169	6.3076	6.4123	6.0915	5.7554	5.718	4.5585	5.8063	5.9239	7.3828	7.1081	6.1898	6.8526	6.9001	6.1339	7.7679	3.2773	3.2526	4.6227	4.3705	4.6228	2.995	4.3876	6.6715	2.7409	4.8021	3.4424	3.3072	6.7251	3.313	4.4397	4.0664	3.8623	6.0733	2.7917	3.4461	5.9957	2.9107	3.7505	3.9899	6.4221	3.194	2.6719	2.63	2.5842	2.822	2.8899	2.63
7.5953	6.2268	6.1661	6.673	6.6565	7.3282	6.6393	6.7087	6.76	6.5882	6.637	8.1165	8.1483	7.9425	7.7818	7.8038	6.6055	7.749	7.549	6.4922	6.7056	6.8989	7.0709	6.2583	7.0024	6.5093	6.7436	7.3828	7.1655	6.6318	8.0353	7.6795	7.6209	7.1688	6.925	6.5436	6.4885	6.7879	7.3825	8.3208	8.648	8.1322	7.5682	8.4278	6.2046	5.8862	6.1166	6.287	6.2962	6.2012
7.6059	5.2132	5.9495	4.9931	5.5721	4.6145	6.0028	5.5323	4.5368	5.1535	5.7461	7.6495	6.5497	6.3841	7.2235	7.478	7.1835	7.3938	4.2859	4.0312	8.6983	3.308	3.3472	4.5457	6.123	3.9135	4.1395	4.4496	7.7705	8.6697	4.1445	4.0934	4.2747	4.4049	7.5075	3.5153	3.6175	4.4109	3.6743	4.138	7.4769	5.6718	3.4471	4.3363	3.4246	4.4042	3.0244	3.5102	3.3049	3.9517
7.6161	7.0387	7.5824	6.6185	6.7456	5.7547	6.7886	6.1773	5.7165	6.7012	6.3581	8.0158	7.1663	6.9527	7.6267	7.2418	7.0718	7.0537	5.679	7.2271	6.4471	6.9872	5.858	7.1729	6.9765	6.0474	7.1825	4.5026	5.871	6.4799	5.9877	5.1223	5.2845	6.2771	5.5464	5.2572	6.2184	6.8915	5.3375	5.3444	6.6314	4.6179	4.6458	4.9274	9.9392	9.8966	9.8719	9.1495	10.847	9.7872
7.6162	7.9506	5.9776	5.2655	5.3831	6.2422	7.0862	7.2667	6.3839	6.9505	6.0259	7.2946	7.9409	8.4546	8.5575	8.3494	8.1359	9.1497	6.1456	7.242	5.0952	6.0992	6.4023	5.9063	4.9243	7.6882	4.5577	7.1122	6.6156	5.0888	7.0695	4.7417	5.1156	6.6685	5.3741	7.4797	5.1111	5.9705	6.797	6.6369	6.5709	6.5735	7.2308	6.2908	5.5741	5.637	5.5176	5.3355	5.1052	5.7411
7.6264	6.6542	6.8537	6.8671	6.6608	6.617	6.711	6.7036	6.0725	7.2144	7.3171	7.7753	7.2932	7.3418	6.356	7.4276	7.16	7.3947	4.2601	3.785	6.1852	4.7098	5.1942	6.5253	6.5668	6.4916	3.3513	3.4479	6.8185	6.3049	5.7143	5.531	5.9186	6.0928	7.2988	3.6088	3.3219	3.2669	6.3637	5.1223	6.4045	6.1328	6.4369	4.8543	4.413	5.098	4.1598	4.0889	4.3503	5.3988
7.6323	7.5633	7.8793	8.0531	7.8657	7.8408	8.0425	7.6988	8.2888	7.6775	7.7518	7.572	7.1781	7.2469	7.5682	6.7976	7.4243	6.9249	8.5668	6.8747	7.1179	7.9609	8.4766	8.2102	6.8878	7.5762	8.0939	7.3109	7.3031	7.8399	8.1397	8.2934	7.9575	8.0088	7.6399	8.0073	7.9228	7.9575	7.5065	7.9148	7.7975	8.0215	8.1396	8.3763	8.3374	7.9988	8.9367	7.712	7.9034	7.9428
7.6381	5.0307	6.5078	6.2092	7.046	5.6027	6.051	6.0718	5.3538	6.0429	6.1246	9.295	9.2218	8.3126	8.0703	6.2582	7.0042	8.6029	10.451	7.5706	10.274	6.434	9.0747	5.1039	10.68	5.7146	4.1628	5.2765	6.4242	8.1444	7.3889	9.8897	9.977	8.5615	8.3872	3.2539	4.3349	6.9774	6.8068	10.217	8.5682	7.1885	6.8304	8.5127	2.9092	3.6985	4.0006	4.0021	2.6295	4.0008
7.6424	5.6486	4.8395	4.8421	4.8036	5.2679	4.8992	5.2175	5.3098	5.2083	5.1165	9.5182	9.3948	10.748	10.79	7.9772	9.5145	10.833	7.798	8.6252	9.5057	6.0341	8.3781	6.4306	6.1289	6.0373	9.1693	9.7516	10.926	9.4856	5.0597	5.0565	6.9034	12.231	6.928	8.5813	5.6774	9.906	5.6549	4.8799	7.3163	6.0541	5.8351	6.4844	4.9709	5.2998	4.7275	5.5263	5.0139	4.7172
7.646	7.1789	7.3028	7.1312	8.0875	7.6459	8.1903	8.0453	8.2303	7.9686	7.7796	8.2392	9.1624	9.1365	8.7432	8.6372	7.6593	8.1639	9.827	3.1856	6.8474	6.6466	9.3922	4.7361	5.2475	4.6464	6.766	6.0014	8.6939	8.4399	8.5139	7.7562	10.657	9.6785	6.2094	4.5162	6.4487	6.5242	7.2151	9.828	7.5176	9.881	10.293	7.2678	8.4304	8.0018	8.5196	6.9706	7.5545	8.914
7.656	8.6375	8.5411	8.328	8.4296	8.5461	8.8124	8.6635	8.5785	8.5889	8.4332	7.9746	7.417	7.5643	7.3307	7.2557	6.7747	6.7136	7.5842	9.6538	7.8274	9.81	8.9041	8.6342	8.5689	9.4948	11.405	9.1978	9.0131	8.8487	8.5994	8.5556	8.3871	7.6677	7.4917	7.7568	11.648	11.155	10.393	9.2465	7.4836	6.4652	9.7383	7.4056	8.5537	7.7307	7.7108	7.6433	8.1972	8.1939
7.6578	6.5602	6.7603	6.7361	7.0329	7.1326	6.7782	7.3614	7.1102	6.9817	6.9306	8.0706	7.6958	7.9758	7.3998	8.0978	7.1502	7.9052	6.8112	7.4199	6.4861	6.0562	6.4924	4.0787	7.9832	7.3131	3.8912	5.916	7.0254	6.4252	7.5399	5.9689	7.1105	6.0993	6.3835	7.1894	5.3615	6.2567	7.3349	7.176	8.3314	7.8344	7.1721	7.3074	6.3705	6.6539	6.5481	5.7441	6.4989	7.0354
7.6651	7.3869	7.3082	6.9493	7.1892	7.1395	7.1519	7.0888	7.0456	7.296	7.4686	6.8576	7.6799	7.231	7.4738	6.7203	6.7864	6.7854	8.4799	8.3747	2.9675	3.3469	3.0988	3.4023	8.0556	3.3198	3.3994	3.2556	6.5458	8.7121	2.9067	2.9059	3.7763	3.3355	8.2485	4.0997	4.4393	3.2018	5.2443	4.2489	8.4268	6.8109	3.3157	3.9875	5.7349	6.7795	6.7964	6.3375	5.8461	5.7817
7.6673	3.5637	4.0026	3.4957	3.4257	3.6353	3.4449	3.6221	3.6863	3.6654	3.4409	6.3865	7.0183	7.1043	5.8473	5.8826	4.4123	8.1859	5.6079	5.2502	13.072	8.3308	6.6055	4.3197	3.7208	8.9424	5.7011	3.6995	3.4729	9.275	6.1529	3.6755	9.3368	3.8975	11.06	3.076	3.7391	3.0066	3.5605	7.3401	6.8302	4.2248	6.132	3.1305	2.9875	3.6115	3.4741	3.1535	3.1883	3.6273
7.6741	9.9162	9.6971	9.7208	9.9095	9.6399	9.7653	9.8977	9.7909	9.7299	9.8457	8.3356	8.1767	8.3607	8.255	8.3762	8.0524	8.7495	8.5743	10.24	8.5026	10.218	8.3232	8.7244	8.5617	10.497	10.055	9.7752	8.8954	8.4809	8.7812	9.0167	9.021	8.7893	7.878	10.116	10.886	10.379	10.481	9.2718	8.86	10.012	9.631	8.6998	8.9168	9.0207	9.1033	8.2753	8.1267	9.1997
7.6785	6.5605	6.7056	6.1146	6.6701	6.9528	6.777	6.8456	5.9166	6.453	6.921	8.0073	7.8421	9.1358	8.4283	8.6455	8.3779	9.2939	4.3483	4.6408	6.7854	5.7139	7.2617	7.1685	6.3549	8.4014	4.2735	6.7121	6.3422	7.756	6.8986	4.8126	5.607	5.0965	7.3683	6.2647	4.2767	4.2523	5.9579	6.0372	6.567	4.9396	8.371	4.3339	4.4973	4.259	4.0512	4.3146	4.1793	4.0853
7.6813	7.647	8.9537	9.1497	8.985	7.6768	9.4718	8.7194	8.4449	9.0934	9.1075	6.426	6.1613	6.0137	6.2465	6.0918	6.5902	6.2556	8.0748	9.3504	8.5887	9.5741	8.9743	8.2157	7.9363	7.4881	10.643	7.5374	5.3355	9.0159	6.3067	9.1835	9.9944	7.4536	9.0673	7.3444	9.0923	8.7583	9.0153	8.786	7.6618	9.5007	7.4635	7.3739	8.5827	8.7784	9.2135	7.4312	8.7983	8.2835
7.688	3.1416	2.9036	3.0238	3.1816	2.9644	2.8111	2.9945	3.0521	3.0635	3.6219	7.3121	6.5085	6.4363	6.9534	6.2602	5.7389	7.0792	3.0926	3.3126	9.4041	3.04	4.04	3.0878	8.1162	2.9171	3.1423	3.7228	9.7072	7.1974	2.9675	3.1448	3.0308	3.5354	10.066	3.0629	3.0106	3.6053	2.8441	2.6664	9.5501	3.1036	2.9682	7.6196	2.9988	3.1075	2.6001	2.9065	3.0597	3.0012
7.6885	12.188	10.984	11.741	11.405	11.318	10.824	11.661	11.589	11.624	11.667	6.6361	7.1815	6.9107	7.7181	6.7683	8.0548	7.6429	10.59	12.739	7.8855	10.062	6.6836	5.9846	8.4869	11.48	9.8675	10.148	5.7688	5.353	9.1973	7.6235	8.4086	3.2984	10.14	11.218	11.063	12.778	11.14	6.1997	6.9507	6.9119	9.3011	7.1699	14.097	14.321	14.049	13.907	14.366	13.25
7.6888	9.7819	9.6232	9.5481	9.8844	8.8161	9.9556	9.5419	9.6196	9.6992	9.881	6.543	7.1335	6.7499	7.805	6.8253	6.6526	7.0537	8.8112	9.8785	8.4924	9.6086	7.4941	7.7464	7.6286	9.2476	9.8602	8.9514	8.2709	7.8238	8.4138	8.3181	8.6535	7.1443	9.0026	9.9211	10.329	10.539	10.001	8.4272	7.7996	9.5444	8.9095	8.8369	11.609	11.653	11.082	11.051	11.949	11.624
7.6917	7.3667	7.6381	7.4667	7.7991	7.3308	7.1031	7.3385	7.3596	7.522	7.6777	8.4756	7.8563	7.8352	6.8186	7.4182	6.2592	7.2604	4.8763	3.9305	8.0561	7.8101	7.2971	4.9036	7.5467	8.2907	7.6015	4.1996	7.7906	8.2195	7.3958	5.2945	8.3755	5.3603	7.5459	7.2261	7.755	7.6976	8.6056	6.7797	4.5272	8.2035	7.2772	6.7299	6.6401	6.3468	6.8831	6.2152	7.0475	7.1438
7.7019	6.3907	7.4959	6.6562	6.7744	7.5348	6.3856	6.5922	5.085	6.7981	7.1432	6.7569	7.917	7.2807	8.3915	7.8878	7.0605	8.4507	3.1535	4.05	3.346	5.0241	5.2716	3.857	4.5428	7.5838	3.2698	6.0229	3.1638	3.3596	6.8034	3.3569	3.4419	3.5849	3.4982	5.4144	3.6412	3.3093	6.9049	3.5789	5.0444	3.4627	7.1945	3.364	3.1444	3.5423	3.0975	3.7122	3.4501	3.2092
7.7026	7.7488	7.5849	6.9458	7.2254	7.8786	7.6711	8.0809	8.1141	8.187	7.6317	7.8211	8.8642	8.0292	6.4222	7.6837	7.2971	6.7951	7.5316	8.9168	10.194	9.4473	8.0855	8.5483	9.3473	8.4482	8.8323	9.2585	9.3591	9.7001	7.5869	7.4891	8.01	8.7509	9.6229	7.7786	8.7147	8.528	8.8212	8.0925	8.6369	8.1951	8.1151	8.736	8.6749	9.3967	7.6722	8.7402	9.1333	8.3263
7.7033	5.1703	6.5614	6.1709	6.2535	6.2224	6.8749	5.9202	6.4949	6.5061	5.8102	7.3826	7.8306	8.0049	7.8189	8.0219	6.516	7.3141	7.5656	2.9306	6.0237	3.9858	4.2202	3.1597	4.9494	6.8055	5.6262	7.4652	8.2199	6.6109	7.8007	4.4625	8.0693	8.5107	5.8243	5.7461	5.6966	6.0879	6.4038	7.925	3.5435	3.2195	3.319	2.9796	4.4597	5.8105	5.4341	3.8466	5.224	4.3538
7.7108	9.3595	10.15	9.6309	9.3275	8.1844	9.252	8.9512	8.3445	9.2993	9.2249	6.4041	7.0294	6.556	7.1242	6.2574	6.6964	6.7317	7.8733	9.9318	8.4631	11.369	8.1188	11.305	8.417	8.779	12.304	7.3292	8.285	10.037	7.1517	6.4983	7.2906	8.3648	10.079	4.7846	10.456	10.911	8.831	7.6923	7.8004	4.7066	6.4943	5.9071	12.652	12.312	10.929	11.373	11.557	11.857
7.7163	4.4335	4.8218	5.8457	4.8321	5.9832	5.0356	5.1814	5.0025	4.961	5.2292	7.6242	8.4791	8.0077	7.3363	7.623	5.8315	7.062	3.9806	3.642	3.7719	3.887	3.996	4.0791	3.9081	3.6637	4.0509	4.1362	6.8063	3.8108	3.9238	3.9913	4.1747	4.0374	3.9954	4.1885	4.3054	4.0293	7.8054	3.4619	3.5646	4.0555	4	3.7204	3.7003	4.0277	3.9387	4.2135	3.9858	4.0226
7.7187	5.5471	6.4913	4.8913	6.4563	6.6046	5.7126	6.579	6.0848	6.5652	6.738	7.4293	7.419	6.6531	7.2931	6.6507	7.186	7.1669	7.3255	6.9968	7.3958	4.6934	6.5983	4.8327	7.8536	4.6887	4.1304	6.0711	6.4901	7.7369	4.5477	7.4336	7.9599	6.7332	6.5347	4.8435	4.8684	4.7028	4.4297	6.5352	7.893	6.9348	6.6253	11.094	3.2923	4.762	4.0747	4.9403	4.5948	4.6386
7.7188	7.4591	8.2557	7.0489	8.0518	9.4867	9.2852	9.1781	8.7141	8.9791	8.6036	9.1964	8.4971	9.3437	7.9961	9.5055	7.1587	7.9297	3.5663	3.5044	8.8242	9.0009	11.816	3.6475	5.8111	12.203	7.3174	10.849	6.4623	4.671	12.65	8.9071	10.049	8.2581	3.5537	9.9175	10.902	8.5299	12.215	7.9531	3.9032	10.719	12.251	3.3105	3.5597	4.6925	3.4935	3.2161	3.5421	3.5818
7.7256	7.4979	7.0407	7.5145	7.3076	7.3074	7.0163	7.4926	6.9103	7.3956	7.3366	7.9709	8.0468	8.8268	8.0001	8.5684	7.8892	8.7581	7.6063	8.3766	5.0919	5.927	7.2183	4.5332	6.3554	7.4894	7.0346	6.3364	7.3053	7.4279	7.3802	6.4298	6.4679	6.8465	7.5114	8.4442	6.1269	7.43	7.599	7.9867	8.2112	6.8015	7.0756	7.5643	6.9154	6.8863	7.6829	6.5497	6.665	7.0333
7.7264	4.4874	7.1847	6.751	6.9565	6.9188	6.5472	7.0357	6.3712	7.6659	7.6823	7.8128	7.6463	7.1818	7.1317	6.6884	5.9731	6.8076	9.0182	6.4425	7.5288	4.0145	4.6762	4.5456	8.6958	3.6698	3.8937	6.8337	6.9298	7.1526	7.2934	6.0448	6.5366	5.1445	7.5168	3.9154	4.0722	5.5669	3.589	6.9066	8.3303	3.9606	6.8702	8.6643	3.9684	3.8818	4.4079	5.186	3.9454	4.8782
7.7393	10.761	10.474	9.7422	10.493	10.34	10.752	10.678	10.598	10.946	10.81	8.3903	7.6131	7.7322	7.4129	7.4168	7.6286	7.2707	8.7012	11.535	10.052	11.044	8.4026	9.6947	9.3414	11.162	11.516	10.241	8.7259	9.0373	10.478	8.6565	8.7882	6.9934	8.6717	11.388	12.354	12.18	12.797	8.9167	6.7704	9.8109	11.231	8.4263	10.857	10.566	10.575	10.412	10.621	10.921
7.7431	7.5183	6.8348	6.9219	7.5927	7.9984	7.586	8.0492	7.6843	7.6184	7.5725	7.3954	8.6155	8.4667	8.032	8.072	7.3117	8.0929	6.8828	7.1923	5.8104	5.7277	6.0645	6.4764	5.0512	7.477	5.8538	6.9648	6.5492	5.8119	7.3677	6.3446	6.4402	5.9476	5.6485	6.9632	5.9826	6.9799	7.7014	7.4556	8.0215	7.0426	8.0721	7.7675	6.7233	7.2102	6.6209	6.5383	6.7922	7.4833
7.7443	6.0344	5.065	6.1428	6.3607	5.7549	6.4951	6.2903	6.0869	5.9074	6.2986	6.8641	7.5489	8.2311	7.5658	8.1154	7.2357	7.8627	6.6575	3.729	7.7601	3.7966	6.8814	3.8991	7.4933	3.718	3.8931	6.5401	8.4072	6.3138	3.8445	5.7135	3.8776	8.1877	8.0674	3.8835	3.3033	3.7793	7.1639	3.7643	8.8984	3.8279	3.8226	3.781	5.2451	6.105	6.6697	6.4455	6.1525	6.3988
7.7516	7.5175	7.2536	6.8798	7.2752	8.1469	7.3834	7.1861	6.6388	7.0864	7.2298	7.6837	8.0062	8.1108	7.6964	8.4558	7.7219	8.9773	5.209	4.7701	4.0006	4.8299	6.0451	4.7995	6.469	7.6423	3.423	6.5584	3.3025	3.3827	7.7211	3.9349	4.8048	4.976	5.0659	6.9747	5.8341	5.514	8.3185	5.2773	6.1726	5.2272	7.7432	5.9088	3.4111	4.8095	3.2922	3.4894	3.9282	4.1778
7.7556	10.323	9.2606	9.2653	9.3045	8.94	9.3619	9.4909	9.3373	9.6035	9.731	6.1653	7.6681	7.0613	8.0002	6.4297	6.8901	7.5856	9.5637	11.063	7.1889	10.473	9.338	10.041	9.7634	9.8171	10.169	10.685	10.108	8.1228	8.7746	7.407	8.8024	9.3118	9.3999	9.2495	10.701	11.049	8.9045	8.8528	9.8224	6.3423	8.5692	9.9726	11.065	11.425	10.66	11.099	11.273	10.832
7.7625	4.7586	4.67	5.0189	4.5165	4.5825	4.5076	4.1659	4.6649	5.3895	4.7755	6.631	6.444	7.059	5.8606	6.6413	5.4591	5.8663	6.0947	4.7864	5.9496	4.8869	4.7582	5.5314	8.1458	4.7377	5.119	4.9649	6.3737	8.6248	4.5603	4.5862	4.6616	4.8351	4.7207	4.8273	4.7522	4.712	4.2556	4.1271	6.5303	5.2916	4.7421	4.3724	4.7033	4.6025	4.5816	4.7497	4.7106	4.5426
7.7641	7.0104	6.789	6.7881	7.2738	7.2458	7.1967	7.6094	7.305	7.19	6.9776	7.7055	7.7026	8.0134	7.8061	7.7065	6.9253	7.6607	7.6096	6.7463	6.9964	5.795	7.1884	5.8582	7.0487	6.0803	3.8157	6.6509	7.6276	7.2321	7.1828	6.3518	6.543	7.0582	7.1858	6.1779	3.7299	6.2056	6.3585	7.1342	7.917	7.42	6.8119	7.4851	7.0835	7.2658	7.1697	6.7964	6.4865	7.0888
7.7642	8.9746	9.3553	8.5665	9.8314	8.6267	9.2728	9.2744	9.0411	9.4697	9.7006	7.1267	6.8936	6.8169	7.9124	7.4242	6.8671	7.4017	8.8599	9.242	9.7093	9.4963	8.177	9.6444	7.2866	9.4551	9.4897	9.4918	7.716	9.1819	7.3655	8.3367	8.6698	8.3818	8.8645	8.0228	8.3698	9.1569	9.0258	8.5889	8.5265	8.2074	8.6048	7.9063	9.4702	9.5014	9.3642	8.474	9.7595	9.2612
7.7742	6.0573	6.5055	6.8486	6.7646	6.6617	7.5408	7.0893	6.9635	6.3632	6.381	7.6527	8.9768	9.0382	8.8302	8.24	7.6919	8.233	6.5153	4.8252	5.946	7.5789	6.7005	8.5087	5.3498	6.8597	7.0955	7.2089	6.8113	8.6623	6.7546	6.6542	7.0262	7.3494	7.2643	4.613	5.739	5.6701	5.4418	5.6209	4.6879	7.101	6.5635	7.403	6.4554	6.7866	6.4634	5.4933	6.361	6.6989
7.7779	7.3211	7.5579	7.7721	7.8007	8.172	7.2868	7.6125	7.5604	7.3772	7.6721	8.3993	8.8099	8.5806	8.3153	8.28	7.4478	8.601	7.9514	7.7411	7.068	6.6019	6.9413	7.2998	6.3675	6.483	5.383	6.8383	7.0588	7.4595	8.4231	7.3292	6.6784	7.205	6.4864	7.7692	5.5404	7.0486	7.46	7.8721	7.9906	7.4536	7.5549	8.3392	8.0928	8.3312	8.3926	7.8396	8.186	8.3147
7.7817	7.5331	8.0982	7.8824	7.3391	8.2666	7.912	8.209	7.805	8.2253	7.859	7.5433	6.9311	7.2185	7.1517	7.5516	7.5349	8.0288	6.5012	7.1505	6.9583	8.3711	7.4772	8.2386	7.9212	8.5906	8.1269	7.6549	8.5123	8.6099	6.3305	6.6327	6.3426	5.622	7.7392	8.2287	7.9265	7.2366	7.9352	6.3463	7.4656	8.088	8.3989	6.7997	7.935	7.9323	7.6472	8.1557	8.2351	7.8914
7.7915	8.6563	9.1214	9.0957	9.005	8.5228	8.9267	9.1785	8.9727	9.4809	9.3902	7.5214	7.0141	6.2934	7.3493	6.1387	5.0536	6.681	9.4853	8.7915	8.1475	9.1459	8.2312	8.6171	9.0807	8.6118	8.8312	8.8423	8.6881	8.8768	6.9196	9.438	9.0986	7.615	10.576	7.8486	10.049	9.4782	10.666	8.4545	9.5647	9.2572	7.5167	10.718	9.8072	10.298	10.261	9.1259	10.16	10.021
7.8012	10.048	10.695	10.296	10.47	11.044	10.034	9.9433	9.3913	10.264	10.313	4.8883	4.7651	8.3528	7.0146	7.9338	6.9811	5.2069	8.7632	11.593	4.8779	10.945	9.5006	8.9046	2.9595	10.388	12.388	9.5742	3.1739	8.7845	3.9077	4.9151	8.1939	8.9786	3.2442	9.3688	10.973	11.363	8.9718	10.739	7.7235	7.4745	9.2658	3.6471	8.8145	8.716	10.158	8.9415	8.4674	8.5781
7.8029	7.0666	7.3669	7.1763	7.5537	8.8499	7.6099	7.5085	7.7237	7.3352	7.4639	7.0373	7.2799	7.0881	7.9995	7.1865	7.2018	7.168	6.1485	5.4049	5.2416	5.2761	7.4984	6.9059	8.2153	5.5311	5.234	7.2012	6.5132	5.0244	7.152	5.3247	6.9641	7.7503	5.3369	5.9687	6.6997	5.7144	5.1391	7.5048	6.4929	7.7823	7.8314	10.909	5.8133	6.4204	5.7396	5.5483	6.1463	6.3196
7.808	8.904	9.4107	9.0122	9.4309	8.5199	9.177	8.9855	9.1798	8.9043	9.1012	7.1096	6.9168	7.5252	7.7176	7.2469	7.0869	7.1166	8.7248	9.6653	9.7542	10.944	7.7739	10.199	5.9609	9.759	11.378	9.111	7.5608	8.9511	8.4007	7.839	8.2641	8.685	9.099	8.8702	10.403	9.9649	8.7625	6.4282	8.3733	8.3026	7.9025	8.2049	10.054	10.31	10.202	9.8273	9.9038	9.3978
7.8106	7.3234	7.6902	7.2357	7.2672	8.1215	7.4228	7.2936	7.8204	7.0983	7.1553	7.1901	7.6322	7.785	7.9248	7.3873	7.3119	8.0778	7.2049	4.7619	6.8135	6.0326	7.9593	5.183	7.3867	7.414	4.7731	6.5728	7.4448	6.2012	7.8888	6.9416	7.6496	7.5057	5.8209	5.6634	5.1858	5.684	5.1999	8.0076	7.0974	6.14	7.4955	5.791	5.628	6.4895	6.4721	6.1229	4.155	5.8543
7.8148	7.4239	7.0853	6.9356	6.9585	7.8748	7.1179	7.427	7.0939	7.0911	7.1089	7.5898	8.1233	7.9703	8.0904	8.0821	6.6057	8.1024	6.6137	6.8082	5.2345	5.8782	5.9542	5.6009	6.5801	7.8808	4.1505	6.7598	5.7697	4.9245	7.1445	6.0144	5.9594	6.0416	5.9334	6.5241	4.3206	5.6302	7.6938	7.0104	7.549	7.4961	7.9477	7.0489	4.9109	5.0182	5.2391	5.4147	4.6812	5.0953
7.835	5.8973	7.7487	7.1778	8.0746	7.7445	6.5269	7.4517	6.7265	8.1506	8.3224	6.9763	4.6001	4.1275	8.0518	6.2476	7.7064	6.4061	3.4796	7.1825	2.894	3.1921	8.2151	8.1712	3.3791	2.7804	3.0395	6.1747	3.1644	2.9305	2.9183	3.4373	10.188	3.1719	3.4415	2.9769	3.1489	2.6782	2.8282	6.8141	2.8717	9.735	3.0112	11.103	2.9344	3.1863	3.3651	5.3097	3.4339	3.4893
7.8359	7.6011	7.2186	7.2898	7.2316	7.3272	6.8454	7.5866	6.9026	7.5454	7.5878	7.4338	8.1656	8.0673	7.4318	7.9606	7.8017	8.0963	7.9361	6.9954	6.6828	6.1861	6.2631	5.7172	7.1752	6.4023	5.5681	6.22	7.6505	7.0919	7.0064	5.8359	6.5232	6.6717	5.3649	7.2376	6.3444	6.9862	8.4321	7.9953	8.1122	7.5413	7.4423	6.6901	6.4882	6.0714	6.7794	6.339	6.5	7.1882
7.8399	6.705	7.369	7.1668	7.1406	7.5257	7.0444	7.0258	6.5015	6.9649	7.1221	7.4389	7.7005	7.3678	7.5944	7.1832	6.832	8.0959	6.2522	7.3693	6.7136	4.1707	6.0858	5.5118	7.716	6.6792	3.9784	4.4602	7.2637	5.6051	5.9024	6.9558	6.0825	5.7209	6.997	2.7575	4.5056	4.9119	5.8917	7.0787	7.3751	6.7346	4.286	7.2747	3.8922	3.9391	4.1622	4.6789	3.8887	4.8286
7.8477	7.3514	7.3325	7.8781	7.8365	7.9721	7.1227	7.5562	7.7397	7.2183	7.3726	8.4539	8.9337	9.3676	7.567	7.8433	7.5043	9.663	8.2117	8.1943	6.3064	7.4051	6.0711	6.133	6.82	7.6269	5.3206	5.8945	5.763	6.0543	8.0644	6.7548	6.7904	5.9153	6.8149	7.2356	3.702	6.2269	7.7997	6.7115	7.6582	6.5752	7.7235	8.0641	5.4602	5.878	6.6586	5.5827	4.8245	5.9279
7.8529	7.0295	7.8402	7.8013	7.4829	7.7296	7.2308	7.3482	6.854	7.5008	7.6717	8.1097	8.1335	8.0492	7.4276	8.1052	7.0871	8.2475	6.526	5.7959	6.1914	6.7008	6.1858	6.6823	6.623	7.1616	6.0724	5.9487	5.6456	6.3201	6.8796	6.0663	5.9023	6.655	6.5361	7.8813	5.7791	6.1678	6.6343	7.6624	7.2827	5.9072	7.3559	6.961	5.5741	4.4151	6.2142	4.8172	4.7986	5.8293
7.862	10.567	11.197	11.515	9.607	9.6541	9.2823	10.156	10.674	10.915	10.914	6.9932	7.2354	7.4517	7.5006	6.6743	7.0953	7.2312	5.8738	8.9202	9.2793	8.5958	7.5697	10.313	7.3499	9.5486	7.0512	8.7979	10.405	10.181	8.3873	8.5885	8.4385	6.18	9.9295	9.4798	8.9384	8.568	11.244	8.8407	11.266	8.7821	8.6218	9.1766	9.9731	10.513	8.6283	8.8091	8.5415	10.093
7.8652	5.1429	5.5917	4.9584	5.2919	5.8075	5.45	5.4232	4.6504	5.1295	5.1422	7.7276	7.4105	7.473	7.9011	7.6783	5.8321	7.4147	6.3535	3.1257	6.3818	4.2646	6.0641	4.9777	7.4769	5.9212	3.1936	5.9572	7.633	9.1224	7.5164	6.6381	5.1733	6.695	7.4505	6.4322	4.4752	4.5185	6.6477	5.961	7.5616	5.8559	6.5069	8.282	3.6035	3.4541	3.462	4.1621	3.8105	4.0553
7.8709	8.56	7.7873	7.8726	8.2624	8.0388	7.6998	7.8794	7.5593	7.8769	8.2117	7.0743	7.7805	8.7511	7.9596	8.4286	8.0675	8.5479	7.9264	8.1367	6.2664	6.0356	6.7654	4.4945	7.0537	7.3561	4.263	6.7956	6.6271	6.2131	8.0426	6.9852	7.0173	6.3335	7.0457	7.8465	6.377	8.0993	7.4461	7.644	8.3933	7.4011	7.8657	7.7585	7.5122	7.6722	8.2353	6.8814	7.8822	7.4799
7.8812	7.8289	7.3809	6.3414	7.045	7.0668	7.0938	6.2853	7.5948	7.0797	6.8568	7.7686	8.1112	8.5069	8.4634	8.0394	6.0268	7.5126	9.2373	9.0217	7.7919	8.4223	7.4908	4.887	8.2938	8.172	8.7201	7.0296	7.787	7.9247	9.1985	9.9627	8.0843	6.7788	7.4974	8.3792	8.3365	9.605	8.779	8.6974	8.6675	6.1202	6.8638	5.8148	7.7546	7.4133	8.5556	7.1691	7.698	7.6933
7.884	6.1353	6.5024	6.2848	6.3326	6.5384	5.5916	6.4846	5.3379	5.8996	5.8619	7.6321	7.0727	7.1105	7.7285	7.2757	6.9978	7.7238	6.1324	5.9562	6.8829	4.8404	7.0598	4.8067	7.9167	5.5336	5.029	6.0462	7.5178	5.866	6.7691	6.563	7.3139	7.071	7.6683	5.4698	6.1562	5.63	5.852	7.2414	7.8341	7.0254	6.5926	6.5818	5.4224	5.3774	5.1825	3.8712	5.3328	5.5536
7.8862	6.0294	5.2661	5.9481	5.9352	6.1445	6.0154	5.6938	5.2108	6.0047	5.7399	7.7965	7.6848	7.9598	7.3784	7.7839	7.6981	8.5811	3.9987	4.8959	6.3407	4.1179	6.8742	6.0421	6.0855	7.3592	3.9185	6.5515	6.031	6.0407	5.9967	4.413	4.9757	4.9748	6.4702	6.1401	4.0968	4.1624	5.9366	5.5741	6.81	4.2774	6.1709	4.0262	3.9857	3.9178	3.9931	4.3717	3.08	4.1508
7.8886	12.499	12.669	13.641	13.584	14.024	13.866	13.436	13.41	13.175	13.108	8.2521	8.2001	6.8114	8.7844	8.134	2.9186	3.3388	7.7041	5.249	2.6653	3.0882	9.7095	8.7515	4.88	10.299	6.1869	12.034	7.3176	5.9181	12.445	5.8408	5.181	2.804	5.3075	8.2563	8.7589	9.0722	7.0183	6.1914	7.7071	6.3185	10.325	10.198	5.0533	6.9469	7.0844	2.6975	7.0836	8.7139
7.9183	6.9417	6.5836	6.4999	6.8341	7.0827	6.725	6.7148	6.918	5.4876	5.3485	8.1673	7.7152	7.9606	7.9999	8.2646	8.0494	8.3049	6.4885	6.6859	7.8826	5.9951	6.8977	5.4987	7.486	7.4048	5.6899	6.8155	7.4499	5.9546	8.6863	6.3466	6.6471	6.9412	6.1384	7.1352	4.9777	6.4126	7.3298	6.9196	7.5887	7.9629	7.1968	7.5679	4.9044	5.201	5.2074	6.2356	5.067	4.8231
7.9306	10.232	10.443	10.581	10.777	9.7186	10.071	10.581	10.173	10.32	10.563	6.1796	5.7017	7.3171	6.486	6.7714	5.2782	6.5381	7.6164	11.294	5.4449	10.388	5.4773	8.3809	8.0984	11.02	10.7	9.6047	4.673	6.5872	5.8698	7.0439	6.6945	5.3104	3.3126	8.9517	12.092	12.231	9.9707	7.3685	6.8106	7.9597	9.2223	9.1792	10.203	9.5051	10.585	9.5741	9.3729	10.226
7.9371	8.2907	8.4215	8.5835	7.8417	7.8404	7.5405	7.7958	8.0627	7.8344	7.6236	7.579	8.0684	7.5401	7.8596	7.5031	6.9609	8.6666	7.9695	8.4706	4.8872	5.1399	5.6256	4.5282	7.0353	6.9505	3.2049	5.8556	7.2752	5.3891	8.2726	7.101	7.1253	5.231	5.7908	6.7199	4.7704	6.5527	8.0572	7.789	9.4535	6.4144	6.8507	8.6131	6.194	6.6275	7.0435	5.9967	6.1044	7.0016
7.9454	6.2113	7.5292	6.9411	7.5945	7.9095	7.0279	7.8767	7.186	7.0933	7.4076	7.6395	8.0525	7.5151	7.9305	7.2782	6.7506	7.4036	8.3855	5.2	8.0408	4.9865	7.8936	6.8009	7.5074	6.3073	5.0522	6.5783	8.3957	8.9024	8.0062	7.8068	7.8018	6.7417	9.0686	2.9731	5.2754	5.6217	6.5175	8.2553	7.8929	8.8297	7.9624	8.4933	6.1353	6.3061	6.4782	5.5468	5.8648	6.3808
7.9512	7.7562	8.3744	7.8202	7.7219	8.0321	7.7507	8.2276	7.493	7.6299	7.8098	8.2564	8.4539	8.7155	8.7345	8.8292	8.1857	8.8899	7.4815	6.4201	5.4768	4.6976	6.4068	4.1464	5.0441	6.553	4.2001	6.6624	7.1026	6.495	8.4042	5.4128	6.9397	6.1724	6.5993	7.3184	4.6301	5.0959	6.4485	7.008	7.3719	6.2864	6.843	7.6029	4.9	4.8059	5.0761	3.7336	4.0963	4.8956
7.9542	9.3738	9.5791	9.3163	9.9713	8.5319	9.2701	9.5199	9.1874	10.067	10.065	8.1471	7.0916	8.1737	8.044	8.3653	7.3121	8.7917	9.0926	10.293	10.796	10.14	9.6377	10.461	9.7847	10.317	11.164	10.51	10.169	10.023	7.4742	9.0858	9.9956	8.7736	10.281	8.7609	10.586	10.416	11.369	10.724	10.145	10.911	10.011	8.0896	9.952	8.1092	8.9717	9.5264	9.3586	9.7263
7.9575	5.0404	4.8172	4.9657	6.1592	5.7004	5.328	5.6816	5.2238	5.3451	5.3608	7.8269	8.2371	7.6892	6.7371	7.1297	6.2928	7.6894	9.9467	4.7976	5.2437	6.1996	9.4958	4.2327	6.0786	6.1167	5.6526	5.9907	6.3845	6.5523	5.5588	9.0131	10.248	8.7836	4.321	4.9078	7.7762	7.3556	3.5967	9.146	6.0282	5.6334	8.837	3.8186	3.3591	4.4998	3.5716	4.7355	3.6976	5.6
7.9603	5.8609	6.8935	6.6092	6.9343	6.6188	6.4434	6.2236	6.3484	6.2016	6.5292	8.2098	8.7146	8.7269	7.6716	7.5776	7.1287	8.4425	7.1801	6.2278	7.0506	6.6377	7.9929	6.956	7.1072	6.2296	5.9494	6.2085	7.5247	7.6379	8.08	7.5545	7.7593	7.3094	7.7914	5.61	5.9902	6.0955	6.0054	6.6873	7.5018	7.1742	7.8445	7.1067	5.9518	4.6138	6.1751	4.9614	5.8221	5.5447
7.9632	7.9129	8.1152	7.5811	7.5854	7.9881	7.7352	7.6969	7.0596	7.2783	8.0303	8.0736	7.9422	7.9398	8.3608	8.9682	7.8779	8.7708	6.0462	5.9882	5.7259	6.1921	7.0224	5.4234	6.6847	8.2938	5.0336	7.0568	5.9621	5.5	7.1265	4.8998	5.697	6.4916	5.8401	6.8462	5.5784	6.2776	7.5168	5.8742	6.8864	5.7035	7.7909	6.7793	5.4524	5.7677	5.4665	5.7308	5.343	5.2297
7.9674	7.3186	7.0629	7.1095	7.0966	6.6481	6.6983	7.1182	6.059	6.8011	6.8244	7.1962	7.5174	8.5213	8.1407	8.0263	7.6993	8.1474	6.9129	6.6672	6.6217	5.5228	6.8463	5.9006	8.1095	7.3373	4.5065	5.8277	6.8639	6.7808	6.8418	7.0075	7.1909	7.2158	7.0105	5.7597	5.7502	6.2029	6.5564	7.9849	8.228	7.2268	6.3171	6.5848	6.7645	5.9506	6.397	5.4307	6.4382	6.3205
7.9684	8.0423	8.1207	8.0346	8.1814	7.8063	8.0264	7.9586	8.0492	7.578	7.8919	8.4538	8.7381	9.088	8.6666	8.9545	8.1238	9.1634	9.1302	8.1179	7.53	7.2486	7.2664	6.0482	7.4575	7.272	7.4357	7.0894	7.8634	7.5436	8.5732	7.4766	7.419	8.319	7.4914	8.7241	6.542	7.4857	7.9982	8.1228	9.3041	7.5623	8.1385	8.8024	7.4744	7.7459	8.1467	7.4511	7.1975	7.6321
7.9698	8.7497	8.964	8.7837	9.1974	8.3695	9.0204	9.1333	8.9198	9.7187	9.6402	7.9438	7.8231	8.2516	7.422	7.8736	7.06	6.9732	8.2012	10.228	10.014	10.155	8.5665	8.8791	9.3719	10.296	10.362	9.0856	9.1571	9.8069	9.4074	9.7153	9.5112	8.5317	8.7266	10.166	10.469	10.263	10.996	10.356	7.7021	8.9594	10.536	8.8859	9.1148	8.6778	9.058	9.1783	9.2645	9.2715
7.9771	6.8157	8.2231	7.2556	8.2956	7.6067	8.6116	7.5355	7.5695	7.6954	8.0675	4.9889	4.6571	3.8351	6.0819	4.7263	4.9636	4.8977	7.8257	7.5085	8.9978	9.6499	7.2367	9.0269	4.1921	8.6596	11.542	6.7006	5.5021	9.2813	4.3243	8.3041	6.8993	7.5227	8.0762	4.9107	9.3192	7.958	6.301	6.6093	7.0992	6.8245	6.4275	4.7756	9.2788	9.1058	8.3536	8.7784	8.2776	7.0649
7.9837	7.3188	6.7764	7.3131	7.83	7.3622	6.9639	7.5451	7.2313	7.2103	7.339	8.4621	8.5099	8.0749	8.6883	7.9805	7.4307	7.9279	8.3555	7.9841	6.0851	4.9799	7.504	5.284	8.8781	4.8932	5.1191	7.121	8.0851	7.0238	8.3374	7.4775	8.2399	7.3482	7.4445	7.9231	5.8952	6.2123	7.7157	8.9568	9.0615	7.5114	7.3176	8.3593	5.1013	5.8287	6.9259	7.329	6.904	5.9422
7.9863	5.9522	7.0492	5.8108	7.1934	7.1524	6.679	6.8871	6.203	6.6366	6.7862	8.2223	8.7739	9.5517	8.2229	9.2572	7.8064	8.7234	9.5544	4.3418	9.4053	4.1829	8.2093	4.6008	7.3936	3.1734	3.4944	9.1353	8.542	9.0722	9.8946	8.8282	7.8886	8.9441	9.7569	3.7771	3.9688	5.8612	3.2757	8.088	8.6336	5.9509	8.9973	10.13	4.0646	3.2684	3.7164	3.603	3.566	3.4342
7.9872	7.059	6.0819	6.7081	6.6261	6.7314	6.8087	7.0063	6.6228	6.7873	6.102	7.2676	6.6281	6.8773	7.2641	7.7463	7.2953	6.9266	6.3372	5.2998	6.3118	5.9557	5.7898	7.1989	5.6337	6.2394	5.3452	5.7554	6.7482	6.8817	6.6096	5.7064	5.6429	6.8322	6.7856	4.5177	6.0786	5.7478	5.4592	6.3341	7.5974	7.045	5.8333	6.649	7.6196	7.6632	7.4985	7.0967	8.0634	7.7164
7.988	4.7291	6.502	6.2255	6.3917	6.6165	6.4401	6.5033	6.2938	6.3052	6.3288	7.9435	7.9581	7.7569	7.3593	7.8668	7.1107	7.9902	5.5895	5.947	7.9565	5.2568	6.2894	5.9964	6.1219	7.7642	4.8105	6.2591	6.6611	7.0395	6.7417	5.9089	6.0688	5.6043	5.5092	4.8324	3.7057	4.5212	6.876	6.5587	7.367	7.107	6.6169	6.5451	3.7398	3.6083	3.8049	3.3086	3.1842	3.8646
7.9905	6.9854	7.0966	7.1264	7.0604	7.0679	7.0722	6.9359	6.9594	6.8939	6.9381	7.6043	7.9176	7.3918	7.4178	7.6635	6.3689	7.8194	7.3272	7.0932	5.7135	5.3011	6.2653	4.3173	5.9241	6.9626	4.5812	4.9228	5.9163	6.2488	7.2814	6.5783	6.6786	5.7867	6.5111	6.4555	4.913	5.8921	6.8955	6.9801	7.6613	7.078	7.1546	7.6782	5.697	4.6153	6.7196	4.6259	4.6972	5.4058
7.9926	9.4659	8.7039	9.8631	9.5204	9.2208	8.714	9.4816	9.4451	9.4559	9.477	8.611	8.2136	8.2791	8.0855	8.0163	7.8709	7.9712	9.2445	8.7406	6.291	6.8154	7.0106	6.3993	7.555	7.2158	6.3677	8.0302	8.5782	7.396	7.6673	7.239	7.4391	7.6155	6.2587	7.4123	6.5336	8.3698	7.7008	8.0376	9.7714	8.9165	7.2863	8.7622	8.8434	9.127	9.2511	8.5392	8.5766	9.8383
8.0022	9.0775	8.197	8.0428	8.967	8.1837	8.8329	8.8478	9.0283	8.935	8.6656	7.1675	7.713	7.6544	7.5526	7.2658	6.115	6.6187	7.6708	9.6202	8.0482	9.983	8.7352	7.9981	6.9474	9.0582	9.8742	9.3671	7.6051	6.6896	8.4664	8.5847	8.7676	8.8183	7.9005	7.898	10.459	10.632	8.3662	9.7357	5.5341	6.731	9.3593	7.52	9.1384	8.6209	9.1594	8.7693	8.2357	8.7295
8.0082	7.1035	7.562	7.5069	7.444	7.617	7.2209	7.7037	7.4262	7.4406	7.4562	7.9056	8.0806	8.2882	8.5295	8.1259	7.4395	8.1851	10.004	6.4576	7.4356	5.2835	7.5103	4.6936	8.9998	5.5244	4.5914	6.2823	7.5922	7.3969	7.3613	7.0886	7.3447	7.1476	8.6661	4.7873	4.8357	6.2966	5.9558	8.2841	9.8905	7.383	7.7212	7.7745	6.8005	5.9614	6.8327	6.257	6.5414	7.2454
8.0201	7.7758	8.5671	8.5826	8.607	7.9182	8.5069	8.6388	8.012	8.6754	8.6308	11.485	12.947	13.084	8.0701	10.297	10.063	12.337	6.4759	7.4876	8.4317	10.462	7.3324	10.432	7.966	8.8808	7.1371	6.8704	8.4209	8.3869	8.4487	6.9473	7.0228	6.8622	7.5128	6.7714	6.4206	6.9338	7.9545	8.1727	7.9544	8.0007	7.522	6.8145	8.6138	8.2046	7.48	7.6615	7.9664	7.5927
8.0269	6.8851	7.3987	7.7743	7.5226	7.7928	7.3435	7.5404	7.1133	7.4002	7.3596	8.0956	7.9273	7.8799	7.19	7.3922	6.8605	8.109	6.3855	6.937	5.8591	5.8834	6.3813	4.1308	6.7462	7.9129	2.2319	6.1078	6.2026	5.6228	6.4575	5.0951	6.1778	5.4856	6.3855	7.1678	4.9279	6.2553	8.7437	8.434	7.7489	6.5718	6.7921	6.8795	4.8004	5.4883	6.1998	5.5385	4.635	6.1217
8.0421	6.785	6.6675	6.5103	7.1559	7.211	6.9718	7.1484	6.9584	7.343	6.8538	7.602	7.9347	8.2374	7.3225	7.5949	7.6228	7.8678	6.3475	7.0374	7.0903	5.0676	6.7389	6.3454	7.0223	8.0498	5.0918	7.414	7.6101	5.7286	7.7208	6.99	8.153	6.2053	7.1069	6.655	5.7979	6.783	6.3388	6.7543	5.9833	7.0613	7.4708	6.7322	5.215	4.9707	5.3957	4.7945	4.961	5.5869
8.0445	7.3056	7.9966	7.8207	7.9042	7.6504	7.6851	7.6636	6.9349	7.5431	7.2772	7.5427	8.0191	7.2101	7.9571	7.9793	7.4318	7.9524	7.5009	7.7793	7.8306	7.4631	7.6836	7.941	7.082	7.4493	7.1555	6.7112	7.8483	7.9624	7.9877	7.057	7.3903	7.6245	8.532	7.3848	6.1287	6.5219	7.5062	7.1125	8.2912	7.4706	7.1707	7.9595	5.695	5.9603	6.9014	5.7019	5.7061	5.8068
8.0577	6.1402	6.7374	7.6069	7.4015	6.0647	7.018	6.438	6.6788	7.0159	7.0498	6.9658	7.0868	8.251	7.2312	7.3025	5.4461	8.1869	6.8401	7.346	3.7121	6.1112	7.3508	3.7265	3.9302	6.6159	3.6495	4.0808	4.6443	6.5953	7.6224	6.9101	7.388	5.015	6.4718	7.5313	5.2345	6.1285	7.7408	7.9678	5.6139	6.4784	7.1614	7.0028	3.7641	3.9645	5.5462	3.9717	4.2525	3.761
8.06	8.172	7.979	8.7511	8.546	8.4633	6.8179	7.7638	7.5973	7.8407	8.2589	8.5144	8.5205	7.981	7.9691	8.2552	7.7651	8.9402	8.6784	8.1968	5.5779	6.5068	7.3284	6.0074	7.4382	7.8038	4.8596	7.1591	7.207	5.9431	8.505	7.3996	7.141	6.6328	7.1307	8.5759	5.8973	6.972	8.6671	8.623	8.4712	5.509	7.2	7.8339	6.3408	6.0825	6.9273	4.2886	5.8027	6.2456
8.0636	9.5977	10.103	9.7754	9.9932	9.673	9.8973	9.9968	10.344	10.05	9.9501	7.9606	7.3909	7.7841	8.0391	7.5417	7.3086	7.7121	8.852	10.587	9.5992	9.9265	8.3199	9.507	9.4054	9.9476	9.9107	9.486	9.6428	8.7554	9.4097	9.0524	8.2619	7.6512	9.8791	9.6897	10.698	10.752	10.27	8.9009	9.2778	8.0845	9.4226	9.0627	12.068	11.845	11.634	11.306	12.417	11.998
8.0696	4.3173	5.9225	5.5099	5.4332	5.3414	5.7129	5.5485	3.7455	5.9937	5.7863	8.8859	8.9026	7.8353	8.754	7.1816	6.4895	7.333	4.3508	3.0242	7.283	3.305	5.6083	9.2597	5.3646	2.952	3.3308	3.3983	2.9843	8.2841	9.7848	3.0816	8.4418	8.176	8.8267	3.4184	3.5673	3.5815	9.1198	8.9904	8.3902	7.2415	7.9707	5.6173	3.1958	3.6936	3.4624	3.5077	3.7233	3.5665
8.07	7.657	7.8708	7.7548	7.3014	7.6299	8.0567	8.4666	7.6238	8.3458	8.1748	9.4228	9.1898	7.6506	7.5566	8.2247	7.2753	8.232	8.3131	8.0404	9.5614	5.9706	7.1232	5.5635	9.2629	5.2134	5.9799	6.3141	9.5229	9.6417	7.4507	8.6916	5.1297	7.3969	8.8061	5.5426	5.5545	4.8863	5.3866	7.0892	9.5939	9.0808	4.9597	7.6367	5.8468	5.8639	5.7459	5.5757	4.8179	5.5409
8.0727	7.201	7.0224	7.3903	7.2854	7.1707	7.1601	7.3644	7.1819	7.1247	7.1859	8.2015	8.3443	8.4095	7.9747	7.5936	7.1109	8.5813	6.6359	6.6952	4.9842	6.0564	7.1655	4.9929	6.9107	7.1303	3.6823	6.7819	4.9848	5.0331	7.3548	5.4718	6.0629	6.6524	4.9141	7.7942	5.1435	7.0528	8.2243	7.3793	7.1286	6.9213	7.8611	8.7483	6.2281	6.6581	6.6633	5.4435	6.5658	6.4651
8.0779	8.6225	8.4469	8.8199	8.9627	8.359	8.7	8.6423	8.8695	8.6409	8.966	6.7206	6.8861	6.7774	7.5011	6.126	5.8994	7.2373	9.267	8.9243	8.0469	8.7225	7.0765	8.6955	8.3845	8.265	9.4104	8.4704	8.818	9.0751	7.5034	8.4373	6.7241	6.6257	7.1752	8.5065	7.9311	8.7155	8.7985	7.8354	9.6135	8.7153	9.4221	8.776	9.6356	9.486	9.6864	8.7208	9.6919	9.5473
8.0788	7.9062	8.7567	8.7142	8.7951	8.4878	8.6674	8.8972	8.7311	8.9647	8.9537	7.6092	7.6982	8.0193	7.4884	7.2973	7.0119	7.7606	8.7538	8.2992	8.9563	9.5145	8.6682	7.8814	9.0568	8.2335	8.3559	8.4098	8.6865	8.1408	8.3055	9.0268	8.8843	8.0574	9.8391	8.2798	9.3696	9.18	9.2745	8.1692	8.6821	10.329	9.0589	9.1693	9.0012	9.2956	9.1923	8.7367	8.7593	9.1745
8.0797	9.7487	11.332	10.957	9.3502	11.826	10.411	10.217	10.491	10.347	10.519	8.7968	8.2531	8.7215	9.0753	8.6585	9.263	9.1132	9.2354	8.5557	7.6647	5.6997	5.7986	5.893	6.2884	3.0059	5.7749	7.7404	6.7472	9.0815	10.919	7.9361	7.328	8.3407	8.1348	4.1729	5.8526	6.2111	11.161	7.7483	8.3338	4.5171	7.3445	6.5334	6.2981	6.2666	7.266	7.6661	7.9384	6.8946
8.0827	11.676	11.406	11.304	11.243	11.075	11.326	11.474	11.227	11.213	10.973	7.3445	7.7971	8.2246	7.9304	8.2012	8.2821	7.3706	9.8405	12.298	2.3656	12.386	10.429	8.1516	7.4242	12.284	12.847	11.243	7.4571	7.9004	11.602	9.3744	7.9993	6.2589	5.0921	12.12	11.87	11.671	11.833	7.5383	5.4436	3.8007	10.518	7.8022	11.417	11.582	11.487	11.55	10.517	10.586
8.1016	5.237	5.0425	4.6813	4.8417	5.0502	5.0866	4.8132	4.7152	4.5527	4.7005	7.1772	6.8275	6.9954	6.7603	6.5093	7.1291	7.7584	4.3874	4.2447	7.5125	4.4758	5.5983	4.7075	5.6756	4.448	4.4964	5.2233	7.1055	8.0932	5.4087	6.5181	5.6692	4.8317	6.7488	5.5614	4.7968	4.5058	5.7342	4.7952	7.4784	7.072	5.6594	3.9953	4.3591	4.9954	3.9497	4.6764	4.3156	4.2823
8.1022	6.397	6.7473	6.3589	6.915	6.9044	6.5493	6.409	5.6698	6.4778	6.9165	8.0222	8.2088	8.0913	7.7899	8.2423	7.4975	8.2813	6.1252	4.3285	5.9805	4.862	6.787	3.6442	5.6362	7.6135	3.4334	6.4628	6.6647	4.8581	7.094	5.5338	6.972	6.6226	6.5076	6.6225	2.9458	3.8166	5.3998	6.5651	7.6665	6.3894	7.0138	6.3646	3.9261	3.9518	4.4244	3.4028	3.4107	3.5227
8.1096	7.7659	8.0386	8.4069	8.0295	7.5898	8.1441	8.0043	7.7753	8.0355	8.0937	7.7657	7.6015	7.6261	7.6063	7.6964	7.4328	7.9068	7.1018	8.0282	4.7915	4.5555	4.5561	7.6353	8.7394	6.6389	4.2004	7.5226	9.1726	9.0475	7.6654	3.9946	4.5785	4.3006	8.7846	4.1389	5.3248	5.3646	8.3593	4.004	8.2857	4.2806	6.4519	8.0663	7.6071	7.674	7.5792	7.1766	7.0642	7.644
8.1143	7.2939	7.4495	7.6496	7.2609	6.9951	7.0324	7.2595	6.9825	7.2354	7.22	8.1988	8.0607	7.821	7.5921	8.1153	7.4224	8.5286	6.6869	6.6072	7.0943	5.4995	6.9608	5.3579	5.7254	7.7485	4.1054	5.8932	6.9558	5.3727	7.1062	6.1004	6.375	6.3974	6.8426	8.2055	3.198	5.8867	8.7533	7.3442	7.0152	6.5318	8.0962	6.8755	5.4982	5.0396	6.3926	4.6899	4.7283	6.6888
8.1152	6.5031	7.4433	6.8943	7.4476	7.2191	6.8366	7.3363	6.1478	6.6295	7.0555	8.0691	7.7664	7.0955	7.4997	7.5952	7.4948	8.6857	4.9919	5.2847	6.3345	6.0192	6.6683	5.6432	7.4923	7.4372	4.333	7.3022	5.3097	5.349	7.1468	5.6869	5.4548	6.491	6.5529	6.2363	4.8887	4.6825	7.074	5.2854	7.0181	4.4933	7.1322	5.9694	4.828	5.0829	5.0798	4.5072	3.8685	4.6062
8.1172	7.106	7.5047	7.8071	8.1851	7.307	7.6629	7.7294	7.3807	6.942	7.0157	10.355	11.728	11.233	8.3752	9.2558	9.5703	11.474	7.7558	7.9547	6.1311	9.2569	7.0627	9.2661	6.6399	8.1372	4.9705	6.7151	6.5099	6.7017	8.5996	6.5174	7.3837	8.1957	6.2578	8.6949	6.0879	6.6183	8.9292	7.6866	8.5162	7.3399	8.4739	7.0736	6.0256	6.4872	6.2357	5.5076	5.3903	6.3553
8.1178	10.437	10.621	9.7143	10.516	9.3125	10.287	9.7274	9.976	10.241	10.127	8.2167	8.3366	8.6448	8.8486	8.4747	7.7661	8.3749	9.1555	11.434	8.7251	10.061	8.1922	9.671	6.5161	9.5714	11.453	8.8375	8.3764	9.8996	8.7886	8.6546	8.2805	7.7187	9.5099	9.7863	9.9557	11.129	10.101	10.011	9.1554	7.8343	8.6272	8.8103	11.371	11.288	11.515	11.063	11.765	11.085
8.1229	9.0238	9.4499	8.6705	9.1313	7.9644	8.2424	8.0102	8.1316	8.6684	8.786	7.1897	6.3477	4.8563	7.614	7.6156	6.3608	5.3076	7.2012	8.3702	9.9267	10.003	9.2898	9.657	8.4592	9.2133	10.38	10.468	8.7131	9.0263	8.4496	10.42	10.593	9.082	9.7929	2.4371	9.6312	9.2559	7.576	7.256	7.2023	9.5951	8.1934	6.4591	9.9146	10.181	8.8152	9.1195	9.0881	8.3214
8.1247	6.8178	6.6952	7.1053	6.9545	7.6897	7.079	7.337	6.9443	7.149	7.093	8.676	8.5906	8.1785	7.6552	8.1183	7.4827	8.4445	6.8805	7.1324	7.1976	6.0969	6.8024	5.4424	7.5693	7.7357	4.4241	7.3045	7.4225	6.7771	8.1759	6.7457	6.8721	6.8938	6.1198	7.2469	6.1077	6.0833	7.8872	7.8722	8.486	7.707	7.7248	7.619	6.0682	5.6046	6.3018	6.0567	5.395	6.2203
8.1321	7.3435	7.9589	7.4265	7.8549	7.174	7.9973	7.6331	7.45	7.6189	7.6197	6.9429	7.1607	6.6966	8.3381	6.725	6.7726	7.1388	6.8799	6.7384	8.887	8.3714	7.2481	9.29	6.8987	7.4228	7.73	7.4747	7.1387	8.9611	7.5727	7.1251	7.1603	7.7636	8.6719	6.7885	6.9808	6.563	7.4555	5.7291	7.4131	6.6839	6.8647	6.908	9.2208	9.429	8.41	8.4246	8.5064	7.8107
8.137	9.268	8.5793	8.4394	8.8154	9.1413	9.5778	9.4103	9.1752	9.0227	8.8586	6.712	7.2297	6.5697	6.7358	6.58	6.3636	7.2307	6.9748	9.4895	6.7839	10.722	8.1904	10.38	11.007	9.7029	10.358	9.6386	10.754	7.5645	7.8188	9.4528	8.4902	7.9595	9.4272	10.312	11.003	10.316	10.995	7.6007	9.3203	10.291	10.08	9.4794	8.4334	7.5042	8.849	8.5765	7.8241	8.3868
8.1441	6.8593	6.6513	7.2639	6.7401	6.842	6.2522	6.4384	6.0652	6.4201	6.7873	8.0651	7.6686	7.885	7.3636	7.4859	7.174	8.3859	7.2087	6.7589	7.5876	4.8965	6.4263	3.7368	7.0164	7.6682	4.4969	6.2152	7.5475	7.08	7.4027	6.4546	6.7899	6.8843	6.8374	8.0423	5.1974	5.8459	8.0556	7.7564	7.695	7.1069	7.0687	5.4947	5.9093	5.8525	5.8561	4.9494	5.9484	5.0599
8.1491	7.4537	7.7069	7.4243	7.4391	8.2885	7.4307	7.3352	7.072	7.1396	7.0767	7.825	8.0719	8.0252	8.4111	8.3423	8.2525	8.8594	5.3954	5.3501	5.9633	6.3875	7.2361	5.7276	5.6507	7.0544	4.1209	7.5452	4.5355	4.8704	7.8775	5.7478	5.7312	6.0412	6.4155	7.6185	4.0317	5.64	7.7014	4.9304	6.4218	5.4323	7.8735	6.2605	3.9689	4.0993	3.9729	4.0528	4.4682	3.2028
8.1557	5.9862	6.7754	6.2082	6.6345	7.1487	6.8801	6.8934	6.3002	6.8502	6.9645	7.3775	8.3246	7.8234	7.9785	7.7172	7.6709	8.4804	6.1912	6.1901	7.3953	6.3115	7.2186	7.1028	7.264	6.3795	5.4219	7.4792	6.8067	6.9314	7.1183	6.9111	6.732	6.3631	7.1598	5.4075	4.3481	5.827	5.8592	5.7039	6.9414	7.3062	7.5051	7.015	5.495	5.7213	5.6196	4.162	5.9273	4.4972
8.1568	5.9661	7.0297	6.2812	6.6839	7.2318	6.3476	6.351	6.0413	6.029	6.7005	8.0747	7.8955	7.4929	7.3732	7.2118	7.4358	8.5814	4.5334	4.4118	6.4081	5.3122	6.5061	6.086	6.8518	6.0902	4.0185	5.4512	6.1025	5.9403	6.5979	5.3275	5.6568	5.0592	6.6635	5.6182	4.5808	4.5508	5.4589	4.8867	5.4974	4.6853	7.0013	5.3965	3.6211	2.5338	4.3911	2.5063	3.7702	3.2925
8.1648	6.5785	7.5612	7.0208	7.1184	6.9163	6.7757	6.8922	6.1537	6.853	6.8225	8.249	7.9493	7.8637	8.1848	8.0839	7.7304	8.3127	6.4201	3.8532	5.1046	6.4437	6.8702	4.5869	7.7964	7.2581	5.7025	6.1151	6.1968	6.586	7.1304	6.8602	6.8153	7.115	7.4781	6.5385	4.078	4.5356	5.7651	7.1375	6.8183	6.8309	6.8356	6.4543	4.9124	4.5678	4.5301	3.8787	3.4115	4.9847
8.1703	5.6264	5.7894	5.276	6.4781	6.4369	6.5283	6.4884	6.0417	5.5067	5.7913	8.2111	8.3993	8.7165	8.4809	8.3049	6.8291	8.4447	6.8703	5.5186	2.8001	2.6636	7.2652	2.663	2.8363	4.3469	2.4963	2.7847	6.4531	5.923	7.6483	6.9862	6.7352	7.4122	4.9669	2.2826	2.9529	4.6543	6.106	9.3075	8.3469	7.1891	7.3473	5.1217	2.6537	2.8144	4.2555	3.1526	4.6949	2.8327
8.1725	10.325	9.998	10.415	11.004	9.5157	8.9677	10.003	8.8966	10.409	10.079	7.6585	6.7126	6.5954	10.318	7.8566	8.8974	7.568	6.8147	9.4457	7.016	10.828	7.8114	10.03	6.1079	10.143	10.815	9.8135	6.1882	7.4668	10.634	8.1559	10.225	7.1346	7.9906	7.5137	8.7452	7.0541	8.0196	8.3529	5.9578	6.7284	8.718	7.6817	7.011	7.3246	7.2915	7.2761	7.2339	7.7698
8.1822	8.6505	7.271	6.9171	7.1139	7.4077	7.7047	7.493	6.6927	7.8993	7.3566	7.5293	6.7527	7.4885	7.6725	8.1811	8.1653	7.7989	6.3774	8.0527	7.1214	8.5089	7.8479	9.5507	6.8855	8.3501	9.3241	8.2847	8.1383	8.7554	6.8555	6.3918	6.7894	6.2044	7.3818	6.1733	8.2135	7.4966	7.476	7.6575	6.9719	7.5233	8.2818	6.3828	7.9671	7.7082	7.669	6.9136	7.0732	7.384
8.1955	7.0902	7.0254	7.1538	7.1663	6.9239	6.9391	6.6321	6.4543	6.5187	6.8686	8.8507	8.5937	8.7625	8.3941	8.2755	8.2121	9.0712	8.1573	7.2442	7.9006	6.314	7.8861	7.1647	6.9699	7.8329	5.3934	6.7242	7.4782	6.9857	8.8407	7.013	7.5344	8.1275	7.268	8.2565	5.1539	6.5791	7.9182	8.4628	7.7176	8.3921	7.5789	8.5157	5.7303	5.5617	6.4152	5.6806	4.7112	5.9666
8.2094	8.2249	8.6986	8.4605	8.7011	8.8753	8.6214	9.0041	9.1985	8.6657	9.0389	7.6911	8.3077	5.5681	8.4226	7.6152	6.3749	7.9997	8.9229	8.2933	7.9968	8.6031	8.3514	9.3501	7.9512	8.4634	10.046	9.195	8.5971	8.8586	8.8486	10.081	9.2197	8.5306	7.7296	8.9639	8.9114	8.8471	8.2437	9.4944	7.9046	5.6409	6.2119	8.5592	8.7766	8.8336	8.6505	8.9155	8.181	8.3224
8.2127	10.452	10.138	10.38	10.403	8.9325	8.7501	9.3408	9.1781	9.7142	9.6391	7.5223	7.7232	8.5197	7.9536	6.5266	5.6364	7.6492	9.3345	11.841	8.0563	10.754	8.9662	9.0286	7.3569	9.8929	11.045	9.992	7.7274	7.3262	9.4091	9.8315	9.4378	8.9973	6.9025	10.94	10.269	11.199	9.6658	9.8796	9.05	8.5696	8.9406	8.7737	10.773	10.888	10.829	10.828	10.781	10.657
8.2203	5.9438	5.844	6.0667	6.1499	6.6194	6.4207	6.3131	6.0235	5.8945	5.6991	8.1169	8.0368	8.3901	7.9162	7.6745	7.8	8.5172	5.9138	5.4896	6.3491	5.9141	6.3957	7.1408	7.8197	7.9063	5.8926	6.3359	8.2619	7.2664	6.4868	5.3117	4.5466	5.152	6.3056	6.1312	5.4101	4.8877	7.9865	5.8721	6.5971	7.0241	6.5355	5.7092	4.6092	4.5446	4.4923	4.5703	4.5278	4.5441
8.2262	9.2154	7.9777	7.6656	7.6488	7.7827	8.4861	8.4466	8.2569	8.5331	7.6888	7.4775	7.7698	8.651	9.0087	9.0896	9.1029	9.3347	7.669	8.0064	6.1596	7.1023	7.303	7.4359	6.3529	7.6117	7.144	6.8758	8.7759	7.6854	7.46	7.3392	7.0691	7.7657	7.0832	7.7533	6.833	6.5015	6.3442	7.2405	7.9767	6.6693	7.4773	7.1734	8.2054	8.0251	8.4177	7.3149	8.1646	8.3432
8.2537	6.9693	7.628	7.2571	7.1449	7.9034	7.2253	7.5262	7.1469	7.421	7.386	8.2352	8.7615	9.0397	8.3841	8.6969	7.7983	8.6017	7.391	6.3725	7.3251	5.9719	7.0915	6.4899	7.7237	7.1684	4.9634	6.9987	8.0422	7.6272	7.5096	6.6859	7.9721	7.1834	7.7211	6.6084	4.975	5.702	8.0899	8.0491	8.4395	7.9352	6.8631	7.8277	7.396	7.6131	6.9496	7.1163	7.4148	7.161
8.2544	8.6667	6.826	8.22	8.2829	7.9224	8.3613	8.4434	8.6633	7.906	7.3409	13.946	14.415	15.084	10.321	13.215	12.992	14.734	8.6861	10.231	9.4183	12.894	9.1738	10.258	8.2563	10.881	6.6567	9.1024	8.562	8.7975	9.798	7.2726	8.4734	7.8607	7.0396	12.261	7.2298	9.8019	10.393	10.723	10.102	9.9612	9.2212	8.9117	10.832	10.348	10.203	10.774	10.799	10.55
8.2553	7.8983	8.1604	8.5125	8.0887	8.1524	8.0846	7.9941	7.9003	8.0229	8.2366	8.6056	8.9085	8.6957	7.9561	8.4031	8.213	8.732	8.2922	7.9474	8.2617	4.9904	5.7026	5.9184	9.0966	7.7438	6.727	7.4299	9.2574	7.8448	7.1107	8.3595	8.2619	6.6018	7.8739	7.2686	7.9395	7.4503	7.2175	7.6167	8.4966	5.6519	7.2076	8.271	7.8274	7.7981	8.0287	7.9701	7.5083	7.8466
8.2889	4.885	5.5148	4.7309	5.1494	6.5558	5.6229	6.8748	6.3453	5.6036	5.2084	8.0903	7.0444	7.841	7.9171	9.3132	7.2591	7.7492	7.8283	2.529	2.3979	2.4618	5.0614	3.4466	5.3099	3.1991	3.3875	3.5553	6.0676	9.4349	6.5916	5.6167	4.7814	6.8987	3.1513	3.4362	2.8331	4.4163	7.3921	4.1938	7.5535	7.5914	2.7822	6.0818	7.5082	6.0306	6.8038	7.6501	7.7809	6.5707
8.2939	7.4182	8.684	7.8993	8.2143	9.1557	8.1755	8.5638	7.9363	7.9024	8.2676	8.1384	8.5585	9.4912	8.765	9.531	8.5407	9.2629	9.4702	3.7312	3.4861	3.6941	4.3071	4.5107	6.3071	3.234	4.0375	3.9672	7.5566	9.387	3.9393	3.8258	4.0022	6.9285	6.3961	4.5522	4.7296	4.531	3.2881	3.9671	9.6311	8.2727	3.7187	4.4653	4.6612	4.5569	5.0616	4.9012	4.7538	4.5928
8.2949	6.6308	6.5185	5.6485	7.1769	6.4694	6.2178	6.7631	5.9065	6.3539	6.5763	8.1838	8.1414	8.5937	8.4674	8.3564	7.7621	8.935	4.0844	8.6505	8.1952	6.6293	6.9816	7.3445	8.6401	5.5837	6.1392	6.7845	9.5408	9.5396	2.7683	8.6208	8.4015	6.8512	2.8382	3.5813	6.6813	7.9143	3.9832	8.339	9.9082	9.7641	8.7133	9.7791	5.6767	6.2821	6.8664	4.8967	5.2312	6.1186
8.3061	6.9093	7.0566	6.9883	7.5571	7.0008	6.2955	6.8082	6.706	7.4127	7.5541	8.0321	8.1014	7.8491	8.3336	8.2117	7.548	8.149	10.169	7.5859	9.449	6.6947	7.8609	5.3299	10.015	4.7193	6.4856	7.8702	9.0931	8.2033	9.0552	8.9435	8.434	8.8322	8.637	4.5434	6.4031	6.324	6.4768	8.1096	9.4794	9.5218	7.0252	9.3911	6.3652	6.4229	6.9143	6.3329	6.2852	6.4139
8.3232	5.8717	5.677	5.2239	6.2217	6.737	4.941	6.8188	6.029	6.0471	6.209	8.7077	8.7363	8.7569	9.0951	9.5052	8.2346	9.3556	8.2231	4.3643	6.1648	4.9799	7.0414	4.7811	7.2465	4.1858	4.5598	5.8752	8.3166	7.7223	6.5532	5.7538	6.2297	7.7754	7.7972	4.7026	4.8845	6.1581	3.9758	8.353	8.3056	5.9412	6.7263	9.0532	4.6928	4.5496	5.5063	5.9324	6.7642	5.6213
8.3271	7.6327	8.4925	8.2731	8.2024	9.2693	9.1747	9.2306	9.5743	9.3958	8.7832	8.7562	8.7995	8.25	7.4056	8.3185	7.7752	7.7856	8.3119	7.3454	7.7006	8.5032	7.6194	8.7294	8.5298	9.0363	7.7182	8.3466	7.3332	8.585	6.7873	8.0196	7.6527	6.398	8.2527	8.2007	7.7819	8.2824	9.8693	8.0456	8.4774	9.5966	10.506	7.9639	8.3127	8.356	8.4092	8.8634	8.8126	9.2
8.3307	7.6308	7.3419	7.4128	7.5386	7.8918	7.3679	7.714	7.0475	7.8667	7.628	8.0183	8.3287	8.4051	7.9883	8.3059	7.4943	8.4185	6.4541	6.7825	6.9062	6.7131	6.9301	6.3231	7.9496	7.7557	4.303	7.0219	6.5089	6.9909	7.3048	6.4933	6.8566	5.0414	7.3496	6.4713	3.2858	6.2265	7.9063	6.3639	7.8711	7.2497	8.1983	7.5544	6.2658	6.4845	6.5434	5.6875	6.4757	6.6248
8.3577	8.4778	8.8652	8.6725	8.726	8.3535	8.3669	8.44	8.3183	8.5357	8.7129	7.9102	8.0414	7.985	8.1721	8.0104	7.8111	8.2528	8.2893	9.0118	9.7098	8.9222	8.3166	9.0313	6.507	9.7396	10.411	8.1159	8.0681	8.7996	8.8247	8.7804	8.2008	8.3066	8.2058	8.4868	9.2806	9.4961	9.2378	8.6218	8.7904	8.3004	8.0633	7.7518	8.6313	8.8226	9.2067	8.2217	8.5163	8.1844
8.3621	9.1137	8.9143	8.8945	9.7775	9.2374	9.4067	9.6515	9.4137	9.5243	9.1845	8.4955	8.9665	8.1761	8.2385	7.9272	7.4182	8.4443	8.2767	9.7302	9.7475	10.256	9.4484	9.0775	8.8881	9.596	9.8411	10.681	8.7568	8.5452	9.2363	8.837	8.9943	9.1206	7.7602	10.158	10.626	10.348	10.243	9.5367	8.6395	9.2739	9.967	9.2795	9.3794	9.4364	9.5327	9.6176	9.139	9.2863
8.3818	7.4033	8.8553	9.0522	8.6407	8.1085	8.441	8.0302	8.0847	8.5235	8.675	8.0249	8.0583	7.1463	6.5581	6.9987	6.8152	7.4233	8.7529	8.3284	7.6496	8.2904	8.002	8.2202	8.0766	7.235	7.5447	6.6542	7.7187	8.3486	8.2899	8.255	7.9866	7.9647	8.9667	8.1562	7.8168	8.0144	8.0945	8.031	8.6371	8.8633	8.1817	8.2089	9.0154	9.1724	9.1038	8.0636	8.7221	8.6803
8.3982	8.0963	8.3592	8.0889	8.1043	8.8786	8.3925	8.188	7.7601	7.6712	7.7902	9.3549	9.1456	9.1917	8.2922	9.0421	8.189	9.1757	5.3065	6.7091	6.2257	6.6894	7.353	5.6028	7.6319	7.7355	5.3533	7.3834	6.4145	5.8394	7.3785	6.289	6.3017	5.8947	5.449	6.9272	5.5372	5.3821	8.0196	6.0992	7.7749	6.1932	7.9361	6.746	4.4638	4.9031	4.9711	4.0591	4.1502	5.1261
8.4055	6.8997	7.0639	7.5363	7.288	7.0686	7.3151	6.8528	7.0904	7.093	7.2455	7.8036	7.9392	8.4187	8.5915	8.3497	7.426	8.5745	8.0042	7.1199	6.7383	6.8175	7.7588	5.8126	6.4908	7.1413	5.754	5.9299	8.2941	7.6772	7.9916	7.237	7.1613	7.7152	6.9542	7.8018	6.6171	6.8694	6.7758	7.1873	7.4462	7.3236	7.3278	7.2824	6.5771	6.5231	6.8268	6.3585	5.971	5.8324
8.4086	7.6771	7.9211	8.0396	7.9653	8.2382	7.9982	8.0315	7.8791	7.6528	7.9262	8.4271	8.6558	8.7114	8.8432	9.1386	8.3531	9.3614	8.1608	7.131	6.3681	7.2717	7.5238	5.8381	7.5627	8.0195	6.4108	7.1276	7.0736	6.6531	8.2385	5.8745	6.9159	7.708	7.0302	7.4148	6.7341	6.2668	7.7565	6.5465	8.4745	7.0825	8.1966	8.8759	6.3944	7.05	7.1751	5.6166	5.6024	6.2441
8.4186	8.0672	8.4862	7.7696	7.9274	8.6265	7.845	7.9533	7.2744	7.7278	7.7234	7.6877	8.022	7.8959	8.4714	8.0586	7.6639	9.0255	3.7058	4.4114	3.7546	5.174	6.3437	3.7015	3.8099	8.6955	3.2122	7.6507	3.1174	3.8832	6.6899	3.1621	3.7867	4.1761	3.0929	7.7055	3.5554	3.7744	8.2031	3.484	7.1797	3.5816	8.2547	4.3236	3.3881	3.0184	2.734	3.5905	3.1549	3.504
8.4219	7.2822	6.9554	7.3158	7.6517	7.3519	7.0393	7.4733	7.6038	7.244	7.0885	8.7844	8.8984	9.4606	8.8669	9.2636	8.9036	9.249	7.9221	6.9753	8.3071	6.2042	7.5005	4.3625	6.3241	7.1643	5.1162	6.4247	8.1054	7.1285	8.9492	8.0162	6.9693	7.1605	6.1971	7.6367	6.6126	6.6757	8.279	6.916	9.3423	9.4901	7.9037	7.8927	6.0726	6.1879	6.6566	5.0277	4.9424	5.3558
8.423	6.3781	6.6901	6.1764	6.7214	6.7788	6.3079	6.92	7.009	6.8033	6.021	8.672	8.2381	8.0284	8.4321	7.9049	7.3125	7.5258	7.7494	4.2559	8.2531	5.5124	8.3808	7.1896	8.7872	4.9543	4.1952	7.3021	8.8574	8.2467	7.0659	7.4036	8.0273	7.5654	7.4128	5.8399	6.5854	5.6493	6.3103	7.8133	8.2636	7.7899	6.8579	7.5524	5.9534	6.29	4.4785	5.277	5.6729	6.5151
8.4266	8.5382	8.709	8.7112	8.702	8.3979	7.9967	8.2372	8.3123	8.5286	8.4892	8.6397	9.0151	9.5212	8.3453	8.8441	7.7872	9.0837	8.9029	8.4434	6.7774	7.2921	6.9388	7.4103	7.5727	7.9542	6.7437	6.9999	7.2821	7.9487	8.1741	7.5806	7.5233	7.1727	7.4678	8.227	5.2663	7.9344	8.5534	8.4834	8.4667	7.1376	8.1194	8.7702	7.5219	8.2607	8.633	7.4038	8.0717	8.2892
8.4277	6.1383	7.0149	5.7926	5.7223	7.3437	7.0657	7.5947	6.5984	6.6441	6.4254	8.8273	8.7916	8.4387	8.5204	8.9747	8.2646	8.8647	8.7911	3.7681	8.0732	4.5278	9.5336	7.2004	8.5884	2.6525	3.9389	6.7563	7.7571	7.5945	8.8213	7.5983	9.1173	8.3054	7.6194	3.9636	4.5557	5.5791	3.6157	8.6175	8.7226	9.9765	7.9894	7.8149	3.7919	3.3175	4.2663	4.3736	3.7814	4.1012
8.4319	2.4038	2.1846	2.2476	2.1837	2.3636	2.3573	2.3582	2.3881	2.3335	2.2773	7.2585	7.0028	4.8055	6.1506	3.0231	2.4477	2.3198	2.3531	2.3015	2.3279	2.379	2.3596	2.487	2.3987	2.2914	2.4058	2.4235	2.3198	2.3308	2.3334	2.7774	2.3735	2.3923	7.0968	2.4761	2.4332	2.3928	2.1313	2.4221	2.2798	2.4215	2.4942	2.3567	2.3331	2.3669	2.2435	2.4318	2.3383	2.3656
8.4355	8.1995	7.9904	7.9464	7.9897	7.7618	8.3932	8.1572	8.0347	7.9522	7.9004	8.1691	8.0198	7.7564	7.9299	7.377	7.3743	7.9438	7.1167	8.6285	9.4099	9.5971	8.9376	8.3662	7.8596	9.6783	9.6002	8.4835	8.0259	8.21	8.8724	7.846	8.1621	8.0341	7.862	8.2276	9.668	9.3396	9.7847	8.3449	7.9595	8.1343	8.8177	8.2515	8.5524	8.7553	8.4918	8.3928	8.0948	8.1476
8.439	7.1168	6.7773	6.3896	7.044	7.29	7.3012	7.1899	7.0968	6.6894	6.7578	8.8636	8.9226	8.5627	8.2098	8.1509	7.7875	8.7218	6.4825	6.0077	5.8353	6.5257	7.0212	6.6876	8.6574	6.1136	6.3686	6.6368	7.3597	7.5549	6.3257	5.5021	7.7491	8.0021	8.7101	5.8688	7.2669	6.665	5.9708	6.0523	7.7822	6.3715	6.5084	6.9883	6.9779	7.3026	6.5966	7.2506	7.2525	6.6945
8.4503	8.6574	8.5762	7.7883	8.6905	7.9959	8.9361	8.4946	8.5091	8.7554	8.5636	8.1218	8.2811	6.9923	7.6657	7.0132	7.2932	7.7889	7.6166	9.0375	8.8806	9.0451	7.6893	8.4677	8.49	9.8276	8.8475	8.87	7.7312	8.2853	8.4691	8.565	8.2409	7.3315	8.3007	9.7749	8.5047	9.2295	9.6792	8.647	7.8722	9.0009	9.2746	7.5575	9.1511	8.9696	9.3314	8.702	7.8783	9.033
8.4563	8.0092	7.5545	8.0066	8.5884	7.7138	7.4387	7.712	7.811	8.0466	8.1096	8.9327	8.9446	8.8577	9.0391	8.1542	7.7396	8.79	9.7201	8.9029	7.6492	7.3382	8.9627	6.9146	8.7914	6.8661	7.595	7.6426	9.2843	8.7481	8.076	7.3968	9.9552	9.2012	9.0504	4.1453	7.8782	7.6118	7.8897	10.514	9.9877	9.9754	9.8258	10.029	8.6805	8.692	9.3892	8.3651	8.7961	7.7669
8.4569	5.6463	6.7075	6.0552	6.6369	6.9365	6.7195	6.7023	7.2604	7.0191	7.0352	8.8537	8.2383	8.1771	7.7575	7.7906	6.3105	6.6293	7.8619	5.8613	7.0128	6.1274	6.1662	6.1307	5.0252	5.6295	6.7153	6.1266	10.142	6.9596	8.3297	7.023	6.1836	7.0702	7.2964	5.6529	5.0911	6.6592	5.7303	6.6896	7.2544	9.1295	7.6081	5.1451	7.5647	7.2497	6.9508	6.5763	6.6933	6.9868
8.4714	7.8923	8.9242	8.9332	8.974	9.0631	9.5304	9.5813	9.5906	9.7816	8.9311	8.467	8.7146	7.0991	6.1752	6.8276	6.5731	6.3576	8.3142	9.0455	8.9256	9.5507	8.9073	9.1292	7.9713	9.1433	9.4101	9.4023	9.4604	8.9237	8.0143	8.6053	9.2363	8.1892	8.4116	8.107	9.6119	9.574	9.9778	9.715	8.7607	10.034	9.924	8.4368	10.296	10.244	10.182	10.505	10.827	10.766
8.4756	9.073	8.6467	9.278	9.1918	9.0795	8.7825	9.2918	9.0673	9.0005	8.9293	8.9477	9.3995	9.3352	9.2708	9.5923	9.1359	9.8402	10.323	9.3475	7.145	7.565	8.1239	6.0737	8.3877	7.951	5.9354	8.291	8.4728	7.0178	10.045	7.5793	8.5047	7.8253	7.8722	9.2741	7.4038	8.5497	9.0395	8.5921	10.25	7.3792	8.1867	9.6756	7.4605	7.5848	8.5137	7.228	7.2926	8.0692
8.4885	7.0137	8.4894	7.7161	7.8772	8.5711	8.0895	7.9056	7.2876	7.6651	7.8482	7.6424	8.1223	7.4499	7.2615	8.3849	8.2613	8.416	6.8282	5.8258	7.5771	5.8286	6.8604	6.9225	7.4569	6.2286	5.0048	6.1558	7.4835	7.6116	6.7215	6.7836	7.3066	7.378	6.3395	5.95	5.6699	5.0972	6.3697	6.9747	7.6929	6.243	6.4679	5.8438	4.988	4.3938	5.3498	4.5119	4.5726	4.091
8.4941	8.3235	8.591	8.2329	8.7974	9.3213	9.323	9.5264	9.6666	9.7284	9.1329	8.7212	9.1895	7.737	7.5049	8.1965	7.1207	6.4473	9.2985	9.7719	10.631	9.6637	8.4687	10.237	8.8783	9.7471	9.4794	9.9027	8.7967	9.4663	8.971	10.022	9.7051	8.1348	9.4062	9.9854	10.147	10.198	10.731	10.089	8.8887	10.055	10.311	8.8288	11.296	10.018	10.238	10.688	11.144	10.862
8.4953	8.0238	7.5619	8.6343	9.0512	7.6791	7.5394	8.1244	8.1083	8.218	8.0796	8.8168	9.0999	8.5753	9.6101	9.0919	8.7112	8.7642	4.1571	3.268	2.9978	2.3198	6.1961	8.7449	8.4594	3.5745	3.371	6.8762	9.6209	8.8833	5.7228	5.6773	9.0193	7.0395	8.6584	2.4914	3.7667	4.2156	3.0965	6.8908	7.7162	8.7932	6.3462	9.3005	7.1597	7.064	7.2956	6.7579	6.6089	7.8164
8.499	5.2812	5.6173	5.221	5.522	6.0079	6.0397	5.8072	5.1672	5.4302	6.0844	8.4317	8.2541	8.0387	8.0109	7.7808	7.3432	8.292	6.645	5.178	7.7478	5.5158	7.1003	8.1564	8.4194	6.7195	4.3394	7.2005	8.1282	8.5744	6.6283	5.8773	7.2386	6.9775	7.12	5.9649	4.6908	3.4002	5.9513	7.4663	7.5891	7.4948	6.7165	7.0688	3.2066	2.8984	2.8234	3.5054	3.2254	3.1899
8.5185	9.6235	9.7971	9.1474	9.8364	9.0311	9.4193	9.2633	9.2869	9.5672	9.2289	7.6865	7.7871	7.7985	8.4867	7.3404	7.0025	7.2253	8.0306	10.352	8.7293	9.9902	8.0668	10.54	5.2282	10.333	11.507	9.4287	7.0356	8.9199	7.6865	8.1759	8.1432	6.7604	6.411	9.7689	10.5	11.13	11.779	9.0135	6.9695	7.0332	8.2778	7.9914	8.7497	8.3586	8.9218	8.4628	8.9312	8.2593
8.5186	9.2146	9.2391	8.8161	9.3998	9.1211	9.5446	9.3168	9.2437	9.5375	9.4917	8.6428	8.7504	8.0489	8.3689	8.0212	7.3043	8.4625	9.9309	9.1429	11.001	9.9898	9.8535	7.6721	9.8519	9.7077	10.909	10.153	10.63	9.4085	10.332	10.303	9.6269	8.7053	9.1368	9.6687	11.31	11.125	11.375	9.9888	9.5745	9.4181	9.3605	10.137	9.8384	9.2458	9.7307	9.4196	9.6873	9.6751
8.5269	6.3089	6.3202	6.375	6.5247	6.2252	6.4346	6.2873	5.6996	6.4071	6.5832	8.4222	8.1785	8.0768	8.0958	8.4796	6.8619	8.4087	8.881	6.5781	8.9442	5.6564	9.2189	2.9203	8.3185	7.789	5.212	7.3786	9.0793	8.6125	8.4464	8.616	8.8411	8.7909	8.9548	4.723	6.2741	5.7027	6.8591	8.1853	6.2932	8.1258	7.72	7.9093	4.0168	4.2355	5.1843	4.112	4.5296	4.1343
8.5399	7.7592	7.6396	7.9381	7.5734	8.339	7.6465	8.0314	7.4438	7.7229	7.6342	8.7503	8.9483	8.1373	8.4259	8.8338	8.8035	9.144	7.5575	5.3044	6.9645	5.2463	7.1809	4.8362	7.9169	6.83	3.8108	6.7473	7.4923	5.8918	8.1654	6.6898	7.2067	8.075	7.3744	7.2511	4.5745	5.2774	6.9712	7.3493	8.6226	6.4037	7.0463	8.0889	4.3757	4.8784	5.9641	5.4848	5.3582	5.9555
8.5444	6.4065	6.6993	6.1561	6.7573	6.6573	6.7113	7.163	5.9896	5.7604	5.3646	9.8623	10.003	9.5583	9.6313	9.5485	8.8722	9.4554	9.8489	6.269	8.6501	5.3486	8.7187	7.5477	9.9255	2.6145	4.9053	8.0987	10.773	10.005	7.8052	9.6678	7.4874	7.1325	10.762	4.1568	6.8693	7.557	3.8775	8.8164	11.236	5.4168	2.8269	8.852	4.9097	4.357	4.6769	3.4856	5.1488	4.6942
8.5498	7.6872	8.3244	7.6813	8.5032	7.6169	7.9447	8.0632	7.6447	8.4237	8.252	8.434	8.3553	8.0602	8.4266	7.8964	7.5446	7.3378	7.7144	8.8485	9.0214	10.57	7.0396	9.0031	6.2402	9.6469	9.6307	7.7088	6.0098	8.7153	8.5496	6.6009	8.7458	6.2198	8.2574	5.9318	8.0022	8.8986	6.6604	6.7507	7.0188	8.7377	8.1307	6.4139	7.7129	7.6499	7.2715	7.497	7.7094	7.558
8.56	8.8556	8.7733	8.3644	8.7872	8.4451	8.3349	8.6153	8.2427	8.4301	8.5152	7.869	8.2726	8.7671	8.2788	8.5216	8.1851	8.7997	8.9555	8.6503	8.6269	9.2362	9.7862	7.5356	9.0938	9.2752	9.1233	8.6487	8.6984	8.5666	9.169	9.893	9.6013	9.2862	9.0621	9.2413	9.329	9.2621	8.9722	8.8504	8.8925	8.873	9.2982	9.6038	8.9711	9.0575	9.0487	9.0626	9.5276	9.4043
8.566	5.6699	7.036	6.7865	6.7041	7.1005	6.7805	7.3149	6.1605	6.6631	7.0735	7.9504	8.2222	7.8415	8.0925	8.3908	7.3578	7.9316	8.7929	7.1955	9.0505	6.1762	8.7002	6.2844	6.5497	6.5989	6.399	8.0779	9.1741	8.2421	9.8306	9.792	9.0232	9.0094	8.9884	6.217	5.5158	6.867	5.8818	8.6395	9.1696	6.0597	6.7438	8.9001	7.69	8.0499	7.9147	5.6571	7.9013	6.9767
8.5805	7.3786	7.9761	7.6025	7.6757	7.9135	8.2144	8.1574	7.5729	7.5993	7.5504	7.6742	8.1913	8.0934	8.627	8.0763	7.9473	7.9825	7.9231	6.635	7.8862	7.7267	8.6447	8.5007	6.1376	7.5196	8.4292	7.3962	7.4725	8.9194	7.022	7.7324	8.332	8.5989	9.526	5.7723	6.9387	7.0349	6.7839	7.256	8.5382	8.0549	7.6462	8.1217	7.632	7.918	7.4881	6.5253	7.2172	6.9381
8.6037	8.0163	7.4737	7.9787	8.0707	8.1383	8.0219	8.3629	7.914	8.0184	8.1457	8.9536	9.1234	9.183	9.1612	8.8852	7.7401	9.076	8.8573	8.4546	6.9495	6.63	9.1965	6.9832	8.8095	7.8197	7.4891	8.8489	8.0394	7.0765	9.6583	8.628	9.9113	7.9417	9.3701	9.4084	7.9237	8.3955	7.3776	9.9838	10.175	10.945	9.931	10.856	7.5357	7.6287	7.5672	7.0408	7.3055	7.658
8.6106	8.3311	8.0267	8.0003	8.1764	7.9074	7.5305	7.8439	7.4732	7.6225	8.1179	8.2981	7.9896	8.7776	8.5142	8.9571	8.6264	8.882	7.8703	7.8868	7.6635	6.5207	7.8406	6.5012	7.852	8.6481	5.3816	7.0587	7.9646	7.3957	8.2239	7.6926	7.8026	7.8475	7.2425	7.7387	6.1542	7.536	7.5159	8.1573	8.7842	7.8604	7.1104	7.5524	6.5529	6.5454	7.3688	6.0398	5.9807	6.5465
8.613	6.5802	8.0977	7.5248	7.6613	7.3477	7.7446	7.5638	6.943	7.8119	7.8212	8.0739	8.4122	6.9699	7.5755	7.7904	7.8645	8.3042	5.0639	6.0775	6.1911	4.9365	6.8429	5.6792	7.7318	7.5353	4.483	6.9209	6.113	6.0923	6.9537	5.3553	5.8343	6.1187	6.2584	6.9261	4.5619	4.0527	7.3065	5.5921	5.6233	5.6921	8.0645	5.5652	4.0375	4.4544	4.6177	4.5528	3.4546	4.4455
8.6182	8.1116	8.0898	8.2262	8.267	8.59	8.3621	8.5772	8.2143	8.2251	8.3867	8.838	9.3047	8.8077	8.5083	9.0547	8.4909	9.035	8.0942	7.8752	7.2892	6.6446	7.8881	6.739	5.981	8.3155	5.634	7.8446	7.6474	6.1553	8.6016	6.9993	7.2003	7.3139	6.8921	8.0128	6.7566	7.5917	8.4891	8.352	8.9791	8.0103	8.3669	7.356	7.0183	6.8501	7.1788	6.8179	6.5942	7.213
8.6203	5.4548	6.4649	6.0653	6.5493	6.3515	6.3866	6.7133	6.6377	6.4123	6.135	8.5684	8.1583	8.2165	7.4996	7.7927	7.0975	8.4117	5.1648	5.2934	7.8217	5.1288	7.4701	5.176	6.9089	7.3211	4.3601	6.1745	7.3472	7.0856	6.7777	5.9119	7.2361	6.2288	7.2788	5.2783	5.2927	4.9444	5.5535	7.1256	6.5256	7.0017	6.8202	5.8574	5.9763	4.9964	4.2622	4.8236	5.0473	5.1138
8.6213	7.9737	8.7248	7.7418	8.2196	8.9589	8.3	8.2854	8.0332	8.0459	8.4293	9.054	8.8067	8.8143	8.4935	9.0306	8.6088	9.4792	4.7869	5.2463	7.1682	5.8383	7.2783	6.8615	7.3463	7.1691	3.9364	6.375	5.0471	6.0879	8.2896	4.6284	5.8963	6.339	7.4089	7.3314	5.1456	5.458	7.5542	5.8844	6.9439	6.2037	8.2625	6.0686	3.5667	4.3799	3.2924	4.4749	3.4624	3.9656
8.6399	10.164	10.018	10.79	10.479	9.583	9.9427	10.132	10.202	10.073	10.248	8.1143	8.3874	8.0807	8.8738	7.8115	7.0294	8.0206	9.265	9.9311	8.8272	10.498	8.6623	8.5613	9.7659	9.4596	10.511	8.614	8.6053	9.3605	8.8034	9.8768	9.1572	8.2982	9.109	7.4249	10.043	10.387	9.4919	10.024	10.357	6.4048	9.5342	10.324	10.503	10.619	10.824	10.464	10.412	10.566
8.6511	8.3384	8.8388	8.0935	8.8244	8.5955	7.994	8.1836	7.3259	8.1753	8.3842	8.4685	8.4099	8.1043	8.4226	8.5897	7.8985	8.6723	7.3568	7.6272	8.3116	7.7587	7.359	7.7479	6.7701	8.4427	6.175	7.4776	5.8012	7.1158	6.8369	6.0107	6.7119	6.3348	7.7283	6.2522	5.4432	7.1496	8.3217	6.9608	7.8939	6.9532	8.6581	6.7664	5.7697	5.7706	5.7309	5.7084	4.8379	5.773
8.6528	6.9123	7.2857	6.8352	7.2476	7.9174	7.5969	7.2297	7.0013	7.05	7.1729	8.1468	8.9505	8.8136	8.5956	8.8514	9.0012	9.2745	6.6303	5.2326	6.8712	5.3857	7.7679	5.4739	7.6167	7.2706	3.9452	6.7702	5.3521	5.1395	8.2403	5.8701	5.9841	6.0689	5.8407	5.6499	5.0578	5.4018	6.6398	6.4491	7.2349	5.4684	7.3019	6.2291	4.3057	4.4405	4.4216	3.6313	3.4471	3.4987
8.6544	7.3871	7.5317	7.3037	8.0811	7.9515	7.7628	8.3339	7.4722	7.8881	7.9266	8.8627	9.0917	8.8576	8.6402	8.9095	8.1474	9.1115	7.8435	7.7721	7.9247	6.9214	8.1124	7.4979	7.3429	8.2658	5.7515	7.2934	7.8788	8.0359	8.0219	7.6469	7.6046	7.2221	8.242	7.948	3.9788	6.1071	7.6674	7.4852	8.5847	8.1381	7.4961	8.114	5.7091	6.1945	6.7133	5.9138	5.6173	6.349
8.6545	8.1797	8.0205	7.689	7.6728	8.7236	8.0624	7.9575	7.4306	7.6942	7.9706	8.5034	8.1054	7.8788	8.4828	8.512	8.3877	8.5875	6.175	4.5857	8.9675	3.1162	8.4036	2.5209	8.9788	2.7339	5.5874	4.8158	8.4426	7.5788	7.2143	6.8289	8.3124	7.1181	6.8564	2.4971	5.1654	5.1666	5.3459	8.8408	8.2457	6.8288	7.5607	4.8875	7.1553	7.4246	6.7415	6.1375	7.3957	7.1145
8.6556	7.4241	7.9746	8.1485	7.7374	7.1496	8.6039	6.8365	7.1032	7.4273	7.368	8.3803	8.2169	7.8689	8.3008	7.9626	7.4156	8.6049	7.5766	7.7242	7.7655	6.8577	6.9911	7.6246	5.7947	7.7617	5.3363	7.1141	7.9978	8.3518	7.9655	6.5106	7.2802	7.4758	7.9508	6.846	6.08	6.6643	6.1524	7.5431	7.5912	7.5158	7.2512	7.4526	6.8845	7.2887	7.0361	6.0615	6.1849	6.7863
8.6634	6.3376	6.2721	6.2295	6.3857	6.4144	6.1631	6.3029	6.3833	6.5196	6.0392	9.6318	9.9828	9.9962	8.1614	8.0578	8.6028	10.536	5.7984	5.4006	9.4577	6.2278	6.0235	6.4539	6.7315	8.7017	7.2643	6.2944	6.0703	9.0522	5.9709	5.7645	6.343	6.0626	8.6768	6.9371	6.1414	5.6411	6.0306	5.6095	6.2259	6.3205	6.2152	6.1398	6.293	6.4912	5.7619	6.2727	5.9808	6.0816
8.6669	7.8518	8.1005	8.447	7.983	7.645	7.3602	8.0365	7.7959	8.0395	8.1542	8.6694	8.7571	8.3595	8.791	8.5779	8.5138	9.3704	8.1268	7.5415	8.3812	7.5814	7.1888	7.617	8.5632	7.3154	5.8712	7.067	8.5173	7.7851	7.0587	8.0497	7.43	7.1116	9.3871	6.3674	6.5186	6.4489	6.9555	7.4618	8.2419	7.9254	8.2939	8.7155	7.7224	7.4958	7.7469	7.3789	7.5744	7.6345
8.6681	4.8048	5.8032	4.2017	5.7312	6.2318	5.5468	5.8574	5.3646	5.6329	5.6232	8.3745	8.7234	8.9506	8.1544	8.4782	7.5864	8.308	8.7337	4.7007	7.9446	5.7758	8.6755	7.2806	8.8715	5.2314	5.3922	6.8974	8.0253	6.4002	8.8929	8.1388	8.6271	9.0776	8.5131	4.1966	4.6447	5.8552	6.1459	8.7976	8.7857	8.9556	8.5744	7.408	3.7412	3.7604	5.0001	6.1473	5.4044	4.8465
8.6709	10.42	9.8695	9.8856	9.8094	9.2393	9.4896	9.8473	9.6356	9.9111	9.9138	8.3697	8.6007	8.9775	8.9897	8.958	8.4372	9.1369	9.8414	10.897	9.2773	9.9699	9.007	6.5276	8.7478	9.4206	9.7244	9.5964	9.7543	8.6624	8.7867	10.093	8.9636	8.2427	9.7127	10.271	10.095	10.545	9.2595	9.3743	9.7944	9.9738	9.3159	9.8302	10.051	10.5	10.618	10.374	10.586	10.321
8.6712	6.8217	6.8612	6.2332	7.1909	6.8463	6.5894	7.1043	6.6357	7.227	6.9019	8.5565	9.1663	9.2235	8.5684	8.7045	7.5515	7.7848	8.3986	7.4788	7.7699	7.5149	8.3015	6.4906	7.3991	7.1245	6.4381	7.3824	8.7739	8.4146	8.5376	7.9643	7.7348	7.8108	6.8105	6.1137	6.4372	7.1209	6.6675	9.4684	8.9615	7.7336	7.8316	8.0601	6.9818	7.0008	6.9484	7.0479	7.4187	7.0637
8.6714	7.4845	7.2263	7.794	8.1563	7.3015	7.3412	6.9657	7.5082	8.2693	8.0704	6.0461	6.53	7.5064	6.868	6.9066	5.9463	7.9488	8.163	5.1649	5.7178	4.7492	6.1814	5.2253	4.7076	5.1837	5.4498	4.7449	7.7571	7.754	8.1686	6.6832	6.0615	6.0262	6.7573	4.2166	5.2475	5.1539	4.1962	6.0553	6.0499	6.9685	4.0677	9.5034	6.8114	6.7309	8.4339	6.1259	6.3155	7.3161
8.6739	7.4261	7.7082	7.5906	7.8219	7.6742	7.611	8.0663	7.88	7.5779	7.769	8.3681	8.7389	8.4709	8.3325	8.434	8.5626	8.8511	6.9226	6.3156	8.2779	7.54	6.8528	5.7365	7.8738	6.9108	5.702	6.7162	6.8678	7.5217	6.5187	5.9123	7.4956	7.0884	8.4549	7.1611	6.3083	6.6206	6.4781	7.296	7.7063	7.365	8.1169	7.2016	6.774	7.1486	6.5573	6.3879	6.9013	7.2962
8.688	7.9358	9.0478	8.1172	8.2927	8.8624	8.453	7.7091	7.7891	7.8123	8.2567	8.8548	9.1327	8.9574	8.3699	8.3924	8.7982	9.6377	6.3342	5.6031	7.9178	7.5136	8.1294	8.2459	8.0362	9.1012	5.3454	8.4877	4.0155	6.3328	7.6958	4.8514	6.4188	7.2493	7.0705	8.4397	4.7484	4.7244	8.2081	6.5956	8.1983	6.8686	9.092	6.6419	4.2202	4.6213	3.816	4.1143	3.118	3.9197
8.6963	4.677	6.4007	5.0106	5.6799	5.8577	7.0798	7.1411	5.9958	5.9754	6.2389	8.4269	8.3853	8.7315	7.3344	8.1354	6.7222	8.7666	7.682	4.1685	7.3856	5.9735	11.194	4.2931	3.1038	7.0171	7.6037	3.172	7.0479	10.274	9.6239	7.3553	9.6654	8.5369	2.9905	5.0705	6.8872	7.878	7.6104	10.862	5.2904	3.8698	5.1593	5.3724	7.6156	6.2784	7.3135	8.0245	7.7333	6.9089
8.7107	9.0554	8.918	8.6338	9.2994	8.7692	9.1519	8.8269	8.7655	9.2274	9.3417	7.6409	7.5964	6.4549	8.2852	7.4892	7.6886	7.1104	7.6457	9.3514	9.0203	10.384	10.207	9.1654	5.7616	10.014	10.369	10.176	6.5413	7.2895	8.5157	9.445	8.862	9.6477	9.1223	7.191	10.643	9.6638	10.365	8.9041	8.143	8.9644	9.2466	6.4221	10.034	10.276	10.129	9.8465	10.557	9.8392
8.7659	7.7554	8.2499	8.1847	8.1681	8.5634	8.4918	8.5035	8.342	8.598	8.4051	8.4904	8.506	7.9531	8.4843	7.7439	7.5746	7.5334	6.9725	7.6232	9.6887	9.035	8.6429	9.5059	9.3243	9.4916	9.3481	9.2134	8.7949	9.2176	8.1969	8.6769	8.6955	7.238	9.4927	8.7518	9.2125	8.1783	8.8591	7.5521	8.9784	8.1722	8.271	9.2064	8.613	8.7236	8.1832	7.9079	8.4516	8.6182
8.7708	12.188	11.929	12.193	12.184	11.506	11.857	12.003	11.787	12.183	12.506	8.7409	8.4003	8.2076	7.7111	7.7059	8.3898	8.4838	10.983	13.318	13.397	13.947	8.9064	13.302	12.495	12.761	13.824	7.6663	9.5259	12.271	6.9731	12.659	11.698	7.3864	10.539	11.588	13.287	13.368	13.654	10.728	10.605	12.738	11.042	9.0798	11.824	11.453	11.571	11.957	11.345	11.82
8.787	10.184	10.571	10.494	10.386	10.211	10.047	10.165	10.142	10.255	10.248	8.9834	9.1389	8.1043	8.6347	8.7286	8.5901	9.1873	9.3009	9.7677	9.9702	10.43	9.6363	10.184	10.23	10.373	10.088	9.9814	9.0557	9.329	9.123	10.115	9.3989	9.2953	9.7959	9.4337	9.7059	9.8873	11.334	9.7355	10.229	10.22	9.4574	9.4662	10.524	10.461	10.341	10.367	10.473	10.502
8.7881	10.504	10.26	10.195	10.406	9.9419	10.055	10.162	10.22	10.648	10.541	7.6742	7.9031	8.7756	8.4975	7.9952	8.0695	7.7298	9.3289	11.367	9.5691	10.457	8.8459	8.7641	9.0364	10.516	9.4854	9.4333	8.4161	8.1448	8.4402	9.7789	9.3312	6.5054	8.8839	9.8659	10.657	10.724	10.917	9.3128	9.7992	10.179	9.4878	9.6715	11.954	11.905	11.417	11.884	11.978	11.388
8.7891	8.1448	7.5586	7.2219	7.229	8.0609	7.4562	8.0337	7.6422	6.6516	7.3429	8.5152	9.0156	9.1081	8.5796	8.0235	8.063	8.2238	7.9907	5.8524	6.3582	6.046	6.2889	6.3459	5.8918	5.8019	7.332	5.8304	6.9045	6.6525	7.1874	5.8678	7.6342	6.1537	6.6331	5.8677	5.7039	5.824	6.4316	9.0969	6.5998	5.9786	6.9627	6.1154	5.6501	5.8022	5.2737	5.4405	5.7299	5.794
8.7951	7.6156	7.2667	6.879	7.0976	7.4638	7.0114	7.7468	7.227	7.3071	7.634	8.9182	8.5992	8.2635	7.3739	7.8722	7.1874	8.5426	7.0911	8.6583	10.919	3.3118	7.3638	6.3441	8.8609	5.8224	4.1823	9.0846	8.6053	10.564	5.4704	7.9358	6.1246	4.009	8.815	2.9387	3.0732	4.831	5.7245	8.9446	3.4538	8.9918	4.4843	8.5674	8.2514	7.5406	8.7749	8.9097	9.0179	8.0711
8.7987	9.5591	9.7715	9.7329	9.7529	10.198	10.368	10.468	10.757	10.698	10.18	8.9679	8.9595	8.8656	8.0946	9.0083	8.1453	8.295	9.2652	9.3885	10.315	10.148	8.787	10.111	9.3634	9.9829	9.2508	10.09	9.6937	10.294	9.3929	9.8061	9.6165	8.5215	10.036	10.997	11.179	10.439	11.351	9.8259	10.156	10.144	10.695	9.4906	10.199	10.124	10.155	9.9578	10.077	10.549
8.8055	8.2071	6.9946	7.5536	7.4502	7.8353	7.7792	7.6576	7.855	7.806	7.7046	9.9167	10.05	9.9508	8.4529	8.7945	8.39	9.55	8.5606	8.3156	11.087	9.4242	9.5273	8.7747	9.1483	10.803	8.7885	9.7429	11.652	8.4746	10.502	10.781	11.806	8.4823	7.6692	10.458	9.3306	9.6155	11.856	9.9965	8.6789	11.348	11.061	9.0095	8.5562	8.4458	8.5144	8.7649	8.8585	9.3225
8.8072	8.5346	8.1682	9.0892	8.991	8.8625	8.9629	9.2243	9.2189	8.7888	8.7582	8.06	9.179	7.9863	8.7208	8.0834	7.1873	8.3762	9.6678	3.1451	5.5464	3.8991	6.9115	4.7156	10.14	3.361	3.2098	4.7045	7.7073	8.5794	6.0855	6.6714	5.6244	7.4071	10.15	3.3968	5.7925	6.4943	3.056	6.9019	9.9519	5.3984	6.6716	9.1265	8.6602	8.9575	8.6706	8.6793	8.2118	9.0001
8.8107	7.5125	7.1521	7.0963	7.3649	7.8346	7.7949	7.6758	7.2103	7.4291	7.3876	8.2756	8.4414	8.553	8.4016	8.7461	8.5404	8.9744	7.3972	6.9936	7.262	7.1874	7.8906	6.9158	7.4838	7.9037	6.8984	7.1822	7.8086	7.2284	7.4965	7.1794	7.3466	7.7464	7.2882	7.8193	7.1329	6.8808	7.7591	6.8598	8.3555	7.8678	7.8478	7.5807	6.7832	6.7232	6.3078	6.4421	6.6597	6.8562
8.8115	6.9576	7.5705	7.3669	7.61	7.6387	7.412	7.6483	7.6591	7.4489	7.8283	8.7186	8.9702	8.8016	8.7073	8.6522	8.2322	8.8927	7.2932	5.5119	7.7822	6.0558	8.6222	7.0538	8.886	6.399	5.8814	7.1451	8.7401	7.3396	6.4659	7.4818	9.529	7.6569	7.0974	6.8558	6.945	6.9548	6.2018	7.815	8.3565	9.7424	8.9769	9.0201	5.675	6.2433	6.2831	5.9313	6.188	6.3723
8.8194	10.978	10.608	10.628	10.575	9.4297	9.5176	10.119	9.8804	10.521	10.538	7.6642	8.3881	8.7957	9.3415	8.5529	7.7087	7.9363	10.554	11.982	8.1971	11.499	8.7643	11.052	8.374	10.2	11.812	10.12	10.472	9.0493	9.984	10.982	9.5997	9.3671	8.4453	10.649	11.26	11.74	9.86	9.0634	7.6693	8.3844	9.1466	10.164	11.924	11.635	12.02	12.065	12.482	11.603
8.8363	6.392	6.682	6.6449	6.7514	6.6465	6.9089	7.0677	6.3995	6.9225	7.3695	8.7076	8.821	8.9358	8.1195	8.5144	7.8749	8.3805	7.2802	6.7231	8.191	6.9033	7.8165	7.7683	5.5509	7.7342	5.8293	6.6311	7.8802	8.8975	7.4731	6.9713	7.3187	7.0408	7.9755	5.1023	5.1181	5.1943	5.7779	7.9983	7.5862	7.8183	7.4634	7.7882	5.5174	5.0987	5.287	4.7117	5.0478	6.3272
8.8467	8.0572	9.0357	8.6034	8.2733	8.8389	8.6276	8.2196	7.9479	8.4151	8.3995	8.8419	8.8012	9.6015	8.487	8.8178	8.9531	9.2226	7.3764	6.6766	6.8875	5.9242	6.9977	4.1233	8.5182	7.073	5.5981	6.8801	7.9203	8.1795	8.4906	8.1619	7.9243	7.8948	7.062	4.6139	6.2416	6.2239	5.3553	7.8258	7.8284	6.6786	7.9314	8.4869	6.4928	6.6389	7.1009	6.213	7.7146	7.0828
8.8524	7.5725	7.281	7.1793	7.4705	7.6191	7.5256	7.8866	7.1918	7.5267	7.4852	8.755	8.5114	9.1135	8.8215	9.0157	8.3613	9.1043	6.7069	7.5424	7.751	7.5193	7.5506	7.7363	7.572	7.5395	7.1927	7.7482	8.8469	9.5475	7.1804	7.1005	7.5602	7.3867	8.7228	7.4132	7.2005	7.6644	8.0007	7.1862	8.7936	7.9976	6.9701	7.549	6.9394	7.1526	6.7716	7.0079	6.0257	6.7432
8.858	7.4458	7.9106	6.9441	7.4852	8.2394	7.5958	7.41	6.9494	7.4151	7.748	8.7165	8.7036	8.4085	8.1848	8.131	7.9854	9.1461	6.2064	4.5012	4.9563	4.5774	4.5687	4.5919	4.5802	6.6523	4.6102	5.494	4.9968	5.0044	4.5286	4.5677	4.9215	4.5732	6.1029	5.1357	4.6577	5.8575	6.3427	4.5605	6.1358	4.6589	4.6753	4.5589	4.5516	4.5867	4.9278	4.6108	5.4469	5.436
8.8701	8.4205	8.1192	8.23	8.4565	8.3578	7.8788	8.6734	8.2913	8.3025	8.1867	8.9415	9.2757	9.1235	9.1663	9.1145	8.0155	8.9049	9.6404	8.6769	7.7876	7.8469	7.9652	7.5137	8.3435	7.8667	7.3928	8.0247	8.9156	7.2336	9.1397	9.4649	8.74	8.9102	7.6333	8.9408	7.799	8.3947	8.95	9.6848	9.903	7.7245	8.2709	8.9551	8.4132	9.0721	8.5218	8.201	8.1533	8.3841
8.8841	8.3805	8.9622	7.9569	8.2209	7.7322	8.3865	8.3054	7.9934	8.5811	8.5541	8.8962	9.0597	9.5628	8.6922	9.0089	8.6556	8.5877	7.4919	7.7153	6.2269	8.8538	7.1961	7.6475	7.7352	7.4926	8.5544	5.8822	7.2912	7.8809	7.396	7.4472	7.4839	7.7946	5.6555	5.7882	7.9501	8.7094	6.3551	7.3558	5.951	6.7229	7.0368	7.5182	11.573	11.186	11.207	11.134	11.762	11.241
8.885	8.4542	8.7442	8.0651	8.7108	8.2613	7.6897	8.2614	7.6658	8.2704	8.2575	8.112	8.1061	8.1314	8.6973	7.9987	8.3737	8.8332	8.003	5.5048	8.3813	4.2698	6.4235	4.4774	10.331	3.8809	4.3617	8.3027	10.181	5.4228	5.2853	5.9993	5.7722	7.9888	8.6579	4.7353	4.8431	4.5817	4.8892	6.5722	8.0091	8.7011	6.1733	7.6214	5.5981	6.4382	6.684	6.0016	6.256	6.2589
8.8917	9.0814	8.4017	8.7439	8.7493	8.8703	8.6688	8.7633	8.2104	8.7235	8.745	11.242	11.555	12.347	10.265	11.221	10.657	11.854	7.1235	8.3096	8.4957	6.1765	6.4405	9.9195	7.034	8.6975	6.764	7.3286	7.6439	7.8994	8.2317	7.7098	8.7995	6.1449	7.5168	10.182	5.4176	6.9457	9.998	6.9639	10.501	10.193	7.6813	9.5643	7.3114	6.8293	8.6368	7.0283	7.2342	8.1002
8.8924	6.363	7.8933	6.9787	7.1241	7.6754	7.6218	7.5241	7.0115	7.4371	7.4334	9.4488	9.3305	8.8781	9.0487	8.9605	9.0626	9.1305	7.6063	3.2268	9.2013	7.1578	8.9162	7.192	8.1546	7.2402	8.1819	6.8333	9.197	9.212	5.377	7.8136	8.3056	9.8563	9.39	4.9218	5.0991	4.177	5.721	6.9508	7.8916	8.1069	8.2418	7.7942	5.4047	6.503	3.8349	4.8675	3.4133	4.7535
8.8943	7.8791	7.2315	7.0249	7.0894	7.255	7.332	7.2263	6.9765	7.0448	6.8007	7.5997	7.9454	8.3841	9.2583	8.497	7.9479	8.501	8.0016	6.8204	7.2195	6.8118	7.4836	8.4965	5.9389	7.0359	6.9628	6.9588	7.8122	8.6195	7.6903	6.103	7.5014	6.978	8.5238	7.1685	6.6597	6.5358	7.7553	6.9505	7.9438	7.3243	6.9582	7.6764	6.6897	6.8028	6.9237	6.6625	6.6186	6.4687
8.9008	7.9882	8.3422	8.2155	7.9449	8.3219	8.174	8.3006	7.8429	7.852	8.0161	8.6228	8.4852	8.5304	8.6143	8.6182	8.2642	9.2879	5.644	5.9539	7.9842	6.7694	7.4297	6.9928	7.2399	7.9163	3.117	7.5536	6.4494	6.455	7.8814	6.1633	6.6014	7.399	7.4479	8.0682	4.8075	5.1901	8.0866	5.4894	7.8186	5.0983	8.2605	7.2832	5.2117	4.7964	5.2065	3.223	2.9988	4.9782
8.9126	7.3517	8.1069	8.3448	7.8338	7.8828	7.8361	7.8629	6.9454	7.4333	7.7799	8.021	8.3681	8.0708	7.6991	8.1896	7.7369	8.7497	6.4317	6.9687	6.814	6.2753	7.0476	5.4683	6.764	8.6441	3.5855	6.1828	5.8472	5.7389	7.4411	5.3803	5.813	7.0794	6.5124	7.6569	5.3065	5.5863	8.5134	7.3151	8.2106	5.5331	7.7538	6.4652	4.9731	4.7614	5.9503	5.3913	4.1167	5.1574
8.92	9.5693	9.3695	9.2036	8.9565	9.0403	9.3338	9.2323	8.9504	9.156	9.1304	8.1626	9.0424	9.0998	8.9807	8.7281	9.1773	8.73	10.127	9.3456	8.5181	8.8691	9.6991	8.006	9.1646	9.0036	9.2353	8.9389	9.571	8.4814	9.3979	9.3917	8.9964	9.7873	8.9987	9.4251	8.9742	9.1445	9.1046	9.4708	9.8867	8.8858	8.7511	9.7224	9.3592	9.6972	9.9078	9.2746	9.2466	9.1218
8.921	6.7208	7.0027	7.0238	7.2115	7.9356	7.127	7.2293	6.624	7.4807	7.1104	8.8739	8.2986	7.6766	7.9749	8.2571	8.1595	8.5247	6.4989	5.4362	7.8288	5.8952	7.4546	6.1997	6.8281	7.3029	4.8108	6.9143	8.3525	7.313	7.2187	7.0354	7.337	6.9903	7.5866	6.1326	5.3362	5.5645	6.7339	6.9706	7.1664	7.9301	7.4727	6.5231	4.8075	5.3005	5.4558	5.0697	5.1414	5.1341
8.924	9.4198	8.2818	9.9161	9.8348	8.8502	9.2919	8.9075	9.0244	8.5157	8.5329	12.748	12.993	13.428	10.43	12.929	12.785	12.73	10.07	10.914	10.511	12.898	9.5388	10.667	9.4549	11.373	7.1224	9.6233	9.2153	9.3238	10.592	8.7095	9.5577	8.6424	8.3958	12.636	7.6902	10.922	11.037	11.299	11.034	10.278	9.6784	9.8046	11.242	10.76	11.263	10.942	11.912	11.291
8.953	7.6303	7.7844	7.4021	7.8132	8.1416	7.6246	7.5475	7.0513	7.3439	7.8455	8.8472	8.4151	8.5281	8.6855	8.9271	8.5579	9.2322	6.9103	6.5689	6.2592	6.7985	7.3474	5.1698	6.7303	8.8094	5.4214	6.975	6.4243	5.1657	8.4642	6.4967	7.1296	7.3147	6.0763	8.9868	5.9191	6.0114	9.1791	7.4493	8.4957	7.6583	8.2428	7.1922	4.587	5.2408	5.8313	4.3079	4.9744	5.3914
8.9787	9.1038	9.2229	9.2209	9.2444	9.1945	9.1593	9.2537	9.0444	9.0544	9.2184	9.3393	8.8834	8.9989	9.3313	8.9088	8.6331	9.1997	9.1685	9.2619	5.1683	5.2529	4.7738	8.3604	9.6664	8.2308	4.8178	9.1356	9.8652	9.7001	9.2382	4.7511	5.3627	4.8035	10.065	5.292	5.3309	6.9022	9.4741	5.1824	9.5694	5.2169	8.034	9.3054	8.7004	9.2926	8.9383	8.5672	8.0612	8.9398
9.0013	7.3541	7.3513	7.2072	7.1437	7.2702	7.223	7.6462	7.1885	7.1043	7.3639	8.7378	8.6465	8.8998	8.1906	8.4334	7.854	8.473	6.8666	6.95	8.0319	6.7713	7.3252	7.9899	7.9256	8.1358	6.6623	7.6042	7.2629	7.1226	7.1862	7.1084	7.1608	7.5199	7.3852	6.8114	6.6794	6.7604	7.6871	7.0057	8.0232	6.9818	7.5975	7.4411	5.5828	5.84	5.8361	5.9002	5.361	5.8458
9.0132	7.9677	7.4732	7.5985	7.8283	7.8979	7.9594	8.1289	7.8216	7.6443	7.9704	9.0271	9.2047	8.7937	8.728	9.0435	8.5373	8.9923	7.7207	7.0064	7.3637	6.8203	8.2322	7.1706	8.4477	8.1274	6.0827	7.8628	7.4707	6.866	8.2149	6.7722	7.6552	8.0715	7.0935	8.2192	6.7381	6.5607	8.2748	8.2092	8.6705	8.5076	8.1663	8.8323	6.844	6.8359	6.991	6.0486	6.5127	6.6322
9.0166	6.9392	7.2562	6.7979	7.1497	7.3071	6.8569	7.2047	6.6325	6.6438	6.7464	8.5537	8.6604	9.6276	8.7028	9.2044	8.5699	8.5107	5.0385	4.364	8.0327	3.2234	7.0697	7.9771	5.4594	4.5032	3.2158	6.8876	7.7444	8.8179	6.8042	6.6784	7.6409	7.5458	5.5526	3.6543	4.9855	4.9175	4.0948	6.859	7.4863	7.1424	5.7489	8.1029	4.162	5.0581	5.0038	3.5469	3.6791	4.8451
9.0175	8.768	9.0839	9.0388	9.0439	8.5817	9.2238	9.3485	8.7526	8.6849	8.8054	9.6972	9.6498	9.6073	9.6731	9.8893	9.4766	9.9686	9.7734	8.5091	8.4332	8.2615	8.9804	8.8235	8.1797	8.5936	7.7468	8.0774	9.2194	9.2363	9.2961	8.0739	8.5278	9.0193	9.3576	8.8486	6.6432	7.812	8.8189	8.622	10.103	9.2145	8.9257	9.7996	7.69	7.8514	8.1433	7.377	6.764	7.8093
9.0354	10.754	10.649	10.492	11.089	11.266	11.379	10.652	11.519	11.432	11.094	8.8021	8.4058	8.4253	9.1834	7.4403	7.0393	7.931	9.0268	6.3432	4.6454	5.3971	8.9241	11.605	11.086	4.7815	4.8893	10.045	8.6909	8.9046	9.3254	9.2387	8.5737	5.5464	9.293	5.5488	7.8717	7.4021	3.6006	7.9921	9.6003	6.2579	9.1452	9.6183	8.8782	8.3807	10.18	7.5441	8.9043	9.7576
9.0358	12.232	11.664	11.711	11.931	11.225	11.885	11.712	11.379	12.172	12.041	9.3795	8.8399	9.3129	8.913	9.0773	8.6912	8.57	10.341	12.594	9.2726	12.171	9.3603	11.148	8.9798	10.881	13.051	10.877	10.318	11.169	9.7501	9.0006	10.087	8.4979	8.586	10.141	12.979	13.043	11.848	9.4832	9.5989	9.3851	10.278	8.9789	12.343	12.075	12.546	11.869	12.356	12.605
9.0394	7.6914	8.1337	8.0813	7.8504	7.792	7.3061	7.79	7.5841	7.9508	8.2456	9.321	9.2866	9.4704	8.9504	9.1724	8.3902	9.64	8.5303	7.9926	8.8482	6.6695	7.9253	6.8387	8.5818	7.6634	4.6063	7.6199	8.6049	8.3495	8.5697	8.5528	8.7474	8.3177	8.4926	7.579	5.7773	6.8578	8.4355	9.3208	9.5866	9.0702	8.7593	9.3285	5.4793	6.5853	6.7353	6.3631	5.3276	6.6283
9.041	9.2346	9.4146	9.0248	9.0791	8.7464	9.3021	9.1995	8.7667	9.5333	9.3538	8.8351	8.1583	7.925	8.3025	8.3189	8.4592	8.091	9.1352	10.538	11.147	10.396	9.1596	11.042	10.544	9.2239	9.7387	10.347	11.458	10.784	7.5461	11.633	10.014	8.1582	10.122	7.4926	9.6147	9.452	9.3791	10.018	9.2011	12.075	7.6186	9.8332	9.2335	9.2874	9.3445	9.0528	9.0216	9.4149
9.0411	6.5312	7.4148	7.0916	7.1277	7.2693	8.4128	8.0946	6.8334	7.9467	7.9398	8.049	8.287	7.7074	6.9311	7.7629	7.0174	8.2051	4.2262	4.4505	6.0639	5.4745	7.2263	7.3071	6.3376	7.5696	4.7085	5.9936	4.7457	4.1786	6.5744	5.1555	6.1795	5.7274	5.2062	6.3814	3.7582	3.157	9.1265	5.2936	5.8105	5.7747	8.4073	4.8403	3.7158	3.967	3.359	3.8498	3.3901	4.8474
9.0445	6.8783	7.3221	7.0428	7.1081	7.5528	8.5149	7.5746	7.0394	7.4774	6.8998	8.5569	8.7061	9.2704	8.5037	8.5415	8.3679	8.9557	7.4634	6.8855	8.2061	6.2124	7.8757	7.3429	8.2612	8.2887	5.1953	7.3158	9.2433	8.2544	8.0356	7.2086	8.0958	7.1925	8.7848	7.1958	6.1223	6.1336	7.8786	8.1929	8.2466	8.4449	8.0156	7.6599	5.4904	5.5654	6.1626	6.0096	5.0171	5.8015
9.0446	8.1376	8.2457	8.96	8.3745	8.3259	8.0099	8.0181	7.9353	8.17	8.1474	8.9967	9.0348	9.2883	9.0099	9.4546	9.2257	9.4688	10.438	2.5865	9.7584	2.818	8.0304	8.1045	9.9359	2.1642	2.3285	8.9392	10.925	10.265	9.9306	9.1735	8.786	8.9992	10.921	3.8165	4.9516	5.0744	2.0736	8.1439	10.418	12.186	8.3085	9.7313	6.8948	7.9241	6.4157	5.3811	6.729	7.4879
9.0813	7.3793	9.3518	9.0722	8.6826	9.1657	10.056	8.7407	9.3237	9.0177	8.9149	10.118	10.901	10.761	8.9063	8.7885	8.7623	9.8587	10.022	8.9182	11.882	11.376	11.529	10.038	9.0804	9.5389	10.964	11.32	10.486	10.281	13.018	11.965	11.345	10.68	9.7546	10.443	10.818	9.9628	12.642	9.8136	9.9664	10.302	10.313	12.532	8.9649	9.164	9.5753	8.7205	8.8788	8.7625
9.0842	3.6077	4.4824	4.8638	5.4129	4.1969	4.3427	5.0467	4.157	4.8091	5.444	9.0219	8.9607	8.9941	8.4754	8.4691	7.2259	8.2595	7.4971	7.8537	9.2993	4.0571	7.1058	5.1961	8.8327	7.0082	3.2081	6.9927	8.8691	8.3903	8.8792	8.0284	8.0355	7.9831	9.0648	5.5343	3.3143	3.5775	6.8604	8.2188	7.8149	7.499	6.5736	7.1787	3.1212	2.935	2.7528	3.2438	3.4796	2.9304
9.0845	8.2135	9.2759	8.4382	9.2379	9.6646	10.026	9.1543	9.0419	9.3434	9.3148	8.371	8.4148	8.5146	7.9016	7.7206	7.6474	8.677	7.9502	9.579	10.852	11.387	10.139	11.164	8.525	11.241	9.719	9.4284	6.3566	8.703	9.2785	9.3894	8.5909	8.9471	11.133	6.748	9.8758	9.7658	11.877	8.3243	8.6604	7.6222	9.7361	2.3959	10.144	9.6787	8.6322	9.3199	9.1282	9.56
9.0858	7.6799	7.99	7.5785	7.5692	7.769	7.3613	7.6089	6.3539	7.176	7.3541	8.6746	8.5168	8.9347	8.4468	9.0172	8.8468	8.7778	6.103	5.2835	7.866	6.2315	7.7552	6.8256	8.1189	8.3362	2.7239	7.7193	6.8998	6.7352	8.5312	5.2511	6.5424	7.0016	7.5122	7.9195	2.7384	2.7828	7.8305	5.8699	6.6036	6.7055	8.1331	6.4852	3.6262	4.493	4.7449	4.8284	4.7356	5.1028
9.0887	4.9123	4.8161	4.6746	5.5434	5.3783	4.9215	4.6858	4.6941	5.0765	5.1634	7.1364	7.7854	7.2024	6.125	8.3352	6.2977	7.9962	6.5533	4.1027	5.3055	6.5933	6.0614	4.9417	8.3213	4.8874	5.8859	5.4581	4.8159	10.108	4.5514	8.1543	5.505	4.9031	5.3524	11.116	5.7947	5.0587	6.2131	4.8194	4.2115	4.9191	5.0905	4.177	4.8694	5.3962	4.8086	4.9676	5.4401	5.2174
9.0954	11.789	11.218	11.372	11.713	11.287	11.647	11.706	11.381	12.025	11.774	8.2351	8.9592	8.7734	9.0326	8.0495	8.2256	8.0388	10.049	12.299	11.213	12.558	10.287	11.196	10.765	11.972	12.611	11.797	10.629	10.412	9.967	10.295	10.135	9.1962	11.215	10.113	12.813	12.794	11.716	11.3	10.66	7.1005	11.66	10.79	12.942	12.326	12.275	12.385	12.89	12.713
9.0966	6.5647	4.9519	5.1231	6.7768	6.6217	6.5833	6.5796	6.6046	6.3554	6.7608	9.1824	9.2559	9.1819	9.3055	8.5911	6.8966	7.3294	9.2668	9.5136	9.9652	8.8179	9.281	9.3058	9.5864	10.565	8.6624	10.687	9.181	7.6165	10.396	11.281	10.307	10.198	10.275	9.9133	9.5046	8.2899	10.584	10.668	7.6552	9.0282	9.9074	10.96	4.3596	5.318	4.1259	3.7813	4.1857	3.5288
9.1141	10.8	10.155	10.351	10.47	10.432	10.793	10.831	10.976	10.727	10.344	7.5746	8.267	7.7718	8.8463	7.6801	8.431	8.3539	9.1271	10.704	9.7487	10.149	9.793	10.988	11.299	10.111	9.7783	11.1	10.711	8.2338	8.545	9.7105	9.1043	9.0258	10.428	10.344	11.082	10.845	10.861	10.136	10.023	8.5754	9.9544	10.971	11.936	11.499	11.433	11.432	12	11.865
9.1295	5.0617	5.3	4.7766	5.651	4.9409	4.9869	5.7382	4.2633	4.7003	5.6534	9.5672	8.4129	9.4137	8.0367	8.8367	7.8847	9.072	7.248	1.7653	6.5114	1.5902	7.6718	2.1789	9.9501	1.5707	1.754	5.7594	8.894	9.4915	6.819	6.0349	8.0259	6.8911	9.9669	1.6317	2.0821	2.1494	1.356	8.3458	7.9003	9.6873	4.5101	2.0372	1.7119	2.0435	1.9726	2.1068	1.5622	1.731
9.145	8.0144	8.1637	7.8049	8.0352	7.9152	7.7317	7.8565	7.5715	8.0768	8.1542	8.7613	9.0022	9.9553	8.8686	9.8031	9.3224	9.5229	8.7911	6.8081	9.4717	8.6023	7.8251	9.5396	9.9858	7.2528	8.4987	9.0548	9.8864	9.8906	9.0309	7.8283	9.1183	7.2547	8.1317	3.9217	7.1092	6.3458	7.3431	5.6889	10.303	8.318	6.0392	7.1043	7.8108	7.7529	8.1938	7.2605	8.3589	7.5564
9.162	8.0444	7.9664	7.7918	7.8579	8.4068	8.1168	8.412	7.8759	7.9876	7.9418	9.288	9.5196	9.4882	9.2163	8.9304	9.1494	9.7766	7.5566	8.5852	7.6518	6.7558	8.0363	7.4121	7.8104	8.9325	5.9817	8.133	7.9441	7.6482	8.0373	6.9153	7.3953	7.7348	7.444	8.7578	6.1258	7.2952	9.3184	8.7446	9.0649	8.341	9.0638	7.4228	6.7622	6.723	6.8698	6.6022	6.3717	6.9857
9.1704	11.06	11.184	11.251	11.44	10.683	10.998	11.176	10.974	11.161	11.103	8.4311	7.6891	8.1334	8.1451	7.7773	7.7771	8.3624	9.8737	11.663	9.4093	10.706	8.0476	11.671	9.5481	10.529	11.018	10.801	9.3098	10.441	8.5958	8.55	8.2858	7.5117	10.945	10.401	11.4	11.833	10.199	7.9537	9.1258	7.3371	8.749	8.5248	11.934	11.371	12.055	11.601	12.165	11.645
9.1757	10.917	10.66	10.949	10.721	10.357	10.487	10.679	10.658	11.024	10.917	8.9712	8.6864	9.8694	9.3344	9.8606	10.326	9.9265	9.8149	11.246	11.634	11.595	10.536	11.224	10.335	11.281	11.406	10.527	9.3192	10.708	8.3613	11.046	10.944	9.6897	11.093	10.847	12.016	11.769	11.6	11.408	11.379	11.727	10.452	10.008	10.271	10.1	10.031	10.206	9.9101	10.332
9.2058	9.5915	9.6512	9.3736	9.5524	9.4132	10.01	9.2801	9.6123	9.9374	9.6959	9.3536	8.9425	8.9448	8.7186	8.6008	8.757	9.1189	8.3409	10.102	10.207	10.022	9.5249	10.178	9.8218	10.551	10.271	10.124	9.9838	8.8539	9.497	9.1633	9.7768	8.6257	9.3708	10.325	10.285	10.154	10.374	9.4995	9.6613	9.767	9.9411	9.1326	10.807	11.041	10.545	10.743	11.189	10.834
9.2066	9.1892	9.6039	9.2677	9.0036	8.4882	8.2879	8.3489	8.113	9.1837	9.3641	8.1804	8.1328	7.9493	8.2863	8.0561	7.8026	8.8614	8.7469	9.6675	9.5361	9.4611	10.191	9.1199	10.091	8.7265	9.2903	10.404	9.7062	7.7349	8.2811	9.7905	9.1497	9.3037	10.519	8.0185	8.6831	9.2447	9.4673	10.593	9.6073	7.0776	7.8091	8.6521	10.636	10.484	10.195	9.7587	10.412	9.8047
9.211	6.1499	6.3604	5.8288	6.3517	6.6917	6.118	6.9423	6.4938	6.0235	6.7809	8.2324	8.8557	8.9943	8.5516	9.7548	8.517	8.8308	8.2123	4.2291	8.4364	4.3464	4.3573	4.5836	4.384	2.6757	4.2948	4.4888	5.8824	6.7842	4.2675	4.2863	4.354	4.295	4.3146	4.4337	4.4247	5.119	4.0464	4.2392	5.8623	5.3021	7.1693	7.4772	4.1812	3.5939	4.0428	4.6164	4.4438	4.345
9.2116	8.5173	8.5546	8.0649	8.2966	8.2115	7.6671	7.9378	7.496	8.3405	8.4297	9.7899	9.872	9.7589	10.07	9.9423	9.2643	9.9286	12.174	8.7997	8.5065	7.4411	9.1906	8.3403	10.636	6.5522	9.1328	7.8438	9.3616	9.5909	9.762	9.2024	9.6147	8.0847	10.667	3.1253	7.3878	7.8653	6.8251	9.4288	11.508	7.1462	7.8653	8.1199	6.6622	7.7793	8.028	6.3868	5.9186	7.0496
9.2507	8.1463	8.4462	8.0123	8.4625	9.2136	8.613	8.7921	8.4131	8.5816	8.4783	9.5999	9.7424	10.599	9.6392	10.227	9.3995	10.233	5.9645	7.0714	8.1343	6.8275	7.6606	7.9081	8.9906	9.7259	5.4376	9.1038	7.1865	6.767	8.9172	7.4948	7.869	6.0545	6.6203	8.4801	6.6389	6.4059	9.041	7.3111	8.9391	8.783	9.9269	6.9325	4.7648	4.6613	5.2174	4.522	4.842	4.4926
9.252	8.7517	9.7268	10.133	10.043	9.6217	9.7903	9.4439	9.9928	9.9187	9.7678	8.6384	8.7472	8.1357	8.7736	7.6302	7.7014	8.21	7.7197	7.8303	7.9488	7.0226	9.0092	8.9329	7.4464	7.4278	7.1586	6.7687	9.8098	9.1725	6.7924	8.0252	9.2302	8.32	8.967	6.312	7.4978	8.3761	6.0022	8.8957	8.3559	8.6414	7.9722	11.306	10.593	10.428	10.131	10.033	9.9208	10.503
9.28	8.1226	8.1889	8.0183	8.0986	8.5234	8.4614	8.3582	8.0689	8.2265	8.3228	9.1082	9.2762	9.5046	9.2923	9.6184	9.2106	9.6466	8.2863	7.1676	7.9107	7.3891	8.251	7.097	7.9876	8.823	6.3906	8.1976	8.5378	7.8035	8.7059	7.9902	8.1338	8.5079	7.9767	8.231	6.5945	6.4031	8.707	7.7478	9.2464	8.6413	8.4862	8.5213	6.6432	6.955	6.4221	7.0907	5.8882	6.315
9.317	7.7423	8.4437	7.8426	8.1035	8.5766	7.9489	7.8642	7.2619	7.8808	8.0365	9.0321	9.1948	8.9887	8.6097	8.4073	9.0069	9.8853	5.6948	5.6922	8.7482	7.1685	7.6331	8.2157	8.0996	8.3513	5.7148	8.592	5.8372	6.6918	8.3893	4.7345	6.78	6.1835	7.6559	6.3679	4.9063	4.7721	6.5045	5.6416	7.269	7.0862	9.032	5.6679	4.7038	5.0555	4.4779	4.9091	5.6277	5.4074
9.3202	8.6567	7.9944	8.2556	8.3618	8.519	8.2495	8.4107	7.6785	8.4417	8.2573	9.315	9.1216	9.3992	9.4567	9.257	9.4814	9.1862	8.5991	9.0614	8.5927	7.7784	9.0566	8.4481	8.6508	8.934	7.3432	8.6606	9.7109	8.8873	9.2151	9.3165	9.3411	8.3422	8.1977	7.2824	7.7898	8.0935	9.155	8.7519	8.9123	8.7507	8.6001	9.5595	5.8816	6.5617	7.4239	6.8853	6.0364	6.4431
9.3374	12.338	11.482	11.927	11.817	11.337	11.582	11.43	11.59	11.61	11.678	7.4761	7.8618	8.0297	9.1385	7.533	8.7582	9.6044	10.422	12.701	10.849	13.377	11.3	13.336	13.271	12.751	13.038	12.509	8.8394	9.6579	11.755	12.653	11.25	10.315	12.145	12.857	13.132	12.563	13.238	11.933	12.635	12.955	13.033	12.799	9.8953	10.629	10.315	10.701	9.2855	10.124
9.3652	9.2671	10.004	10.159	10.133	9.7215	10.102	10.039	10.286	10.006	10.139	9.1704	9.4437	9.1472	8.9139	8.0109	7.4123	8.0568	9.05	9.1089	9.0375	8.4953	8.6936	8.7927	10.224	8.3102	8.5012	9.4265	10.598	9.5775	7.3592	9.7198	8.4743	8.2527	8.5087	7.1733	9.1049	9.8664	7.7461	9.336	10.192	10.58	8.2144	12.092	12.916	12.909	12.182	12.655	13.168	13.036
9.3775	8.3627	8.4289	8.1644	8.0925	8.5919	8.1299	8.2203	7.7732	8.1152	8.3696	9.2555	9.61	9.1368	9.343	9.5794	8.8268	10.059	7.9408	7.8361	7.9748	6.6825	8.1992	7.6209	7.7416	8.0768	5.5791	7.483	8.1705	7.9274	8.4761	6.9369	7.1093	7.0251	8.5602	6.9834	5.996	6.086	7.8063	7.2714	8.7204	8.3859	8.9091	8.6234	6.137	6.7696	6.3754	5.5875	6.0493	6.4291
9.4013	9.2064	9.3789	9.3047	9.555	9.2217	9.3186	9.2141	9.206	9.4101	9.4374	9.2377	8.9833	9.0162	9.246	9.3966	8.5824	9.5143	8.7869	9.0032	8.4304	8.3234	8.1693	7.8881	8.4831	9.0146	7.6523	7.897	9.3766	8.8935	9.4185	8.8777	8.768	7.792	8.9294	8.9901	7.3917	8.5801	9.1352	9.0842	9.6071	8.6822	8.5633	9.3305	8.4087	8.493	8.5888	7.5698	8.0604	8.3509
9.4456	4.1473	7.136	6.5384	7.5036	7.2209	7.1503	7.4223	6.7886	7.5722	7.4275	9.3304	10.422	10.323	8.1666	9.5096	8.4324	8.1372	9.5434	6.5882	8.5636	6.6178	8.9679	8.5442	8.5403	5.0792	4.2832	8.5958	8.4851	8.209	7.8805	9.4177	10.266	9.967	7.5595	2.1821	4.3	3.4647	5.478	6.6853	10.645	9.1169	8.1239	9.3093	4.5826	4.9446	5.4545	5.2866	2.1405	4.0988
9.4701	9.8734	10.278	9.9261	10.062	10.913	10.412	10.53	9.685	10.042	10.132	10.014	9.6822	10.56	9.8253	10.264	10.125	10.534	9.8342	6.9718	7.695	6.0234	8.2493	5.8039	9.9342	7.8339	5.3261	7.2511	8.0878	8.3936	8.534	6.9168	8.1594	8.3832	7.8499	7.771	6.7064	7.8166	8.1858	8.7819	10.646	8.388	8.5153	9.2122	7.1028	7.2021	7.5415	6.9016	6.7085	7.609
9.4755	9.0053	10.692	9.3896	9.8536	10.292	9.7386	10.186	9.7758	10.559	10.536	10.422	11.184	9.7867	9.685	10.564	8.9282	10.279	10.413	11.065	10.355	13.262	10.714	7.2426	10.543	12.356	12.976	12.045	9.1525	7.8255	9.7816	11.443	11.265	10.343	11.338	9.5249	12.573	12.149	10.041	11.656	10.547	8.0318	10.182	6.9446	10.276	10.864	10.96	10.191	10.758	11.094
9.4832	8.0971	8.6604	8.4027	8.9478	8.2213	8.4342	8.8577	8.0793	8.6202	8.7519	9.0019	8.7169	9.6105	9.3399	9.5397	9.5274	9.663	10.277	8.2109	4.0695	8.8242	8.2577	5.0584	6.6479	7.0703	8.0019	7.0768	9.4133	8.5082	8.2081	7.0763	6.6163	8.7022	9.7175	5.4587	7.7327	8.5614	8.1403	7.6511	10.399	9.3155	6.9334	3.5011	11.556	11.344	11.528	10.87	12.097	11.319
9.4983	6.3286	6.5618	6.3602	6.8913	7.3598	6.6826	6.3539	6.2368	6.6301	6.7845	9.6487	9.0829	9.19	8.9777	8.9696	8.2116	8.6569	4.1192	5.8197	8.6551	6.6791	7.0342	5.3992	5.743	6.9397	6.2733	6.3631	8.6343	6.0987	5.9265	6.5769	4.9227	7.171	4.6652	6.8294	5.8987	5.5609	7.908	5.8766	6.2195	4.3604	7.766	7.9347	5.6783	4.3266	5.1401	3.6016	4.7559	4.0217
9.5045	8.9779	9.1845	8.9318	9.0199	8.6569	8.8672	8.9624	9.0233	9.1505	9.2457	9.171	9.1957	9.0833	9.4472	9.5925	9.0306	9.1081	9.0624	8.6676	8.5264	7.9117	9.3575	7.9387	9.2778	8.1478	7.8097	8.1276	9.3604	9.5515	8.5497	8.8388	10.06	9.2078	9.6546	7.4176	8.1414	8.1612	8.4958	9.894	9.6384	8.7126	9.5139	8.6502	8.6162	8.9009	8.7328	8.3367	8.2488	8.6614
9.5171	7.2399	8.2295	8.5072	7.3666	6.4482	5.904	6.705	7.3295	7.546	7.8455	10.291	10.213	9.065	8.7847	8.3097	7.4569	7.6489	9.2577	4.2892	9.3832	2.8003	3.5173	9.3577	11.245	3.8413	2.7938	7.0119	9.2508	8.9686	6.8795	9.7274	3.9116	2.7922	11.179	1.8834	2.9032	4.6755	2.8063	4.8481	10.064	7.8073	1.843	8.9499	8.0859	7.45	6.0839	7.1292	6.9267	8.0784
9.5182	8.1921	7.8651	7.7973	8.0586	7.6169	7.4318	7.9949	7.566	7.8489	8.1672	9.1789	9.3078	9.4526	8.9661	9.4101	8.9687	9.2582	8.4943	7.8986	8.3983	7.3243	8.9292	8.3576	7.741	8.6636	4.0612	7.7446	8.7385	8.6939	9.127	8.369	8.0269	8.9824	8.2032	8.5935	6.1879	6.9117	7.9113	8.9238	8.3487	8.4355	8.7343	7.9694	5.3778	5.2132	6.51	6.113	5.7681	6.2973
9.5269	9.1664	10.288	8.9882	9.1467	9.987	9.3155	9.6833	9.0092	9.4554	9.6408	8.8308	9.133	10.112	9.8423	10.648	9.8783	9.9359	10.117	5.3125	6.9531	9.6443	8.182	5.5692	7.3259	9.605	8.9923	7.8521	5.4223	9.6446	8.6454	7.1886	7.7113	10.265	5.6947	6.9833	7.7406	7.6474	9.5524	8.3154	8.7273	9.0465	8.6764	5.3002	8.3625	7.3783	8.5232	8.3521	8.9885	8.2513
9.5517	9.0799	9.3137	9.2508	8.5975	9.3618	8.7764	8.7336	8.3247	8.992	8.9526	9.4344	9.6308	9.0005	9.086	9.0642	9.1915	10.061	5.7745	6.7407	8.2878	7.177	8.5333	7.3647	8.6433	8.8851	5.1417	8.1871	7.1446	6.4919	8.4277	6.1992	6.9848	7.811	6.2229	7.6588	6.4093	6.8668	9.0889	7.2846	8.1569	7.0729	9.0019	7.8458	6.5854	7.2983	6.5967	5.75	6.4893	6.9261
9.5531	8.233	8.4172	8.0169	8.2299	8.4689	8.4416	8.1582	7.5829	7.8619	8.0536	9.2191	9.2564	9.5537	9.0307	9.4229	9.2374	9.6339	7.6387	6.9954	8.4631	6.8429	8.0898	7.5977	9.0901	8.9804	6.582	7.3399	7.6852	7.091	8.3696	7.8435	7.8731	8.1676	7.5138	8.4239	6.2801	6.4718	6.5732	7.9322	8.9941	7.5959	8.6357	7.6477	5.8556	5.8725	5.8749	5.9524	6.0774	5.5335
9.5608	4.6742	4.7378	4.4332	6.1793	6.4517	5.7703	6.0382	5.4751	4.1718	5.2886	9.6114	9.5968	9.2549	9.7599	8.9594	8.5912	9.2957	9.7738	7.2537	10.187	4.5529	3.103	6.4904	11.3	2.4482	3.9371	8.9527	9.8177	9.0937	3.9947	9.5241	3.6912	2.851	5.8	3.4306	5.1591	7.3917	2.4225	3.9	10.431	6.2522	5.7218	11.382	2.9872	3.1041	2.8663	2.9587	3.683	3.8483
9.5609	9.056	8.8142	8.6505	8.7271	8.9292	8.6477	8.6945	8.4279	8.7018	8.543	8.9685	9.4158	9.6341	9.0489	9.4426	9.3676	10.207	8.8692	8.8738	6.8468	6.9266	8.7491	4.4039	8.7733	9.5792	5.2516	8.3033	7.7947	6.0358	8.9093	8.6791	8.8112	7.5206	7.9723	8.847	6.9526	8.1123	9.428	8.8055	8.4368	8.6102	9.1744	8.5417	6.7091	6.7011	7.2884	6.9001	6.4399	6.866
9.5771	10.754	10.818	10.698	10.673	10.399	10.619	10.537	10.674	10.699	10.492	9.6392	9.5287	9.5667	9.3822	9.32	9.6379	9.9116	9.5777	9.8488	9.8787	10.575	9.8408	10.271	10.089	10.551	9.7932	10.058	9.1556	9.4093	9.3782	10.307	10.329	9.3733	9.7497	9.8938	10.221	10.303	11.37	10.13	10.301	10.76	10.718	9.08	10.186	9.2651	10.351	10.025	10.076	10.239
9.5918	6.9372	7.004	6.7516	7.3325	7.572	7.4818	7.9459	6.8441	7.0956	6.5264	11.809	12.964	13.107	9.3277	9.5764	8.9379	12.237	8.0994	7.776	10.562	9.3077	8.28	7.7103	10.561	9.0268	3.1167	7.1006	7.6699	9.9669	8.4052	5.8453	7.3095	6.9211	7.3162	7.7304	5.2528	5.463	11.432	9.7665	8.7297	10.545	9.2622	6.1961	4.7528	2.8599	3.8681	4.3367	2.7952	5.0107
9.6009	8.8486	9.383	8.8914	8.8713	9.5175	9.2586	9.2685	8.4617	9.1568	9.1679	9.5055	9.6858	9.9544	9.3293	9.7832	9.6794	9.9743	7.9034	6.7816	8.8703	7.92	8.7404	8.7083	10.099	8.7332	5.587	8.8751	8.7596	8.0306	8.0209	7.1978	7.4973	7.5468	8.8248	7.5744	6.3845	6.9049	8.42	7.4415	9.6202	7.6896	9.3633	8.2045	6.7641	6.6477	6.5621	5.4886	5.5872	6.7067
9.6068	8.7812	8.8152	7.8981	8.8369	7.7718	8.6118	8.1203	7.9856	8.8142	8.7393	9.4498	7.6544	7.9175	9.2729	9.0395	7.4608	7.463	8.5643	9.2882	11.325	10.258	8.2987	10.485	6.5912	9.9914	10.769	8.9919	10.331	10.172	9.481	9.9876	10.886	8.1531	9.8748	3.9771	8.6756	9.0222	9.9338	7.9728	9.304	9.8824	8.9406	7.2792	10.258	9.8697	9.0155	9.2543	9.88	9.8296
9.6258	9.4664	8.7519	7.2499	8.261	8.0981	7.7441	8.0309	7.5595	7.2119	7.1939	8.6266	9.4291	10.069	10.245	10.664	10.418	9.9052	9.8508	6.6052	10.02	6.2954	7.7511	5.5716	9.4735	7.3519	6.1857	7.3787	10.273	10.105	8.2268	7.1529	7.3346	8.6022	9.0797	5.102	7.071	5.6284	5.4922	5.5012	10.417	7.4134	5.829	4.4988	7.4829	8.171	7.0051	7.1076	7.6485	7.3053
9.6412	8.1889	8.8649	9.2198	9.5773	8.8807	8.8373	8.7128	8.8919	9.3902	9.3266	8.4201	8.5114	8.2542	9.2239	8.4543	8.5738	8.3628	8.1156	8.7756	7.7464	6.7094	9.445	8.6606	9.183	6.2481	6.8632	8.1727	7.9956	8.6984	6.7184	9.4019	8.7292	8.8101	8.0467	6.6979	8.2261	8.1453	4.0602	9.3404	9.2484	6.8338	9.0479	10.054	7.3832	8.0229	7.9369	8.1012	7.458	7.7298
9.6496	8.714	8.6139	8.4502	8.2178	8.6527	8.376	8.4703	7.5195	8.5034	8.5614	9.2174	9.8933	9.9928	9.7296	10.565	9.4935	9.9744	6.4589	2.9309	3.1812	3.6654	6.2086	3.4026	7.8233	2.8547	3.8585	3.9915	5.363	7.8007	3.7872	3.5428	3.7983	6.8265	7.6492	3.5742	4.2491	6.3344	2.671	8.6528	6.2338	3.1198	8.753	3.5502	7.5131	7.6527	8.0592	7.0634	6.5092	6.946
9.6509	6.6768	6.1713	6.2069	6.5005	5.8397	6.562	6.3738	6.7474	7.1174	7.0857	9.8841	9.449	9.3776	9.5413	10.222	7.8748	7.1445	5.9499	8.9133	8.3712	5.3678	5.0489	6.7686	6.2961	7.424	7.2464	5.5836	6.5079	6.4282	5.9775	6.3497	6.5069	6.6115	8.0632	6.6918	6.3248	5.6247	6.3042	9.7964	6.0458	5.7591	7.6258	6.768	7.5008	6.802	6.8204	6.767	6.1058	6.4882
9.6577	7.7926	7.9924	6.9754	7.8322	8.9567	9.059	8.5894	8.2201	8.2766	7.9824	9.1527	8.6137	7.7031	7.9634	9.5738	9.4646	8.6541	6.8753	8.967	9.5559	10.921	9.8809	11.557	9.388	11.339	11.347	10.174	5.675	11.035	4.7862	9.6312	10.565	8.2299	10.338	9.4822	10.825	10.006	10.709	11.413	9.1258	10.785	10.298	6.8108	5.9574	6.0317	5.9913	6.5221	6.3142	6.4283
9.6705	6.6906	6.3984	6.9857	6.0724	5.0765	6.7465	6.6712	6.2298	7.4745	7.46	7.1467	7.9532	8.0415	6.351	6.8545	7.0263	7.584	5.8804	5.9593	5.0145	4.6945	6.7592	6.7282	4.9278	5.2945	4.463	5.8941	8.7042	6.3395	6.673	6.2147	5.4123	6.6234	9.11	6.1112	5.8989	5.1999	5.6065	7.1607	3.8828	4.8206	5.9381	6.121	5.6671	5.4865	5.4673	5.4108	5.897	5.4927
9.6804	8.0804	8.7447	7.9411	8.1177	8.506	7.981	7.9491	7.6177	7.7335	8.2274	8.7978	9.0529	9.306	8.9195	10.025	9.4592	9.8531	7.3306	5.807	7.0843	8.2623	8.5332	8.371	6.6139	8.2541	6.266	7.6189	6.7798	7.6813	8.1898	6.6004	6.2255	7.1113	7.1769	7.4779	5.3716	6.3701	8.2022	8.4886	7.3082	6.5125	7.8636	6.6444	4.3623	6.104	5.783	4.2567	6.0132	6.1797
9.6812	8.5835	8.3232	8.5709	8.6183	8.3146	8.7748	8.8276	8.4862	8.4236	8.6481	9.558	9.286	9.1095	9.0522	9.1512	8.4513	9.7588	9.1022	9.1281	9.0368	8.7975	8.1034	8.4637	7.5803	8.5486	8.4589	7.0752	8.7339	8.4298	8.7425	7.6315	7.9884	7.8935	8.3128	8.5087	7.9902	8.4594	8.7452	8.5111	9.2116	7.7836	8.0264	8.5704	8.4059	7.9727	8.6731	7.8925	7.625	8.0452
9.6905	8.4127	8.957	9.2305	9.2891	9.5986	8.9761	8.9573	9.0499	8.9865	8.8371	10.253	10.485	9.7941	9.8118	10.1	9.6639	10.468	8.4566	8.3498	9.5597	7.7536	9.4858	9.6757	9.5993	9.0844	6.532	9.4599	10.071	10.186	9.3971	7.8344	8.7064	7.937	10.412	8.3837	8.1257	7.1723	9.6278	9.214	10.1	9.0727	9.4778	9.3274	6.9854	7.6109	7.4874	7.0531	6.4315	8.0727
9.7294	4.3454	4.8684	5.1439	6.2496	5.9092	4.4404	5.5844	4.985	4.3049	5.5168	10.255	9.7982	10.352	9.2321	9.6186	8.5811	9.4446	2.9722	2.8558	6.0144	2.919	8.8781	3.0929	7.8473	3.8218	2.9271	2.7386	9.7266	11.403	8.3241	8.728	9.8782	10.25	9.2564	2.9231	4.4688	3.1961	2.8651	6.8884	4.9436	10.851	9.0806	10.247	1.9209	4.0286	2.8541	4.2465	4.5417	2.9113
9.7568	11.714	11.988	11.412	12.019	11.544	11.843	11.683	11.528	12.1	11.929	10.311	9.9076	10.139	9.1674	9.0959	8.2179	9.2518	8.9104	12.226	11.618	11.722	4.8032	12.16	8.5232	13.106	11.552	9.8823	7.9203	9.2077	10.393	9.6733	7.7959	4.807	9.5821	8.6517	11.234	12.448	13.341	6.4261	8.8453	7.1019	9.5949	5.9615	12.802	12.242	12.298	12.02	12.612	12.541
9.7649	7.9608	8.4539	8.3678	8.3247	8.3727	8.3217	8.2153	7.7687	8.2269	8.2311	9.836	9.8589	9.7297	9.3583	9.1586	8.9515	9.8438	8.3741	7.8529	8.3334	7.645	7.8328	7.7207	9.7388	8.5999	6.8479	8.0316	8.7661	8.3399	8.2337	7.3561	8.0544	7.8382	8.3468	8.1362	7.047	7.6226	8.5559	8.2051	9.4163	8.501	8.5335	8.6194	6.957	7.2327	7.6563	6.8808	6.8087	6.9091
9.7812	9.3405	8.3701	7.9164	8.5522	8.5633	8.326	8.4264	8.2325	9.4667	9.5342	9.6662	9.2074	10.231	10.151	9.5051	9.5654	10.605	11.393	9.31	3.7248	9.3986	6.7789	3.9117	7.5983	3.5223	3.2492	11.951	9.8251	11.715	8.5103	8.3447	4.7887	5.2203	10.699	3.7748	5.2846	7.3675	2.7155	3.8994	9.7843	8.1766	3.2184	3.7299	6.3194	9.0029	8.4131	9.6236	8.8342	7.321
9.7963	8.46	8.29	8.1258	8.4757	9.0048	8.3859	8.6475	8.1129	8.6812	8.6542	9.3144	9.48	9.585	9.2102	9.4698	9.228	9.5857	8.845	7.8396	7.9841	7.731	9.0453	7.6256	9.8402	9.0917	5.3408	8.646	9.1451	8.0573	8.8926	8.5652	9.0703	8.2422	9.0927	8.5845	7.3363	7.5593	8.3706	9.351	9.8387	8.3861	9.3802	8.8481	6.4282	7.0849	7.1555	6.7837	6.5899	7.5176
9.8057	8.7736	8.3178	8.2172	8.359	8.6853	8.6573	8.5356	8.2448	8.486	8.7367	9.4612	9.2787	10.169	9.916	10.012	9.8466	9.8869	8.6865	8.8274	8.8877	7.7303	8.9475	9.3283	9.5671	8.0632	7.0874	9.2827	10.052	9.7403	7.1033	3.9003	8.7421	8.3183	8.9525	7.3506	7.0567	7.2917	7.7198	8.9761	9.2641	9.4733	9.0306	8.4811	7.3028	7.5362	7.9698	7.6657	7.4292	7.1465
9.8145	8.06	9.4302	9.456	9.416	9.9003	9.0846	9.5156	9.1182	9.1868	9.2203	10.453	10.011	10.273	9.83	9.8561	9.5417	9.8546	8.8073	6.5407	8.5205	7.4844	8.0734	5.2046	8.9223	8.0326	5.4497	7.5786	8.8036	9.3245	7.9266	8.3519	9.522	8.7415	7.087	7.0918	8.1525	8.3868	7.4591	8.9125	10.005	7.9295	7.8722	9.877	8.4926	8.2809	8.2191	7.8918	8.7286	8.8534
9.8273	8.4722	8.5894	8.4953	8.6788	8.8106	8.7517	8.9626	8.4988	8.5557	8.5376	9.8681	10	9.9206	9.5044	9.604	9.5105	10.362	8.4516	7.8069	8.96	7.7508	9.2184	8.0451	9.5954	9.2763	5.6428	8.3804	9.3769	8.6087	8.9858	8.3424	9.4619	8.9485	8.6724	9.2123	7.1366	7.3849	9.0709	8.9944	9.6393	8.8722	9.0486	8.3026	6.8901	6.8025	6.7563	6.7269	5.939	7.2933
9.8397	8.9676	9.3522	8.8567	8.9187	9.8298	9.6186	9.7161	9.1977	9.4778	9.0631	10.396	10.268	10.672	10.054	10.736	10.553	10.643	7.9012	7.6479	9.6635	5.7265	8.6167	8.9536	10.455	8.9847	7.6424	8.8794	9.6939	8.8244	9.5498	8.0096	8.4044	8.1462	8.7337	6.019	6.2432	7.1361	7.5068	8.1607	8.9104	9.7958	8.5497	8.5888	5.5838	6.4004	6.5162	6.4406	5.954	6.1272
9.8446	6.3921	6.8704	6.3571	7.4072	7.7001	6.9849	7.099	6.4322	6.7757	6.7491	10.16	9.7603	10.11	9.5964	9.9121	9.7632	10.355	10.043	3.9857	10.816	4.7606	9.1779	7.45	9.2836	6.4414	2.3711	10.145	10.826	9.9672	10.466	6.8299	8.246	9.737	8.9424	2.8345	4.0358	4.0775	7.4587	6.2007	10.784	9.0633	8.1221	10.553	2.2747	3.9932	3.2108	2.3293	2.8409	4.5008
9.8586	9.1595	9.1499	9.0281	9.044	8.9063	8.5672	8.2336	7.7386	8.4741	8.6539	9.3384	9.6936	10.086	9.7483	9.6437	9.8699	9.9419	8.3855	9.3761	9.1703	8.2213	9.12	8.4141	9.5205	8.5055	7.6636	8.6678	9.2944	9.3339	9.577	9.3531	9.0965	8.837	9.4193	7.7592	7.7625	8.4028	8.0992	8.0663	9.5129	8.2461	8.2756	8.3543	7.5776	7.5917	8.2148	6.5102	7.7885	7.6781
9.8613	10.865	11.187	11.073	11.08	10.584	10.868	11.245	11.003	11.401	11.157	9.9937	9.8431	9.496	8.7178	9.5547	8.607	9.0162	10.202	11.9	11.845	11.293	10.481	11.922	11.82	11.141	11.747	10.709	11.149	11.964	10.155	11.261	11.601	10.194	11.609	10.345	11.988	11.712	12.07	11.712	10.712	10.421	11.11	10.757	11.481	10.918	11.219	11.131	11.417	11.64
9.9018	8.4938	9.1178	8.1611	8.8346	9.3573	9.1781	9.1619	8.7057	8.738	8.9772	9.903	10.097	10.078	9.6471	9.9797	9.8511	10.501	6.7249	6.1394	8.8284	7.7091	8.5622	8.9093	9.7169	8.649	5.6007	8.6619	8.4931	7.4164	9.2059	6.4343	7.8922	7.556	8.2443	8.5374	5.5613	5.6651	9.1633	7.272	7.5053	7.282	9.7376	7.6972	4.1643	5.5636	4.9452	4.4721	4.7469	5.351
9.9408	12.638	14.365	13.876	12.864	14.259	13.449	13.002	13.283	13.281	13.561	10.347	8.7193	11.534	10.652	10.622	12.413	11.411	10.7	3.5947	4.5076	4.2857	11.072	5.3602	4.7911	3.6682	6.5816	6.0284	5.4527	9.1973	5.3093	8.0983	10.138	10.316	6.5376	5.7213	6.5187	6.9733	5.6457	8.6272	11.314	4.0998	9.4894	5.3997	5.3214	5.3365	5.4622	6.0875	5.4902	5.338
9.9431	9.0543	9.2885	9.1505	9.4636	9.665	9.3394	9.5595	9.0096	8.9331	9.2514	9.8756	9.952	10.123	10.003	10.112	10.098	10.325	8.8855	8.0806	9.1536	7.3013	9.096	8.0363	10.017	9.8877	5.3393	9.267	9.4068	8.3748	9.5581	8.7868	9.6557	8.5019	9.1218	10.053	7.2394	7.6354	9.515	9.2952	10.197	9.222	9.0953	9.5003	7.1913	7.3686	7.8186	6.9438	6.3831	7.6047
9.9563	7.1071	8.3256	8.0897	8.6954	8.2208	7.6212	8.2452	6.8551	9.2506	9.2347	10.381	10.051	9.02	9.4559	9.1164	9.4572	10.194	2.1321	3.0517	5.4074	3.1256	8.3056	3.8564	6.7958	2.793	5.0136	5.6372	3.6156	6.2341	9.7748	7.9037	7.635	6.8501	3.0518	3.7426	4.3267	5.2186	2.1587	5.235	6.0309	4.3005	9.3559	4.3907	3.0193	3.1034	2.8368	5.273	2.9629	3.1723
9.991	5.7203	6.396	5.866	6.2319	7.8548	6.9044	7.958	7.4031	6.6516	6.2673	9.5734	9.4964	10.644	9.4688	10.715	9.587	10.03	9.0872	3.8462	5.3368	3.5796	7.1532	3.2245	3.1508	2.7573	5.6187	6.22	7.1571	10.33	6.1854	6.0415	3.9854	8.2212	6.8878	3.1838	4.8611	5.9506	8.1199	7.0318	6.4952	7.8357	6.2814	6.4448	7.6683	4.9048	7.5007	7.533	8.1395	6.339
9.9958	8.8314	9.9545	8.6191	9.1234	8.1119	9.0511	8.5962	7.619	9.2337	9.1441	10.651	9.8966	10.694	10.018	9.3384	9.0246	10.264	6.9258	8.9146	8.486	10.348	7.969	11.541	8.7797	8.153	10.456	7.4906	8.9309	10.23	7.1135	6.2921	7.1233	8.4259	7.9552	4.974	9.1679	9.4108	6.4867	6.9875	8.7352	5.2434	7.3018	7.5926	13.081	12.71	11.937	12.289	13.156	11.693
10.01	10.434	10.654	10.052	9.5477	10.075	10.112	9.9053	9.3964	10.539	10.581	9.1043	9.0083	9.0635	9.2879	9.1173	9.0039	8.4675	8.7132	10.244	11.847	11.356	10.452	11.378	11.049	10.361	10.984	11.318	10.265	10.038	9.7787	11.279	10.583	9.9048	11.822	9.6989	11.029	10.87	10.929	11.383	10.418	10.866	10.225	9.7235	10.043	10.055	10.266	9.8938	10.08	10.182
10.018	10.538	10.823	10.948	10.925	10.475	10.446	10.769	10.756	11.05	11.026	9.8555	9.8968	9.4475	9.484	9.7507	8.8352	9.5879	10.553	10.921	10.789	10.909	10.079	10.103	11.292	11.04	10.913	11.253	9.7557	9.5749	10.131	10.658	10.707	9.8984	11.633	11.479	11.011	11.324	11.511	11.206	11.152	10.753	10.76	10.283	12.217	11.949	11.756	12.036	12.077	11.987
10.027	9.7545	9.4313	10.343	9.7519	9.0899	8.6098	9.5449	9.545	9.5517	9.9013	10.217	10.486	10.899	10.61	10.529	9.9519	10.625	11.602	9.5392	9.6824	8.6302	9.7705	6.4494	10.708	8.5144	5.4873	9.4645	9.3759	9.0423	10.609	10.36	10.308	10.078	9.8436	9.2813	8.7792	9.3932	6.9574	10.91	12.12	9.9453	9.9834	10.859	9.0983	9.6312	9.2513	8.6813	8.4013	9.6863
10.062	8.702	9.6529	9.4319	9.5659	9.5378	9.6169	9.3354	9.6325	9.7502	9.565	11.829	12.025	12.623	11.381	11.884	11.577	11.942	9.8335	11.256	11.457	12.137	11.571	10.831	10.644	10.851	10.067	9.5988	9.3147	10.797	10.571	9.3413	7.7784	12.022	11.157	9.7175	8.2089	10.503	10.799	11.266	10.445	10.859	10.123	7.065	5.2013	6.4509	6.1454	4.2758	6.6647	5.2487
10.07	10.31	10.005	10.2	10.572	9.6241	10.315	10.457	10.273	10.756	10.496	8.9902	7.8692	8.5847	9.7211	8.8381	7.532	9.7756	9.946	11.142	9.7648	10.038	10.282	10.752	9.7581	10.754	10.59	11.62	11.407	10.363	8.9705	11.154	10.72	9.5349	9.9821	10.99	10.812	10.907	10.717	11.148	9.1026	9.655	10.099	9.7679	11.811	11.857	12.03	11.411	12.383	11.897
10.101	11.103	11.297	11.379	11.276	10.87	10.911	10.85	10.945	10.837	11.045	9.7536	9.7041	10.032	9.7518	9.7667	9.9025	10.043	9.8141	10.543	10.181	10.907	10.164	10.732	10.215	10.612	10.164	10.487	9.7824	9.798	9.8618	10.623	10.037	9.4682	9.9336	10.266	10.629	10.747	11.349	10.506	10.744	10.897	10.666	9.5628	10.574	10.438	10.76	10.03	10.067	10.345
10.11	8.6292	8.6915	8.5247	8.3656	9.008	8.3501	8.1069	7.6329	8.1282	7.871	9.715	10.517	11.017	10.232	10.317	10.537	11.138	7.2531	7.9644	7.2067	8.4419	8.3109	8.9919	7.1899	9.2188	4.8237	7.6546	7.874	7.0575	8.1788	5.1334	5.7344	7.3092	6.1137	8.4443	2.1946	5.9439	9.0728	7.4642	9.1022	7.2784	8.2637	6.6602	1.9484	2.932	2.288	2.1698	2.471	2.4567
10.149	8.8586	8.6895	8.6368	8.8247	9.6968	9.136	9.3973	9.01	9.3623	9.2186	9.8916	10.606	9.8633	9.8686	10.041	10.06	10.599	8.2187	7.4763	8.2899	7.692	8.5388	8.0029	9.048	9.1353	6.7771	9.0441	7.9045	7.2928	9.2462	7.514	8.5734	8.1859	8.44	8.8822	6.8129	7.032	9.3777	8.4028	9.2072	8.7333	10.193	8.9786	6.2669	6.4447	7.003	6.4671	6.3154	7.0331
10.164	8.5467	8.7968	8.9324	8.902	8.779	8.2295	8.8316	8.8262	9.0011	9.0254	9.9487	10.148	9.6932	9.38	8.8465	9.1227	9.6755	8.3207	8.9483	9.0746	7.6868	8.9324	8.1791	8.7152	9.5072	7.1891	8.8006	9.1253	11.669	8.3913	6.778	7.2335	7.6718	8.3153	8.218	7.3816	8.5971	9.3584	8.9462	8.6167	7.3237	9.7249	7.8013	8.0281	8.267	8.214	7.7316	7.2787	8.2709
10.169	7.7341	7.2055	7.6185	6.9657	5.5752	7.608	7.444	7.3027	8.3632	7.9497	8.1633	8.3358	8.563	7.4776	7.579	8.0027	8.4799	6.4981	6.3684	6.0805	5.2241	7.4879	7.6271	4.1827	5.8895	4.8557	6.803	9.0578	6.9375	7.3315	7.4208	5.7936	7.1745	9.6539	7.1751	7.0556	6.224	5.7925	8.3228	4.3028	6.331	6.8319	7.4491	6.397	6.3139	6.4889	6.2886	6.0131	6.6918
10.226	8.8565	9.453	9.509	9.2747	9.6078	9.5163	9.561	9.5241	9.4222	9.2231	10.412	10.335	9.914	10.029	9.8756	9.6357	10.191	8.593	8.7025	9.7672	8.3534	9.7072	9.9949	9.7223	9.4321	7.724	9.8329	10.24	10.328	9.5448	8.9138	9.1743	8.1549	10.211	8.959	8.455	8.1184	9.6481	9.2889	10.071	9.437	9.531	9.9105	8.1813	8.4286	8.3909	7.5948	7.3367	8.5752
10.236	10.849	10.57	10.666	10.822	10.337	10.755	10.882	10.626	10.708	10.648	9.8934	9.9505	10.125	10.274	9.8376	9.7961	10.256	6.5534	11.112	11.052	9.648	9.7602	8.7421	11.659	7.1187	9.6579	8.9006	10.36	9.6255	10.449	10.885	10.516	6.3235	9.9273	7.8391	9.8818	8.8161	8.7726	7.7682	8.3877	7.8022	7.263	11.83	12.146	11.509	11.206	11.678	11.929	11.375
10.247	10.328	9.1957	8.7555	8.8521	9.6699	9.44	9.7733	9.0337	9.7009	8.9549	9.5142	10.153	10.785	10.427	10.699	10.885	10.643	9.3894	9.7033	8.2776	8.2602	9.5829	7.8854	9.7359	9.6516	7.914	9.3961	9.5912	8.7324	9.9323	9.4358	9.5617	9.1213	8.857	9.3864	8.0508	8.5324	9.0876	9.3925	9.4679	9.1451	9.7323	9.0711	8.1114	7.6398	8.8517	7.1797	7.4832	7.4332
10.248	9.7799	8.6156	8.4704	8.9935	10.96	9.0292	10.561	10.644	9.6378	9.6637	8.8586	8.2112	6.0622	9.6795	10.722	8.1357	7.2552	11.882	4.9905	5.3154	4.4655	7.7397	7.2636	4.5022	5.2606	6.1905	6.8861	9.4291	12.378	6.133	6.7621	4.9513	11.418	5.3942	4.3853	6.8512	8.0318	6.2979	7.3326	6.6854	4.0435	5.6216	9.3159	11.405	10.966	11.453	12.075	11.139	10.912
10.285	8.4004	8.7958	8.4305	8.6071	8.5682	8.1411	8.4987	7.8278	8.2622	8.3842	11.421	11.112	11.158	10.182	10.799	9.683	10.983	9.9235	7.6514	10.747	7.2268	9.2429	11.302	10.012	4.3146	3.5277	9.1806	9.7107	11.094	8.2595	10.164	11.874	10.775	10.821	5.6998	5.2292	6.8899	7.6	9.545	11.263	9.1753	9.139	8.7547	7.3665	8.1266	7.6561	6.7238	7.7017	7.7753
10.289	11.049	10.488	10.239	10.366	10.923	10.724	10.846	10.501	10.671	10.241	9.8467	10.455	10.63	10.884	10.946	10.969	11.368	10.912	9.9443	10.04	9.9168	10.3	9.6182	10.198	10.13	9.4021	9.8633	10.589	10.58	10.182	10.012	10.14	10.611	10.369	10.23	9.6239	9.7182	8.9573	9.8209	10.546	9.1741	9.4759	10.019	10.112	10.374	10.346	9.7494	10.364	10.427
10.296	7.6136	6.4259	7.3413	7.7352	7.8636	7.4693	7.6144	7.7923	7.6675	7.8205	9.9514	9.5309	9.8618	10.342	9.6503	9.4826	8.6043	3.7552	3.6033	3.6952	4.0559	7.279	3.9773	6.3505	12.433	3.8691	6.1315	4.4966	3.7275	4.2335	3.6457	5.2198	3.8599	6.0098	10.811	5.3232	3.6529	12.138	3.7149	6.2309	10.682	6.0504	3.7687	3.642	6.2566	3.6003	5.3576	5.9278	4.5332
10.297	8.5129	8.623	8.38	8.6309	9.1437	8.8954	9.1547	8.176	8.75	8.8223	10.084	10.409	10.508	9.8257	10.38	10.086	10.517	7.3518	7.5946	9.2682	7.3695	9.0983	8.2305	10.283	9.4186	5.0796	8.7765	9.2288	8.4333	9.0761	7.8575	8.9268	7.7215	8.6335	8.9557	7.0406	7.605	9.2085	8.4813	9.5365	9.0028	9.3873	7.9584	4.5975	4.8916	5.5096	6.3338	5.337	6.0035
10.297	10.261	10.193	10.065	10.003	9.9585	10.054	9.9654	9.7987	10.203	10.063	9.9645	9.7214	9.5437	9.9572	8.9365	9.282	10.028	9.6051	11.121	10.947	11.208	10.514	11.781	9.9961	11.326	10.637	11.607	10.866	10.299	9.5591	10.776	10.917	10.466	10.553	10.22	10.578	10.335	11.402	10.813	9.9256	10.923	11.156	9.7087	9.272	9.7124	9.7663	9.2011	8.9676	9.4302
10.298	7.2214	8.4415	7.8188	7.8171	8.4547	7.9935	7.7584	6.9498	7.7912	8.2834	9.278	9.0915	9.0633	8.7337	9.1212	9.3048	9.7936	7.4962	5.8321	8.8612	6.2195	8.5669	6.4097	8.2368	8.7236	4.8738	7.5707	9.4248	8.2876	8.5702	8.0872	8.3115	8.1754	8.8109	5.4697	4.1874	5.8822	6.0274	7.2896	8.2123	8.5315	7.5064	6.9151	3.653	4.1961	4.9478	3.6132	3.5021	4.5638
10.355	8.9349	9.2582	8.8724	9.2533	10.076	9.8106	9.5654	9.6509	9.4018	9.2515	9.7471	10.2	9.8945	9.9995	9.8166	9.8268	10.276	7.9099	6.9924	9.1334	8.4206	9.3765	9.266	8.4357	9.4488	6.5292	9.796	8.8532	8.6893	10.014	8.0326	8.9456	8.5974	7.9366	8.8775	7.1	7.565	9.3933	7.8679	9.1034	9.096	10.399	9.3933	7.4629	7.8467	7.3778	6.3657	7.0401	7.5911
10.381	8.2682	8.8723	8.3161	8.7506	9.0172	8.7343	8.8778	8.2784	8.5236	8.7252	10.032	9.887	10.213	9.8312	9.91	9.7244	10.262	8.2497	7.0605	9.6389	6.7048	8.7861	7.9326	9.3759	9.3884	5.2348	8.2027	8.5611	7.791	8.9244	8.2321	8.8859	8.0406	8.9801	8.7371	5.1753	6.2005	8.7953	8.4076	9.0952	9.2866	8.8985	8.5944	4.6778	3.5737	5.4291	4.9453	4.5793	5.2897
10.401	8.6249	8.7668	8.4799	8.7429	9.2247	9.0767	9.1587	8.3814	8.7227	8.577	10.116	10.304	10.062	9.8573	9.9432	9.7589	10.484	7.1295	7.8475	9.7402	7.3601	8.9018	7.4934	9.7709	9.9695	5.4255	8.6683	9.297	8.4368	9.0515	7.4559	8.6235	8.077	9.0216	9.7435	7.2075	6.9219	9.6788	8.5107	9.3673	9.5152	9.0367	8.456	6.1491	6.1402	6.3005	6.1785	5.1344	5.7798
10.444	9.1974	9.0282	8.9692	9.2499	9.5493	9.4558	9.4223	8.971	9.1147	9.2238	10.272	10.266	10.589	10.141	10.501	10.073	10.805	9.5703	8.0478	8.8884	8.243	9.5265	8.3213	8.6501	9.9114	7.0447	9.2906	9.1956	8.5686	9.752	8.8602	9.413	9.4098	8.6365	9.1395	7.835	8.0477	9.4209	9.0937	10.225	9.5897	9.6201	9.6403	7.5413	7.3663	7.7298	6.8817	7.0583	7.6266
10.454	12.298	13.184	12.576	13.152	13.477	13.203	13.277	13.193	12.584	12.552	9.2849	10.101	11.004	11.496	10.291	11.662	10.912	13.044	13.336	12.416	13.567	10.715	12.488	11.731	12.021	13.744	13.541	10.463	11.071	12.512	12.529	11.308	9.0857	10.979	12.737	13.168	13.799	12.432	9.8254	10.48	9.7942	12.812	9.4581	13.226	12.906	12.396	12.79	11.514	11.347
10.46	8.9145	9.7426	9.9907	9.7008	10.049	9.7954	9.757	9.4807	9.4144	9.3353	10.681	10.549	9.7528	9.7678	9.9562	9.8102	10.238	8.5101	7.8673	8.8775	7.3965	8.6651	8.5207	8.5263	9.0321	6.393	8.337	7.7334	9.3448	8.6804	8.0926	8.1248	8.2747	8.4163	8.4444	7.8619	8.5619	8.1876	8.3111	9.1907	8.8664	7.7779	9.947	9.2355	9.5389	9.1356	8.3344	8.4476	8.9666
10.5	8.8687	11.381	9.5553	8.6772	7.8179	8.4263	7.7184	10.402	9.0114	8.8755	6.5839	7.0327	9.6051	8.5592	8.4372	8.7601	8.3715	7.4225	9.3837	10.457	11.122	11.035	10.862	10.96	9.3957	10.597	6.5519	9.8095	7.9917	7.7464	8.9903	11.922	9.969	13.137	10.982	9.1368	10.958	10.632	8.3842	9.9289	8.3639	10.547	6.9143	8.8691	8.285	11.081	7.8745	9.4997	7.2423
10.524	8.5668	9.1899	9.1614	9.4197	9.2728	9.6328	9.5913	9.5924	10.056	9.6873	10.637	9.5136	9.6087	8.9885	9.8842	8.5756	7.9933	8.3589	8.9024	9.4592	7.1619	8.1644	8.732	7.8855	9.4832	6.3719	9.3617	10.01	10.135	9.4929	9.075	10.208	6.3205	9.7891	9.9108	8.7585	8.7332	9.4778	10.131	9.4685	9.6154	10.743	7.8911	9.6715	9.0607	9.3971	8.3912	10.172	9.7976
10.613	11.458	11.066	10.472	11.131	10.561	10.145	10.521	10.289	10.569	10.641	11.47	10.942	9.8647	9.9352	10.654	10.76	11.081	7.827	9.9771	11.032	12.421	11.528	8.7477	8.4752	12.064	11.931	11.462	6.6997	8.3535	12.351	10.803	10.169	8.6107	8.5402	12.111	11.698	11.163	12.896	8.3207	7.7822	10.841	12.208	4.9257	8.4431	8.8202	9.6895	8.2617	6.7401	8.4095
10.632	4.2851	5.8755	4.5341	5.5379	6.7902	6.6377	4.9591	5.0335	5.7291	5.6929	9.9821	9.0723	7.9643	7.837	9.3482	10.42	8.9062	7.3954	4.2013	4.2372	4.2801	11.023	4.3426	4.3221	4.2144	4.3246	8.6004	4.3306	4.2791	4.2296	4.0959	4.2722	4.2774	7.6523	4.4407	4.308	4.2827	10.33	4.2564	10.969	5.0812	4.3254	4.2601	4.2506	4.2681	4.2104	4.3069	4.2507	4.2659
10.645	10.392	10.254	10.084	10.072	9.8153	10.215	9.9999	9.8167	10.706	10.713	10.643	10.66	10.754	10.539	11.084	10.905	10.297	8.8783	10.563	10.439	9.1894	9.8199	10.327	10.369	9.8308	9.1247	9.8354	11.205	10.964	9.3603	9.684	9.6181	10.669	10.576	10.368	9.5175	8.9962	9.6182	9.711	9.7809	10.994	9.9823	9.7127	9.3882	9.4414	9.604	9.1131	9.158	9.8902
10.655	10.387	11.185	10.872	10.402	11.568	10.845	11.015	10.697	10.537	10.468	10.187	10.303	11.027	10.274	10.908	10.922	11.064	9.9021	8.4428	9.1724	9.0174	10.091	7.9931	11.447	9.0852	8.2939	8.6043	9.2887	8.9783	9.0407	8.1525	8.8266	9.9209	9.6833	8.455	7.9952	8.3872	8.5788	9.0763	11.183	8.5198	8.6672	9.195	7.2833	7.8298	8.048	7.0093	6.4177	6.9219
[truncated: 26 more rows]
[truncated: 14 more columns]
