# Supplementary material for: A novel one-class classification approach to accurately predict disease-gene association in acute myeloid leukemia cancer
Source: PLoS One. 2019 Dec 11;14(12):e0226115. doi: 10.1371/journal.pone.0226115 (PMC6905554; doi:10.1371/journal.pone.0226115)
Supplement: S3 File — The complete gene expression matrix. (CSV) [file pone.0226115.s003.csv]

1007_s_at	3.016704177	3.285669072	2.929482692	2.922820483	3.15950317	3.163327169	2.985901308	3.122708843	3.070948463	3.078002636	3.074437042	3.434465957	3.097022318	3.086458925	3.160318019	3.095903503	3.446040698	2.999562478	3.241150612	4.189942588	3.007889142	3.115498788	3.275422588	3.434047501	3.175491209	2.96807913	3.225175662	3.368864664	2.994833898	3.052544133	2.99697545	3.008653947	2.979730724	3.169871296	2.929055315	3.346313933	3.476086148	3.245728761	2.738628521	3.118526055	2.798334547	3.238222636	3.301559451	3.564982771	3.092438094	3.132165219	3.038421915	3.077046799	3.24183727
1053_at	7.977735461	6.532514237	6.388007183	6.466679556	6.432795021	6.407321524	6.426470803	6.376394357	6.469070308	6.621342114	6.488605584	7.222010581	7.546394915	7.218212698	7.669253194	7.325655167	7.538480111	8.143074743	5.843752443	6.520338482	7.603168994	6.240686132	6.695860701	6.396698781	6.748157548	7.148014852	6.065977412	6.971578993	6.812653457	6.491997452	6.942381604	6.137062946	6.380474116	6.527707159	5.707238356	6.263533252	5.919679092	6.085141412	6.811047195	6.454307523	6.474379044	6.535844565	7.011085539	6.147106567	6.101680782	6.545238178	6.071348765	6.525265978	5.974523128
117_at	4.207280707	4.994965767	4.40159671	4.747114589	4.830045513	4.213762092	4.884418365	4.4318876	4.849665444	4.432966613	4.168000877	8.793469707	11.56741619	12.35803753	4.351149409	5.914959963	6.574821858	10.88401518	4.138507181	6.168104778	4.607990155	9.644180552	4.410967117	9.3564474	4.664170154	6.836021567	7.210329676	4.536940809	4.027821536	4.803414291	4.497756723	4.123563086	4.173383399	4.998726527	5.349525256	5.617925366	5.541360252	6.986397513	5.839251206	4.990833183	3.961892029	4.249442641	4.230829489	4.187214188	9.275848583	9.126693443	9.181164418	9.426334558	9.409242773
121_at	7.25609471	7.420807337	6.999340125	7.094488581	7.024332721	7.17928981	7.159898654	7.009977785	6.830979234	7.208624751	7.218426955	7.307328965	7.295859794	7.457465341	7.634628975	7.615398188	8.019824572	7.527251601	7.477436396	7.535749139	7.685040518	7.491255434	7.621111161	7.76187876	7.350975481	7.099403889	7.576584137	7.942937189	7.094220515	7.298223642	7.607553126	7.149705161	7.203917779	7.63824411	7.491243379	7.906527082	8.221074067	7.461936015	6.803871282	7.079083298	6.66564358	7.555935548	7.743511374	7.229857093	6.948101391	6.771576728	6.839144979	6.993413326	7.149672006
1255_g_at	2.204955099	2.331625217	2.133305231	2.18332885	2.12778313	2.269697813	2.264705552	2.253940441	2.287924323	2.233189534	2.169092486	2.311089555	2.246389063	2.286263519	2.223854959	2.24461804	2.512392685	2.223591069	2.253756854	2.201562622	2.224571916	2.326642557	2.271935999	2.365020097	2.294801725	2.178992594	2.297623452	2.292095892	2.191163224	2.242603008	2.229198568	2.240970645	2.273396976	2.305689645	2.250296348	2.352695249	2.33680062	2.306783531	2.068679805	2.240687786	2.120145657	2.398069337	2.369676202	2.267783289	2.247945968	2.275286008	2.132425964	2.353764804	2.222237179
1294_at	7.28437278	6.983593721	6.86337111	6.865970678	7.219840938	7.181113053	7.392230178	7.484052914	7.52498281	7.212213429	7.150046731	7.416849725	7.682724047	7.799359513	7.99853045	7.725381894	6.706906999	7.569305201	6.878233291	7.674246217	7.665357714	7.279593343	7.903776236	7.697563684	8.700278508	6.757480332	6.999995228	8.418161062	9.531410347	7.987477114	8.466941285	7.559227693	7.964536598	7.518702671	8.755580751	7.907120372	7.862269042	7.517318215	7.341597257	8.122549065	7.56688158	7.570544233	8.293456903	8.69092192	7.634917106	7.538651475	7.562482808	7.53911009	7.34513794
1316_at	4.265792764	4.970684112	4.595545125	4.575545289	4.547957809	4.68215122	4.674495889	4.675841709	4.643311767	4.623608135	4.573382672	4.71580314	4.568232607	4.698334177	4.618474296	4.657844266	5.099307415	4.595797607	4.697850205	4.541021072	4.643539274	4.894308744	5.213226935	4.999444264	4.698058617	4.47787855	4.819571389	5.358510746	4.462643546	4.491883216	4.664335146	4.619373626	4.659514309	4.81389141	4.431996126	5.021680175	5.47912283	5.213360331	4.183887545	4.592532831	4.374558635	4.794592067	4.822426288	4.779066283	4.673824302	4.692159489	4.536830611	4.87058592	4.603936607
1320_at	2.6943516	2.916324936	2.578130269	2.659717988	2.567436676	2.8095128	2.790110381	2.795882913	2.884588792	2.713728736	2.598443313	2.926394668	2.775294717	2.833505011	2.926455277	2.76504864	3.055588787	2.74951453	2.787326382	2.666946169	2.778973557	2.862053946	2.80146851	3.051248686	2.976796096	2.619718184	2.882607462	2.915818213	2.64768862	2.771165045	2.734660582	2.717837679	2.788805893	2.921988609	2.889127304	2.981782573	3.174003193	2.866309158	2.482681134	2.706876046	2.588459351	2.98216809	2.97404479	2.810790517	2.763625827	2.821218495	2.623782706	3.00614742	2.738706618
1405_i_at	3.646303109	8.817891552	11.4248793	10.74738082	9.296043108	9.53150669	8.285160496	9.769919327	9.774610531	9.861812261	9.715988033	4.167416133	3.991009812	3.887295375	4.662554111	3.650969573	4.048667128	4.22995485	5.175507253	5.485494512	6.507298751	8.23080152	6.098984338	8.559840772	5.365182706	5.574497875	5.51798173	6.966643391	7.339138016	9.590499555	6.303218373	6.307872679	6.221229341	5.951511089	7.674012945	7.881120608	7.837008617	7.541833455	10.37091643	7.849273167	9.844218467	7.158671727	7.45829391	7.895738803	10.27440822	9.450263508	9.290226433	8.201299154	8.944761148
1431_at	3.040292001	3.38486713	2.958851115	3.047880699	2.878562717	3.209319974	3.20260379	3.195993624	3.3004227	3.058077965	2.949850599	3.294428215	3.104099325	3.209291798	3.085327905	3.153391003	3.513844	3.067158015	3.194372389	2.98724271	3.23235046	3.272021756	3.212225953	3.415964662	3.299794245	2.959021836	3.301985147	3.351313528	3.038659892	3.164227184	3.121658345	3.076059208	3.221778142	3.318087751	3.494218315	3.477006523	3.551819236	3.299118339	2.828577162	3.111762825	2.89954517	4.040014409	3.379215945	3.252116941	3.16423596	3.255645153	2.992570589	3.437141081	3.113888987
1438_at	2.357625231	2.444753172	2.340767158	2.32143889	2.282608342	2.401218719	2.385568421	2.375334953	2.432634747	2.35626408	2.341203921	2.406425212	2.373026976	2.398449698	2.34961562	2.362945687	2.520668652	2.321087448	2.375490661	2.322697891	2.615172866	2.427282822	2.371675671	2.457767401	2.440077045	2.285990461	2.491543195	2.378764624	2.307429686	2.366461977	2.339771044	2.360192836	2.411157257	2.439309597	2.376194335	2.444917991	2.472757104	2.392825495	3.567850188	2.365189544	2.257567799	2.511959508	2.450050096	2.391374266	2.373981649	2.397914743	2.313691071	2.522577384	2.366471525
1487_at	5.378494673	6.065038394	5.134842087	5.367342376	5.682051149	5.712072512	5.57179966	5.72082395	5.656674512	5.396035674	5.498070196	5.742336557	5.717768536	5.875489147	5.697435162	5.891525434	5.853523796	5.703658337	5.984852678	5.948714461	5.613255338	6.107932982	5.575682067	5.966332924	5.733374122	6.152612027	5.780475546	5.827653924	5.494600863	5.619834462	5.87550742	5.545382413	5.692389539	5.716130787	5.479111033	6.540270899	5.903918552	6.316102903	6.392420241	6.083090508	5.65631922	5.553149023	5.761114744	5.71624503	5.72022614	5.73549309	5.766807889	5.758666229	5.716707046
1494_f_at	2.833814735	3.038434511	2.837711812	2.859800224	2.866040813	2.969167906	2.929449968	2.963530689	2.931065261	2.877337128	2.876206307	3.002617357	2.942436711	2.961396457	3.075258258	2.926424469	3.225221482	2.902312853	2.992842456	2.833719771	2.866520604	3.042337504	2.977504677	3.378055351	2.996782699	2.899689336	3.048025815	3.762841532	2.802912751	2.93962847	2.961281008	2.931166549	2.927848613	3.037928637	2.884567816	3.453780365	3.243572595	3.18700915	2.675994719	2.934877578	2.792972939	3.047470026	3.044535359	2.940643294	2.933645628	2.998040201	2.837797434	3.162925421	2.925627516
1598_g_at	6.192932281	6.478439634	6.180169144	6.151689376	6.238949956	6.708196123	6.441437631	6.448280595	6.413562269	6.580853125	6.303991553	6.048269651	6.195688832	6.275170486	6.400663364	6.575055655	6.955139342	6.286629289	6.249066609	7.131598022	6.267169863	6.284524628	6.262373188	7.505895244	6.050823883	6.501586603	6.289523007	6.846460693	5.965318286	6.246646103	6.248090606	6.226380644	6.281482018	6.327458622	6.242156802	6.598612344	6.931022808	6.531949905	6.788204474	5.962553598	5.467921443	6.815096607	6.854559493	6.270738591	6.29176654	6.322786576	6.237957288	6.304380537	6.274318774
160020_at	4.543042482	4.786227217	4.445131477	4.51471011	4.491645167	4.460114204	4.602482637	4.587221948	4.623125028	4.571972406	4.545102554	4.45184237	4.491961298	4.742497774	4.571421572	4.911941116	4.89906892	4.554713523	4.903055049	4.449705306	4.57381792	4.693240117	4.768727577	5.220221447	4.458117029	4.461588213	4.696052166	5.2566817	4.528950974	4.576492499	4.892528844	4.588470143	4.621882155	5.099752197	4.583975649	4.956031955	5.49687442	5.155114875	4.664466384	4.578785949	4.035103166	4.9733697	4.874775809	4.618633977	4.53975998	4.311440899	4.520875706	4.685560017	4.904722791
1729_at	6.069437462	6.232738284	6.74644117	7.04995802	6.938928532	6.348253102	6.080950712	6.324619355	6.472893789	6.497871334	6.382920677	6.156235469	5.804764237	5.958028189	5.512024464	5.668851558	5.359947452	5.951809334	6.036271832	7.060118674	6.687146375	5.348778236	5.756189225	5.338259319	5.640284082	6.265811215	6.094019142	6.018435614	6.355952696	4.866124759	6.074932405	6.044029886	6.017964776	5.56146998	5.303963907	5.901258122	6.344429338	6.474759824	6.457166154	6.484656679	6.639055552	6.203799263	5.822801441	6.35179753	7.78292391	7.510260869	7.792906799	6.776929616	7.517977573
1773_at	2.223038163	2.296243403	2.20643183	2.189977996	2.164800634	2.258241253	2.292549016	2.278454007	2.273774541	2.250659263	2.209664384	2.325625588	2.264633207	2.281878349	2.572525014	2.258904472	2.323350365	2.218959334	2.241090268	2.891590291	2.245849265	2.307714475	2.246760502	2.300121864	2.343025873	2.216114722	2.369687551	2.281874757	2.222344633	2.307508986	2.209508702	2.248342281	2.284429922	2.285673074	2.265331566	2.287450275	2.197446652	2.352323961	3.197312449	2.247794077	2.199188954	2.495310432	2.384321253	2.271741105	2.261058987	2.529497593	2.226722509	2.509142456	2.261205728
177_at	3.241442467	3.817381941	3.260693137	3.084534465	3.274460467	3.571609127	3.496545212	3.366227056	3.507378086	3.487053836	3.301002967	3.527748733	3.578979688	3.637589922	3.278374317	3.494925532	3.606259128	3.243136184	3.444057957	4.60448737	4.612368432	3.826990488	3.498180489	3.631688432	3.53928204	3.160888316	3.545095683	3.769618562	4.084397245	3.616453605	3.793996038	3.793920115	3.502042412	3.699008358	3.849219196	3.863104529	3.64788618	3.572326499	3.045524776	3.366413219	4.334284003	4.033993639	3.5951653	3.934156555	3.358700248	3.566418362	3.183780158	3.535552363	3.320068939
179_at	6.839150887	6.753593122	6.559623416	6.595850386	6.567598575	6.570325967	6.624464957	6.639215223	6.496088062	6.625885471	6.456303121	6.626362578	6.624809955	6.789128452	6.851013789	7.034740159	7.092515906	6.603771934	6.517340184	6.587669144	7.057715064	6.655238542	6.632014232	6.814484201	6.657481361	6.689724911	6.718019289	6.667152035	6.820596415	6.970160204	6.608066195	6.53760167	6.620222741	6.65225179	6.618768694	6.993311153	6.61948537	6.474085441	6.633535062	6.624732804	6.404116387	6.688241766	6.703369347	6.52228066	6.648400295	6.632359899	6.51601713	6.688854149	6.621678113
1861_at	1.770783478	1.62518413	1.606471452	1.601463297	1.574793955	1.630764956	1.62328576	1.620247082	1.586008796	1.608695711	1.599366649	1.651900664	1.61847961	1.615460047	1.607429802	1.612977326	1.646622828	1.597894232	1.451229364	1.593634146	1.60711527	1.626791382	1.619557351	1.649381939	1.815191354	1.579155468	1.646702631	1.625903675	1.970035467	1.881819232	1.601564709	1.623712379	1.63080865	1.624452802	1.921147577	1.615970885	1.631350108	1.619164176	1.570440966	1.615711403	1.591447308	1.639594551	1.647362687	1.611971116	1.610924204	1.625528282	1.586059295	1.625289282	1.617435408
200000_s_at	9.582339946	8.620763236	8.87617699	8.824190832	9.114730658	9.316826188	9.181516589	9.101465451	9.018585552	9.292389071	9.05009409	9.296152558	9.884273445	9.231496121	9.126134685	9.170505501	8.784712116	9.467363042	8.358456332	8.574583764	9.46523904	8.552969856	9.084298562	8.810538651	8.638919026	9.32053081	7.710136608	9.349229254	9.780093382	9.029327233	9.553156234	9.229930061	9.502415013	8.590445887	9.757512271	9.40360486	8.890115513	8.740310966	8.394046648	9.642240285	9.517446822	9.850511928	9.75650413	9.841186205	8.668535495	8.719731327	8.440248732	8.429570769	8.483095473
200001_at	9.926636916	9.810422921	9.883926333	9.685373785	9.93006338	9.895667397	9.90550306	10.05899908	10.08428806	10.24951901	9.986988097	9.849000803	10.24285964	9.787196027	9.441446138	9.752053257	9.184908388	9.590215409	9.431725385	10.50657075	9.643763598	10.2111517	9.925010629	10.65151903	10.52711927	10.32844534	10.38818443	9.949423719	10.71915887	10.1159212	9.891709734	10.03834336	10.52649583	9.43442317	10.2973987	9.382299916	10.45113766	10.60826541	11.11107225	10.74240614	10.2244285	11.00380113	10.43459447	9.444236037	9.690385026	9.48987147	9.453795856	9.435555119	9.33226178
200002_at	13.32718243	13.06888371	12.86977185	13.08570776	12.98118983	12.94340707	12.59019517	12.82027093	12.76598026	13.014951	12.9393925	13.42874181	13.35651636	13.24764014	13.36764723	13.46589731	13.30748061	13.36360339	13.25344197	12.8265229	13.24355693	12.40214053	13.2446694	13.33239672	13.33246754	13.15479275	11.77723393	13.3824601	13.4978236	13.32218654	13.38344596	12.42571003	12.6280729	13.10354869	13.27292541	13.49795534	12.37970204	12.46252605	12.58505353	13.14240071	13.47006809	12.979123	12.77718452	13.10553679	11.65180493	12.06270974	11.76736321	11.95043951	10.85697104
200003_s_at	13.84284425	13.70127169	13.49868046	13.721169	13.71007247	13.56492029	13.4297197	13.57515348	13.4760222	13.61960858	13.64888705	13.64462223	13.58978003	13.69149492	13.80983499	13.65693933	13.67387198	13.82124282	13.87554963	13.88809683	13.54699443	13.3802043	14.02565325	13.8295775	13.61024077	13.64878773	13.3456848	13.88247388	14.03003062	13.79111881	13.88164105	13.46931138	13.45723209	13.92101882	13.59609854	13.96470035	13.82220836	13.58724332	13.14098312	13.75299864	13.90435787	13.70795003	13.46867563	13.8880429	12.90651982	13.30968786	13.04541648	12.95837899	12.13642726
200004_at	11.71739263	11.38709991	11.74112187	11.45834448	11.72609094	11.62646627	11.66310544	11.50372119	11.53491108	11.66072046	11.80449752	11.33768292	11.72375544	11.79770313	11.71087912	11.43216082	11.74857346	11.48331893	11.88631484	11.59162138	12.11429566	11.99870308	11.68247754	12.10626714	11.62353287	11.82337052	12.4219805	11.66407879	11.73349034	11.82919528	11.87582533	12.35670768	12.32594982	12.09685949	11.86367911	11.12683687	11.83904728	11.75858167	11.4947821	11.64545672	10.98806401	11.73547534	11.24899932	11.55416654	11.45498987	11.56226094	11.51061267	11.24988407	11.52625139
200005_at	10.69841907	10.21792698	9.831612497	10.31919062	10.15874787	10.45623183	10.29109801	10.52103593	10.18548142	10.43171242	10.45282509	10.37097768	10.63987648	10.92856163	10.64355154	10.76367141	10.46747175	10.38669256	10.57043129	10.51328429	10.4438392	9.999358091	10.67230185	10.92355154	11.18451313	10.53175934	9.524441345	10.56656407	11.0877214	11.23526852	10.50868008	10.31417216	10.53938502	10.5889676	10.87364315	10.74899169	9.793457677	9.902709909	10.11575772	10.62431018	10.77092657	10.6064789	10.18412693	10.91164165	9.343290261	9.920799937	9.822339388	9.82277969	9.125711589
200006_at	11.90336255	11.45757725	11.20404732	11.26236243	11.26390025	11.2091402	11.14994634	11.33548701	10.89602283	11.06882006	11.03741082	11.29920769	11.36174147	11.6917888	11.51258202	11.56852432	11.55359805	12.02071946	10.56827139	11.23086303	11.19357943	10.98719508	11.54014362	10.96223952	11.8039993	11.7255165	10.56825739	11.50859084	11.41149899	11.21677126	11.12485708	10.79656405	11.20269652	11.20178845	10.80139397	11.40753945	10.69248422	10.91727092	11.21440102	10.85062774	11.50746336	10.96414525	10.71889677	10.75811764	9.420024577	9.21785167	9.581792634	9.615153393	8.935515713
200007_at	12.72156773	12.31864715	12.19182986	12.24175743	11.99453995	11.83102	12.16524497	11.9119954	11.85152408	12.16659735	12.08745831	12.09093269	12.28595582	12.3088842	12.35358544	12.29718369	12.44730149	12.47433063	12.04489339	12.27170706	12.60295464	12.13112587	12.23163662	12.63147329	12.78206492	12.14461456	12.11051312	12.3115011	12.44056019	12.20059579	12.14756634	12.22470768	12.40195587	12.44476581	12.68937926	12.05484681	12.10169426	11.89567528	12.50855774	12.20257896	12.09945515	11.80554262	12.41428993	12.17020376	11.6316628	11.95801474	11.46486333	11.68511028	11.63599166
200008_s_at	10.37094367	10.27221436	9.440153883	9.648167512	9.774305271	8.890176843	9.416346886	9.600311266	8.920085495	10.02541831	9.872325705	9.876580595	10.17342923	9.895409185	10.24886086	10.16478201	10.06938715	10.04108347	9.604545199	10.86646548	10.05113539	9.480519409	9.624081576	10.09121734	9.203580471	10.11797241	9.356365846	9.214712954	10.38184268	10.26054331	9.819284048	9.641402444	9.716478898	10.11136081	9.813051674	9.87363661	9.316231743	9.343639429	9.581234175	10.40915512	9.487674248	10.40116559	10.35475463	9.182573474	9.587507661	9.694121581	9.792072055	9.256502811	9.285093796
200009_at	11.58072348	11.62660341	10.86195624	11.242447	11.43313359	10.94411086	11.14495441	10.94558872	11.01297644	11.24093839	11.16459701	11.36774945	11.5425151	11.78383296	11.55583898	11.65367795	11.44801337	11.71138493	11.76168769	11.95147352	11.44359817	11.06281737	11.5982862	11.39537457	10.93090614	11.74178959	10.65145667	11.45480909	11.33634714	11.36882786	11.47117655	11.40355861	11.74407224	11.5464666	11.24681513	11.29111354	11.20977998	11.24770384	11.11980753	11.71513975	11.20564251	11.53210759	11.50949688	11.36254508	11.02287465	11.17225987	11.00093829	10.71030224	10.46637671
200010_at	13.29482397	13.20611378	12.79788078	13.2719776	13.07259908	13.0063813	12.95003031	13.08398069	12.94547089	13.12050936	12.88262955	12.88806913	13.11311542	13.29504935	13.27252822	13.23948543	13.23244987	13.23742847	13.35704582	13.09423377	12.90829834	12.8966872	13.44038222	13.16828892	13.05341605	12.97857653	12.68072204	13.31561513	13.5503872	13.45534486	13.11793888	13.08349409	13.1018254	13.22814786	13.08939656	13.63556454	12.86002459	12.71604902	12.36220398	13.04940422	13.17565592	13.22393641	12.88990438	13.32804288	12.17847206	12.08352281	12.25144235	12.05378482	11.5841169
200011_s_at	8.970696563	7.812105654	8.682482089	8.408679105	8.499899862	8.331363636	8.345589726	8.357983749	8.125917981	8.575361876	8.773168035	8.642987616	8.762893319	8.725763144	8.770830959	8.826227741	8.464044996	8.729588791	9.093835782	9.526747986	9.879914635	9.101833887	9.649663914	8.641457946	9.843854369	9.770387054	8.701374389	9.542690446	9.011761402	8.550869934	9.006760148	9.48470565	9.37185823	8.920343509	10.01947129	8.36139231	9.273410238	9.43500003	9.958577564	9.664026436	9.447083113	9.252309479	9.808784648	8.950616001	8.886542564	8.825161051	9.113585325	8.96849227	8.907456477
200012_x_at	13.57226748	13.53188064	13.65248021	13.79380094	13.69058255	13.65418459	13.54804425	13.69677305	13.53019328	13.65443077	13.68966359	13.62860577	13.53420445	13.52432059	13.56226201	13.81883311	13.5702207	13.55999259	13.5426063	13.40771847	13.67706687	13.36629268	13.77779083	13.64612392	13.76915655	13.44291149	13.00370012	13.60762837	13.56724291	13.64704228	13.54894144	13.38478926	13.28659653	13.48510069	13.63246662	13.97852752	13.35373953	13.44462133	13.1426314	13.38450731	13.57035298	13.12145949	13.14672216	13.54775332	13.14074249	13.48926089	13.36221896	13.14575213	12.7615029
200013_at	13.4042548	13.21265637	12.83744034	13.11824555	12.77638464	12.92924241	12.78530475	12.73848992	12.69871829	12.91314822	12.88418557	13.11517739	13.22152207	13.43289425	13.35433784	13.32768893	13.38944446	13.38253115	13.24861139	12.75000817	13.07092659	12.6128458	13.07810503	13.2003939	13.0139217	12.80779801	12.15106113	13.11528501	13.3591916	13.48555	13.18308442	12.74792807	12.68940772	13.30640162	13.24808107	13.34051155	12.36590576	12.39042704	12.05392041	13.05754911	12.6993687	13.22168319	12.60989085	13.13998965	11.94234086	12.23990472	12.20162888	11.75540463	11.31894272
200014_s_at	11.43886586	10.5605434	10.64157042	10.70171926	10.70496982	10.51321845	10.4119194	10.2732138	10.12187293	10.36025247	10.50945665	10.7566603	10.9251064	10.81115568	10.83252353	10.85389612	10.94884748	11.1763391	10.28456233	10.73854109	11.16219967	10.72119588	10.81649498	10.99990389	11.57019561	11.04923984	10.50998283	10.56621607	10.83147545	11.0283029	10.5189906	10.68785291	10.70245893	11.05414612	10.77627349	10.64091584	10.44877973	10.46338028	10.366496	10.32733322	11.01739537	10.36646066	10.59801946	10.56158556	10.16791207	10.71293268	10.48190326	10.07130382	10.61260951
200015_s_at	10.13981136	10.16442734	10.42787766	10.18180162	10.23022611	10.40013562	10.20031476	10.44035485	10.16550342	10.2375504	10.32593039	10.09490146	10.50712797	10.42276984	10.20156593	10.48282039	9.726451927	9.977946676	10.24630818	10.64844921	9.664198497	10.24045505	10.04912283	9.493431591	10.30475115	10.50501399	10.37768029	10.19057918	10.3241135	10.26484887	9.603391614	9.85437185	10.7716778	10.1113551	10.91155437	10.03543345	10.06449215	10.38335133	9.994195141	10.47291066	10.8092787	10.92117431	10.61356755	10.26208369	10.16954269	10.00304283	10.29984854	10.02636543	9.408053698
200016_x_at	13.56249392	13.17633759	13.25830891	13.0910186	13.28437806	13.26564334	13.24306988	13.20289766	13.36412585	13.23342131	13.22489081	13.36865646	13.49734006	13.4891468	13.4819675	13.66664577	13.63487888	13.50954811	13.63890455	12.58269953	13.69362921	13.02259363	13.56375779	13.11953734	13.12356213	13.15725689	12.37047896	13.36589654	13.3651195	13.70045718	13.39127295	13.44621673	13.76572997	13.72108146	13.79496416	12.61421884	12.42309856	12.58136407	12.53137083	13.32453874	13.24357666	13.27950852	13.43852181	13.74234495	12.29593013	12.605371	12.53082	11.63373519	11.44356168
200017_at	13.37061969	13.14460007	13.20417361	13.32431033	13.08659693	13.2127763	13.03681246	13.15371669	12.91206338	13.24084285	13.058898	13.01281566	13.16579216	13.1971104	13.19010656	13.15173534	13.29865662	12.98819066	13.62965687	12.97269907	13.24979374	13.09460544	13.46754823	13.25420034	13.38879791	13.15422324	13.06096372	13.25503552	13.26162479	13.42307501	13.33382056	13.51834916	13.19968734	13.71123428	13.42299388	13.43562012	13.22736999	13.03142494	12.76143782	13.32521004	13.31954097	12.80282943	12.81117555	13.46334736	12.43315736	13.02424983	12.90760946	12.79404735	12.07920437
200018_at	13.55908527	13.39097809	13.41297617	13.63346659	13.52424963	13.48095094	13.33889847	13.50859154	13.35797228	13.56608266	13.48588545	13.36060444	13.43597244	13.62535365	13.46644972	13.71765876	13.51556048	13.42703985	13.74440925	13.49329115	13.51159883	13.20560875	13.48717817	13.73955394	13.86795028	13.57777036	12.7901395	13.54842566	13.60561106	13.50647912	13.56610235	13.42499366	13.51964118	13.78606049	13.65252793	13.77010068	13.31007472	13.33502482	13.06880225	13.66700215	13.02831356	13.66277009	13.51944806	13.50033272	12.69652791	12.94020233	13.07968412	13.03758689	12.40277125
200019_s_at	12.83954951	13.08605676	12.8028432	12.94806082	12.8829753	12.79268754	12.63189531	12.7211331	12.64833133	12.81859823	12.70831809	12.96548211	12.86333835	12.84228103	12.97111048	12.95919054	12.82406223	13.10215926	12.8249803	12.85276663	12.84359899	12.290467	12.77922602	13.01587654	13.10210823	12.65132793	12.12796173	12.89102189	13.32250887	12.9750845	12.73644169	12.28622758	12.56732445	12.57148973	13.00165333	12.61503942	12.37232233	12.36393138	12.22205894	12.66224187	13.090078	12.88788564	12.80404016	12.91654135	12.07652962	12.75172764	12.2717832	12.22614553	11.81007713
200020_at	8.553323493	8.045764898	7.874869922	8.200131858	8.311160383	8.834477958	8.168588393	8.637036941	8.449611798	8.110641992	8.17250128	8.680008945	9.103012001	9.069585457	8.997179717	9.200294799	9.088409025	8.996219806	8.548998946	8.249001689	7.175874658	8.399214896	8.549462225	6.947468153	6.833414579	8.40591071	6.222778909	7.936421462	7.328933323	7.956892896	8.033728354	8.060023153	7.316784562	8.455996075	7.985175232	8.598978673	7.219727272	8.070092702	8.601809518	8.576907571	8.984064345	8.733318945	8.985279232	9.562152127	7.238846195	7.437077056	7.707635914	7.403964799	6.997396795
200021_at	12.76831451	12.66974605	12.8915759	12.86357859	12.79345597	12.92144538	12.90760946	13.06255772	12.92724373	13.0180285	13.02739139	12.759782	13.02872455	12.6059377	12.190755	12.64365245	12.58512825	12.45894408	12.10576399	12.82103832	13.04997586	13.0647666	12.46829086	13.02943115	13.22426587	13.16647805	12.82233907	13.03576708	12.6904628	12.60347276	12.55805005	12.48527019	13.2096214	12.12025143	13.05228287	13.24023849	13.51267093	13.40553711	13.47198553	13.085653	12.69263798	13.32928341	13.56879373	12.57411024	13.11415889	12.89328408	12.69468026	12.6472004	12.7448641
200022_at	13.60755511	12.98786362	12.96177146	13.465295	13.15965562	13.12695357	13.04783104	13.29748928	13.02217538	13.20022632	13.20091676	13.4708014	13.48499187	13.40914507	13.38695813	13.40320262	12.95043747	13.22006525	13.29257198	13.28611716	13.54499778	12.50297697	13.44693702	13.45227261	13.66253971	13.14005792	12.47412912	13.35499913	13.61422428	13.59970416	13.43370062	12.99235279	13.04694845	13.2242984	13.42430844	13.17789762	12.71845912	12.69351242	12.50876847	13.48725759	13.7257384	13.39968275	13.03585191	13.5320241	12.51232635	12.85220502	12.57432219	12.58978907	12.15822408
200023_s_at	12.39134912	11.90582076	12.23428908	12.11070755	12.05095809	11.97357966	11.98654493	12.02457162	12.0116968	12.05208213	12.09999809	12.29646505	12.03869325	12.38179189	12.08371102	12.14532602	12.06882364	11.99065213	11.74526968	12.11233229	11.768428	11.25128485	11.82346714	12.03600885	12.54280099	11.88857246	10.87718563	12.12389101	12.59547246	12.59479161	12.04507804	11.65604939	11.94440846	12.04673004	12.4806718	11.82630816	11.45946484	11.33894577	11.35577012	12.03005949	11.54917475	12.28571736	11.70542147	12.16828766	10.6503773	11.13954956	11.35443915	10.82830092	10.08354259
200024_at	13.23372708	12.88154049	12.67162122	12.86860207	12.75309822	12.71167722	12.60344066	12.7196406	12.42933696	12.79597729	12.70664031	13.08226626	13.11787331	13.00986084	13.21644728	13.10297058	12.96577562	13.24596632	13.04428336	12.63869322	12.98972662	11.45180924	13.00481935	13.14993134	12.98680697	12.60402167	11.05129343	13.02536787	13.27954502	13.18061224	13.10704555	12.39200034	12.71339421	13.12398363	12.88238275	13.25277858	11.87230916	11.77371789	12.33727512	12.90240963	13.11348634	12.7836896	12.5043523	13.08343688	10.9956816	11.39445875	11.1159245	11.31536235	9.869463421
200025_s_at	13.70878759	13.43159009	13.67303905	13.90897589	13.52375307	13.59747248	13.48367734	13.61861456	13.38555343	13.54004304	13.57124574	13.36692201	13.44862627	13.58080467	13.38301006	13.66115265	13.63791836	13.3251866	13.90617469	13.59626278	13.58330641	13.34206665	13.70849935	13.77003598	13.84385662	13.59457135	13.39330482	13.59380674	13.62948543	13.71324667	13.63093876	13.64627425	13.43521777	13.94478942	13.8111736	13.85737171	13.40399305	13.34830293	13.49475566	13.6477822	13.86168679	13.35875496	13.41500414	13.66961942	13.03822212	13.36022972	13.34138383	12.80160213	12.30383639
200026_at	13.84089797	14.1675944	13.99637654	14.15832502	14.02747488	13.89208469	13.83472339	14.0147232	14.04135718	13.99738458	14.05558002	14.25930036	14.21889605	14.10056713	14.19551968	14.29781992	13.90167504	14.10077124	14.70053806	14.1675944	14.49905165	14.05017548	14.31824131	14.28301454	14.16640815	13.90911265	13.8927354	14.37193085	14.33821148	14.4787258	14.33370069	13.98369264	13.98938921	14.5643971	14.54130288	14.1031089	13.91570363	13.92445321	13.30782958	14.24366733	14.20716194	13.42478447	13.31079445	14.48392124	13.62344284	14.00230613	13.70555547	13.90754916	13.4417659
200027_at	9.759677439	10.53364617	10.00149052	10.31117682	10.34301934	10.3827884	10.12125589	10.05758996	10.16172848	10.00521175	10.19419349	9.830535764	9.841045	10.3767985	10.17287742	10.41508748	9.986755519	10.44607354	10.28951372	10.86390132	9.305346116	9.907023399	9.551452161	9.09395981	9.255327547	10.58611808	9.291736358	9.137616759	9.317310546	9.388722701	10.28992094	9.50098187	10.00401181	9.879020525	9.433966929	11.07349831	9.50967313	10.45731346	10.57513464	9.91788718	10.79313822	9.861741481	10.1028358	10.1763792	9.4549623	9.952295424	10.28000301	9.577357211	9.116840512
200028_s_at	10.49975706	10.47964069	10.48574669	10.45157178	10.6245384	10.33750261	10.69380835	10.618266	10.45829149	10.34836713	10.58396521	10.11802516	10.35536039	10.8410953	10.49927039	10.63663624	10.28654791	10.83133328	10.04668443	10.68461622	9.487581908	9.988034268	10.14642048	10.28266593	10.07000947	11.26445693	8.982093611	10.27390788	10.27099016	9.271858805	10.25752714	9.393946135	10.30399231	9.565246118	10.31434591	10.11920078	9.848850891	10.45087832	10.7253094	10.25500281	10.56804897	11.04998649	10.76297806	10.60868251	9.744736125	10.13116591	9.809075974	9.713682297	8.963509599
200029_at	13.71624079	13.47287401	13.45294324	13.63697402	13.56897975	13.41247134	13.3868507	13.54562972	13.52691983	13.6144414	13.53435727	13.78186983	13.75787715	13.76352607	13.58582971	13.65681652	13.44938488	13.71986394	13.45712137	13.51864051	13.59186309	13.02062014	13.28836871	13.78048788	13.49885463	13.55362234	12.30705176	13.63223602	13.69624135	13.62645441	13.47494042	13.17280847	13.36112131	13.40371918	13.74341698	13.42160659	13.2463318	13.06410558	13.16144835	13.70112684	13.60874794	13.56172607	13.55488076	13.70832987	13.12210954	13.09698131	13.22456406	13.37556523	12.60452003
200030_s_at	12.05129659	11.61956951	11.53075725	11.26561453	11.58096675	11.88670123	11.68061229	11.57579626	11.60895846	11.52898192	11.62067215	12.01890491	12.06518541	12.22797497	12.0267613	12.05741491	11.91111482	11.98661152	11.6536153	11.49820782	11.54536641	11.02686695	11.75514286	11.90132189	10.84279391	11.94131028	10.93371296	11.55312792	11.7032332	11.68546772	11.96958902	11.39371548	11.95035538	11.61283007	11.75684643	11.26695801	11.22343862	10.95754356	11.27635621	12.08684319	11.67940733	12.31825186	12.17671259	11.63118313	10.59952394	10.86484749	10.86752757	10.70603761	10.41455061
200031_s_at	14.23157108	14.19806409	14.19662009	14.25945266	14.29246303	14.06321924	14.0887006	14.03243808	14.09670671	14.25406982	14.23904624	14.1517664	14.27266493	14.39595289	14.29711743	14.25142821	14.24938135	14.39039445	14.20206093	14.3940342	14.05031523	13.87446659	14.1613146	14.33453872	14.19157652	14.0435197	13.6012681	14.39206282	14.43886957	14.20430715	14.27007202	13.84118317	14.13211529	14.1057371	14.31959774	14.34614912	13.97803772	14.03718883	13.99687998	14.28550286	14.48978584	14.34730261	14.19191922	14.35243331	13.79504194	14.11006202	13.83162354	13.80580142	13.42785738
200032_s_at	13.47345224	13.51848636	13.25975331	13.48707368	13.34898639	13.25680097	13.31848998	13.41359486	13.48726405	13.37518756	13.34164654	13.14978841	13.36650689	13.53069956	13.41404316	13.57750111	13.61478687	13.31047191	13.98902333	13.38387318	13.80593296	13.36358575	13.81534844	13.59512564	13.65415227	13.37684386	13.32155949	13.64842775	13.48726405	13.60341363	13.52332304	13.29535248	13.55690281	13.90808051	13.75771552	13.68754314	13.35773405	13.18151771	13.06084212	13.45549748	13.47449224	13.47754453	12.7591936	13.77329025	12.88101178	13.0560763	13.31391907	13.17129796	12.55617276
200033_at	12.25157415	12.28946557	12.35952414	12.56485462	12.53360683	12.53294035	12.52536635	12.56722566	12.52305954	12.42214607	12.48905975	11.93192905	12.14618432	12.31259203	12.4767325	12.14718158	12.26555239	12.08697451	12.84653474	12.56152749	12.64524071	12.82437138	12.5613502	12.48084735	11.56982345	12.69934084	13.61997012	12.74415452	12.4629364	12.49668279	12.58028761	13.35377487	12.84409772	12.91624618	12.92026298	12.20332841	12.92832233	12.80860691	12.17434478	12.27516853	12.35577037	12.06617156	12.17649471	12.72887511	12.69895563	12.95176618	12.9779911	12.36341833	12.57784837
200034_s_at	13.50171165	13.37964666	13.41153673	13.27476579	13.16130979	13.18736093	13.11286528	13.18167511	13.10550422	13.29770554	13.22221619	13.30561252	13.45984993	13.29169481	13.28784458	13.65857619	13.48779463	13.29507777	13.52150135	13.26678674	13.31020475	12.94495396	13.44192142	13.42687098	13.11203802	13.16154136	12.79924788	13.44422856	13.5823033	13.47485134	13.48881544	13.36408139	13.3454134	13.71434527	13.42264885	13.46717144	12.81929581	12.89513495	12.97294955	13.29420861	13.50014175	13.13496846	12.78349644	13.38289284	12.37321297	12.86151943	13.07409617	12.80349214	12.41173941
200035_at	8.375723332	8.273909072	8.167578629	8.367078565	8.447631545	8.798969546	8.817298648	9.034174667	9.010374851	9.072102522	8.62707831	8.60222589	9.043842108	8.63712105	8.065488364	8.172143505	7.334876692	8.004057119	8.042388109	8.021588578	8.604703316	8.411891885	8.289313099	8.441091392	7.290696884	8.754107418	8.100723628	8.561466056	8.241403498	8.482079239	8.236962074	8.698396348	8.807531913	7.888469868	8.416053632	8.124329212	8.320354304	8.558536991	8.313298722	8.863002537	8.036087774	9.170557589	8.854278715	8.812049714	8.929062244	8.95425267	8.429525555	9.001289237	8.492059302
200036_s_at	13.53638324	12.68149834	12.91436468	13.18809614	13.13181448	12.88641311	12.79316533	12.9607707	12.52037565	12.82562974	12.90977404	13.41488399	13.42400206	13.41243525	13.31650089	13.50045442	13.25714564	13.26092229	13.48718626	12.86225329	13.55970415	12.22493293	13.36571299	13.83228496	13.75001755	13.36531949	11.65617109	13.21800025	14.04487325	13.50399426	14.07450902	13.24950448	13.39707161	13.37880524	13.71681334	13.55056694	12.47748195	12.45529383	12.54703506	13.58425693	13.51385959	12.98270245	12.89344583	13.28315598	11.87357307	12.20203416	12.28577125	11.94117129	11.04097561
200037_s_at	10.78513628	10.46177797	10.45219738	10.69877297	10.22109954	10.60900194	10.33326915	10.69705417	10.08970746	10.31651082	10.30757944	10.257096	10.55216406	11.0987685	10.81273934	10.94966708	11.20543491	10.85972678	9.898632278	10.46164927	10.39182398	9.989578647	10.84415172	9.79160897	10.72958666	10.66008876	9.781074384	10.47924499	10.88916471	10.37211179	10.75266062	10.92041358	10.60911129	10.47719949	10.00424323	10.41939093	9.810147319	10.10643377	10.37717701	9.49052999	10.57053906	10.18234016	10.12390517	10.28206056	9.989795629	9.925955203	10.27309327	9.758580496	9.312304406
200038_s_at	14.16682111	13.75319137	13.71519291	13.88475845	13.80595764	13.70449324	13.57711	13.69255621	13.76689116	13.76559473	13.67105998	13.87093907	13.92781786	13.82557438	13.93882694	13.97016002	13.8785749	14.03070742	14.02916727	13.74540382	13.87370086	13.23900706	14.00844766	13.84179959	13.73145363	13.65981159	13.27650832	13.93243823	14.08589828	14.05741698	13.95578469	13.68142138	13.69279072	14.08742883	14.06485494	14.08341102	13.44694058	13.4258396	13.16645608	13.95086911	14.07896376	13.95958605	13.47923572	13.98560049	13.39679313	13.59730705	13.29394395	13.4066476	12.60588148
200039_s_at	9.678176946	8.98499075	8.744943607	8.680773395	8.719021267	8.655482724	8.694987076	8.511061194	8.116610818	8.884158149	8.599991028	9.270718042	9.079832193	9.29673131	8.99951352	9.241026546	9.152808716	9.561215562	7.950488663	9.043891408	9.177458517	8.416216132	9.18313861	8.910439662	9.959953504	9.689995842	7.301416926	8.463804449	9.072279629	8.070446762	8.345454209	8.385855323	9.06939611	8.438614344	9.019598267	9.622204807	8.193407005	8.294328738	9.65800639	8.758718316	8.934272849	9.176904624	9.566054833	7.858151783	7.379941316	7.205150007	7.664746462	7.208145577	6.987653747
200040_at	11.14141546	10.11619116	10.64036849	10.54289921	10.57359434	10.58333219	10.39848562	10.51885717	10.41187597	10.49004886	10.62390828	10.68856267	10.77668459	10.86320926	10.98183281	10.89433583	10.75212227	10.99136601	10.90627568	10.38851581	11.14099189	10.36475493	10.9677312	10.80968827	11.16736717	11.09184582	9.892476327	10.73441766	10.92437457	11.3127125	10.95057563	10.91106879	11.07906942	10.72379175	10.98505211	10.14954575	9.975240023	10.30431535	10.61813446	10.80110879	10.96273624	10.7105879	10.58045668	10.73666948	9.483998301	9.748016366	10.0398581	9.64309062	9.664524296
200041_s_at	11.23434474	10.03855302	10.33654838	10.23239685	10.42699443	10.990878	11.23848109	11.17329584	11.33160597	10.74470388	10.53844009	10.7517424	11.35633445	11.03763329	10.5714082	10.78383699	10.63796986	10.42603731	10.57895537	10.45894218	10.36516908	10.49605682	11.02756878	10.2368488	9.4079881	11.06723037	9.882484312	10.74146271	10.48353691	10.13192001	11.33144078	10.67376573	11.26997058	10.84640077	10.46056095	11.03993421	10.34334816	10.4273495	11.12534111	11.62997522	10.73820648	11.23858474	11.35652655	11.43149091	10.62993302	10.62238623	10.59444487	10.24454358	10.55437204
200042_at	9.034688507	8.557138134	8.077099168	8.054242571	7.96018731	8.166234979	8.091764295	8.167392808	7.727681553	8.041823421	8.125613448	8.478439084	8.795803127	8.967979738	8.549948023	8.713282581	8.603647385	8.879364454	8.186662139	8.596447425	8.578737923	7.908462156	8.01146189	7.6118507	9.160039718	8.683427143	6.347554564	8.132608009	8.119445205	8.185905579	8.301381094	7.350949903	8.167521595	8.191600795	8.454646232	8.416749007	7.930986826	8.263070437	8.438496591	7.856332109	8.62145102	8.283488247	8.534094174	7.978992227	6.368664969	7.04530429	7.196602432	7.570054183	6.25853919
200043_at	11.35814342	11.29435478	11.18924261	10.92382685	10.90397155	11.10942671	11.02246394	10.88329012	10.06606567	11.1018307	11.02962564	10.98912804	11.43662094	11.69847067	11.39516324	11.42265043	11.71708336	11.68845836	10.52006597	10.6092148	10.69220839	10.51586638	10.77465017	9.575453393	11.80604605	11.32027632	10.0727349	10.70951887	10.88396008	10.13204273	10.77096233	10.30595999	10.56992505	9.908692171	11.25159109	10.68076442	10.12252326	10.19463599	11.14421238	10.30283774	11.00703029	11.06564418	11.56622682	10.71718108	9.33074829	9.723152163	9.68427457	9.622311437	9.180054497
200044_at	11.34853545	10.64462113	10.5842181	10.30700342	10.55600064	10.55574034	10.51889313	10.79843589	10.46576564	10.57675485	10.26493834	10.7679312	10.95787871	10.91972585	10.93835087	10.9205736	10.94568984	11.24655261	9.914304026	10.62774212	10.70091176	10.62302683	10.93512761	9.545802318	10.65002399	11.48127989	10.45980494	10.78826173	11.02124547	10.76356827	10.73301095	10.16957448	10.46020087	10.14222929	10.99747739	10.27010412	10.34131516	10.52259753	11.3516724	10.6762774	10.79541149	10.98441076	10.95247912	10.33585515	9.982445592	10.65389824	10.32365971	10.32405991	9.798698066
200045_at	8.015791445	7.562961961	7.189736535	7.35122954	7.560711756	7.992451095	7.632169625	7.807132323	7.621804903	7.353725699	7.428203632	7.737400416	8.271364976	8.494441472	8.591540338	8.513578401	8.280386732	8.448150033	7.105325236	7.776858162	7.790783889	8.255946096	7.596911973	7.952309019	6.823095672	8.539948679	7.566538705	7.713943427	7.467864266	8.126559224	7.777227414	6.626471058	7.45123286	8.070526654	7.215596724	7.750821388	7.254823297	7.279179276	8.168425828	7.085025394	8.532898663	7.829612748	8.09009489	7.600091319	6.692791421	6.615224235	6.668832693	5.53270428	6.080334081
200046_at	11.00619537	9.912922529	9.634203501	9.997848006	9.537818128	9.490453876	9.375460941	9.596843335	9.067018574	9.670133771	9.556910483	10.58206919	10.23422587	10.97872077	10.9454276	11.18262541	10.56305731	11.12870151	8.642394029	9.839585564	9.931518886	9.407988578	10.25566546	8.962351921	10.62627345	9.855766272	9.262347178	9.54597882	10.49530004	9.586171908	10.70932696	9.591958241	10.63232111	10.36394925	9.92246015	9.321031498	9.321828274	9.564789307	10.07067211	10.10981542	10.30599224	10.41342535	10.12396601	9.429347315	7.665139745	7.886225671	8.017379612	7.24216699	7.752660949
200047_s_at	10.98899297	10.5960017	10.90074745	10.87042705	11.11714921	10.70579085	10.44265784	10.470762	10.27877644	10.56268994	10.81722802	10.45418065	10.53289304	10.5749318	10.67388112	10.57005751	10.56401847	10.58555991	10.63438483	10.70091176	10.97774559	10.09327192	10.80646648	10.78869462	11.428598	10.80087216	10.41679432	10.5564886	10.87261727	10.6228222	10.74384829	11.51447062	10.74204729	10.47711434	10.91999901	10.71199644	9.668083221	10.34526233	10.7796845	10.70069091	10.79020956	8.910753385	9.452140902	10.32831321	10.21327252	10.21104408	10.83885203	10.25386221	10.58798793
200048_s_at	10.62138701	9.922678249	10.5070674	10.34590981	10.26979566	10.33815496	10.19208931	9.88024777	10.02465727	10.22103912	10.41526555	10.73235244	10.34966416	10.11544554	10.1148573	10.32214474	9.918303899	10.14522445	9.084474974	10.15412982	10.78436915	9.426575495	10.14160293	10.37688256	11.29274213	10.47565732	9.857270969	10.0866974	10.42420277	10.23355221	10.15142278	10.31101159	10.42869512	9.886977848	10.67843945	10.37613099	10.18602527	10.21649711	10.54701158	9.911123712	10.47099336	10.08568527	10.40641711	10.25834035	10.1507327	10.28503733	10.19788278	9.717713257	10.09315487
200049_at	7.682391579	6.569398203	7.264669463	6.838915068	7.207233588	7.139524961	6.937820392	6.595999835	6.613451622	7.058638183	7.331621434	7.263436853	7.659540593	7.431549515	7.817906808	7.777686943	7.548942477	7.488399684	7.378287837	7.100448235	9.018543114	7.978160822	7.82116552	7.963524217	8.578298541	8.233065641	6.95909817	7.308861832	7.830325896	8.047021438	7.719699341	8.012712606	8.154939928	8.15130287	8.12820771	7.032252203	7.316589233	7.223438187	6.731115387	7.443787383	6.470321983	8.230648018	7.757002023	6.814288143	7.012288971	7.308467082	6.357194469	6.728870175	7.368039435
200050_at	8.475614699	9.073018877	8.646668024	9.277996235	9.19179109	9.079485803	8.782520122	9.291794548	9.06728579	9.000459724	8.929323713	8.947690548	9.399525517	9.335247302	9.270819845	9.592250973	9.135891829	9.840235735	10.32250852	9.347473771	7.145047806	7.564951384	8.123916148	6.073710651	8.387710479	7.950977989	5.935388636	8.2910165	8.472778339	7.017818505	10.04450639	7.579329097	8.50468657	7.82528546	7.872218124	9.274107169	7.403838999	8.549677045	9.039482938	8.592115938	10.25034542	7.37916167	8.186665815	9.675585635	7.460544745	7.584779452	8.513721543	7.228022712	7.292616774
200051_at	7.928861333	7.078465249	6.756983791	6.857200298	7.269874274	7.343289104	7.224878941	7.431574581	7.175672785	7.431530635	7.154443362	7.463959843	7.790751518	7.952653576	7.596538119	7.961308586	7.823641491	8.314722036	6.672191371	7.594714499	7.690480729	7.144546631	7.2642092	7.899519535	7.528071782	7.617461204	6.611437496	7.751718687	8.188030364	8.222853298	7.55335757	6.276084108	7.463033121	6.746285496	7.51429603	7.35235182	7.326812381	7.448301528	7.554774725	7.289117606	7.652158981	7.648304843	7.503979629	7.552904596	6.992466908	7.30803632	7.128115162	6.639527647	6.717377921
200052_s_at	10.60024162	9.384588405	9.388269166	9.106849788	9.325407708	9.617473202	9.190725139	9.465481797	9.09719942	9.439275862	9.352051087	10.25892152	10.73227324	10.46415563	10.49105381	10.33452185	10.4490741	10.80106085	9.067152344	9.045048459	9.980181518	8.705878055	10.14535206	10.08240836	10.73030567	9.827262292	8.821848598	9.845065857	10.37552591	10.15849121	9.754898514	9.434228782	9.711761634	9.694472444	10.17822743	9.633253371	8.233563043	8.189823809	9.422083902	9.402202642	10.04911972	10.05963965	9.829144784	9.199498079	7.415816972	7.928946625	7.457334436	7.500888675	6.571988018
200053_at	9.365854454	9.031314354	8.829401429	8.988474924	8.488462676	8.897750013	8.802884086	9.117065938	9.153280513	9.01643143	9.010178655	9.032179207	9.265833153	9.607171666	9.152905768	9.436643105	9.200480555	9.181045145	8.939709582	9.3877028	9.768448232	9.174617365	9.306489081	9.816805179	8.934415614	9.282803052	8.816545033	9.355617235	10.0288916	9.541614497	9.020295713	8.827159353	8.96315952	8.725519968	9.854735427	8.66093462	8.891174006	9.011691052	8.109355838	9.490095279	9.499608904	9.92235856	8.928313098	9.041338348	8.95158428	8.852040029	8.836996539	8.542347575	8.512986592
200054_at	6.709152968	5.612952656	5.874267774	6.021113133	6.00597945	5.724788114	5.523882348	5.602642995	5.464971145	5.825569213	5.683877023	6.601070803	6.685964837	6.353704031	5.832502432	6.519467589	5.78277965	7.02633072	5.699371927	5.763613217	6.937445056	5.97825473	6.959420548	5.810278257	7.437521316	7.036183158	5.551284106	5.756981464	6.818188657	5.673308423	6.439711203	6.413323765	6.580039826	7.036694864	5.907754624	5.915845622	5.550620305	5.640132837	6.432848265	5.937517515	7.477938526	6.116077826	5.772033352	5.976052697	4.564824323	4.874651414	5.462556759	4.675549936	4.984296949
200055_at	9.691647951	9.684792814	9.521052838	9.26056423	9.497432122	10.19710402	9.786206091	10.25159747	9.968193003	10.05401562	9.536988042	9.617368043	9.623451126	9.566981377	9.184260452	9.685962987	9.385782246	9.482926772	9.061995908	9.738859001	9.556145835	9.666434677	9.043529552	10.27726504	9.751072989	10.55804227	9.385139149	9.658190012	10.28072054	9.816348084	9.630731491	8.831884243	9.618046818	8.643637934	9.409510914	10.54756135	9.855822431	9.883120794	10.7569998	9.789185628	8.43921661	9.411194358	10.50164999	9.166784476	9.666867841	9.428123514	9.254934904	9.930042111	9.89157449
200056_s_at	8.403528577	8.043205417	9.519120848	9.623961686	8.859197392	8.717357512	8.46718816	8.542249535	8.104023606	8.466701473	8.922579471	7.528460727	7.66810885	7.369920107	7.907808766	8.148939301	7.917106544	8.328583718	7.714346203	8.721015993	8.706536644	7.986049615	8.230925917	8.746937834	8.365259098	8.615741786	9.092613432	7.71476983	8.319113384	8.983733538	8.264648764	9.007910642	8.345398546	7.55312226	8.741160796	7.611421997	8.332208872	8.523122482	8.810868306	8.168322629	8.608560215	7.688491459	7.64527281	7.628973482	7.585445246	7.85155678	8.600820588	7.708669379	8.086701178
200057_s_at	11.3894366	10.77898441	10.61909171	10.46356609	10.62817202	10.86692485	10.69203543	10.77507523	10.8340632	10.82709815	10.85431587	11.19441682	11.53896131	11.79460772	11.48781237	11.75391983	11.56299883	11.39564735	10.61759689	10.62544273	11.20642814	10.56810602	11.13085302	11.37227101	10.9434853	11.1820966	10.03238415	11.28867466	11.38093014	11.34044442	11.43963636	10.83999172	11.50466421	11.16084046	11.44315992	10.78016925	10.33306795	10.3427239	10.7523778	11.22657347	11.27567602	11.71533672	11.45221364	11.06785365	9.959182896	10.00445945	10.41762881	9.893079287	9.694599675
200058_s_at	10.62696116	9.782897434	10.11893912	9.9866637	10.16002671	10.32814549	10.20528216	10.59173106	10.18580121	10.2489585	10.31084171	10.06273532	10.40848751	10.20581228	10.38928511	10.37343459	10.09324161	10.35712759	10.23816206	9.598201795	9.977422632	9.497711927	10.15588592	10.07369493	10.48670933	9.946387903	9.022325828	10.21828528	10.63907584	10.27137451	10.56668024	10.3822018	10.30085427	9.809572159	10.48540075	9.892386474	9.577184866	9.561144379	9.940732962	10.19150631	10.6311832	10.13957007	10.03676355	10.73032184	9.800696732	9.769490489	10.02644668	9.566371831	9.641253577
200059_s_at	12.13121048	12.10421393	12.18397218	12.08174061	12.18315152	11.79879488	11.87183018	11.92594469	11.78368803	12.2736873	12.37086486	11.79767795	11.93396671	11.9587217	11.75384376	11.82985309	11.85549088	11.7234329	11.59903655	12.54952388	12.7117985	12.27503932	12.04046884	12.55226911	12.28150078	12.30821893	12.7863348	12.06618452	12.13709383	12.2501774	11.56421792	12.12618614	12.28716675	12.01513074	12.66555592	12.26126922	12.59603954	12.43232532	12.2322494	12.36207973	12.33867772	12.26336105	12.28104286	12.06901922	12.57119251	12.38067997	12.4757107	12.08983508	12.74942433
200060_s_at	11.08347133	10.40537113	10.60410476	10.44700947	10.67650957	10.8845434	10.76195789	10.52747256	10.48420776	10.7607849	10.51746415	11.00862237	11.09715717	10.83057689	10.72718093	11.14341453	10.97719393	10.9410265	10.41243691	10.29272902	11.22187041	10.37489113	10.92917086	11.1790109	11.41454145	10.98818653	10.1399481	10.83977809	11.1686135	11.11160026	10.93002671	10.79037235	10.96065182	10.5045667	10.94937282	10.4242401	10.01576276	10.18318161	10.08922284	10.71011001	10.74536386	10.42695327	10.82158708	10.70829288	10.00158155	10.0174994	10.32971861	9.899001241	9.429193668
200061_s_at	14.42767858	14.28949822	14.23606842	14.32233448	14.29036282	14.19805984	14.10286378	14.24215751	14.18688512	14.30992859	14.16675731	14.41746024	14.44933733	14.59164841	14.38931291	14.43186321	14.28550286	14.35911699	14.69989804	14.40934094	14.59472551	14.47986883	14.50018788	14.43264797	14.48172	14.28456224	14.13711266	14.57667894	14.47176568	14.51097019	14.55421695	14.37396479	14.45921355	14.67193176	14.51510346	14.54004893	14.35609153	14.20725914	14.17860034	14.53109144	14.43810911	14.42565022	14.22278308	14.50493005	13.78204631	13.98857017	13.65298967	14.01087703	13.17873501
200062_s_at	13.6387263	13.72779696	13.64961276	13.94450709	13.77020993	13.7264057	13.68043863	13.71133762	13.74152004	13.70722734	13.69223733	13.73875044	13.69823559	13.72800275	13.7320873	13.75375544	13.77988706	13.72122427	13.9365811	13.69212211	13.70312175	13.4053501	13.7136503	14.0076311	14.0332751	13.76828734	13.21017539	13.83955604	13.93105944	13.97034851	13.8686494	13.5350301	13.7436607	13.97181001	13.98158573	14.00244784	13.66455896	13.59914515	14.00930905	13.73527594	13.76910105	13.64559164	13.52887598	13.91081178	13.07187699	13.61116158	13.62141994	13.19032702	13.0202818
200063_s_at	13.45991245	12.81038023	12.87845612	13.03762236	12.94774915	12.88653883	12.79717522	13.00587671	12.73459276	12.87941823	12.81181754	13.3004383	13.49900032	13.42000566	13.55405679	13.74854583	13.77693291	13.56149109	13.34173938	12.7191103	13.38744613	12.2387626	13.3155555	13.09685337	13.22751175	13.20238898	11.58489389	13.26500888	13.46103464	13.38861474	13.47973583	13.68609755	13.20567156	13.56965181	13.56660521	13.0455693	12.41203674	12.58082946	12.36490027	13.19399592	12.58504261	12.93555479	12.44180972	13.32337028	11.68075592	11.9070564	12.04028906	11.68816415	10.99871814
200064_at	12.94556931	11.36892361	11.05797727	11.06266596	11.44994432	11.78134894	11.8765143	11.87353321	11.60477213	11.59473397	11.46583536	12.91644839	13.78299665	13.68751734	12.65098797	13.12424018	12.85573848	13.30527619	12.15500837	11.01071945	12.7013931	12.08884432	12.78417636	12.24549904	12.1186973	12.26302023	9.575367008	12.02750246	13.0114022	12.69185082	12.56805983	12.36502999	12.89121914	12.50074538	12.3649168	12.32526402	10.96183108	10.74236738	12.43103385	12.739124	12.46555824	13.00647286	12.61970846	12.13921924	10.22269961	10.38175917	10.23062303	10.04660636	9.338549018
200065_s_at	11.05956338	11.17006353	11.05229202	11.01116611	11.12853152	11.05417699	11.10010435	11.24659645	11.0928893	11.09981645	11.06629835	10.79866288	10.71948021	10.75006855	11.07719756	11.06129861	10.76782377	10.97140832	10.75779611	11.52238653	12.05434332	11.50782132	11.36813425	11.47563098	11.72810868	11.62270991	11.53391989	11.03517351	11.6250994	11.82317556	10.76536415	11.18370437	11.25629131	10.90304929	11.41174774	10.56256419	11.43479848	11.13537862	11.52518362	11.10411888	11.42456336	11.50284596	11.1815119	10.75380867	11.49810499	11.67372805	11.19041243	11.34941086	11.59855144
200066_at	9.170650132	9.268574863	9.005237321	9.139307677	8.823140656	9.105263498	9.051180942	9.073593099	8.988980228	8.991732986	8.955347399	8.63159749	8.743668339	8.626444625	8.869392795	8.73808312	8.716616362	8.924323749	8.659693498	8.887234942	8.931516656	8.919608044	8.718611588	8.85882787	9.123935303	8.690116557	8.420528757	8.535755319	9.047895437	9.132800289	8.956195929	8.251473717	8.914590077	9.03677626	9.085013517	9.120805271	8.827117971	8.503463552	8.56085256	8.401523224	8.32221377	8.976201819	8.812934473	9.092067722	9.314601927	9.87369469	9.151751241	8.99882162	9.126165133
200067_x_at	9.229092537	9.691561169	10.17141098	9.783885425	9.712894486	9.798121491	9.425522876	9.3356448	9.532546693	9.551982638	9.663149516	9.766686538	9.375629473	9.648144595	9.41642305	9.270145004	9.461614769	9.503638453	9.592583207	9.683488082	10.6310521	9.936837098	9.791131988	9.421249744	9.93347327	9.992160617	9.836479524	9.429461803	10.00853984	9.947849989	10.2794818	10.17717029	10.00200464	9.682894806	10.09546515	9.75103278	9.839342369	9.945232406	10.20143412	9.985283232	9.823162042	9.723630083	9.85567587	9.229583982	8.811934299	8.61819653	9.350583702	8.469148216	8.85148957
200068_s_at	10.72839819	10.66145838	10.20782151	9.852199399	10.20851945	10.40946843	10.26676184	9.993403584	9.998187423	10.22947161	10.46166425	10.53334429	10.96320304	11.12072581	10.70571843	11.03548811	10.88529995	11.0604293	10.17698856	10.13797075	10.61162628	10.23072021	10.3683115	9.562946551	10.10065649	10.73126945	9.728599337	10.22369357	10.43183727	10.14439138	10.43299838	9.994836428	10.43104544	10.44911841	10.37336043	10.73399101	10.00079683	10.01011279	10.64372043	10.57172676	9.618702202	11.02274322	10.95444222	10.27310548	9.111889089	9.191240142	9.344213126	8.526286181	8.779502468
200069_at	5.080307291	5.876508138	6.379406595	6.717402829	6.319386536	6.04351767	6.050264382	6.104432566	5.995132349	5.729108095	6.280850565	5.743231934	6.191027904	5.666975924	5.190338007	5.215328301	4.842359698	6.315155117	5.438359868	5.958984215	3.80585094	4.898867735	4.057914992	5.579852026	4.075237579	4.794756011	4.197160623	4.144552859	4.14572837	5.228994827	5.888625227	4.429383906	4.032392698	4.084533392	5.166245955	5.08206077	4.768042105	5.291934111	6.184804735	5.178710837	6.63414554	6.419834413	5.492331956	6.741041393	5.544184254	5.201586019	6.583862538	4.101800715	5.19241242
200070_at	7.341638891	5.588892198	7.068713279	7.161231857	6.720037179	7.53926126	7.437599188	7.280399671	7.349319248	7.273172244	7.059227154	6.009190963	6.676409632	5.907346026	6.544867506	6.534140233	5.937131383	5.899673792	7.859422825	7.663146956	7.828022642	7.262299133	7.132519822	7.000598951	8.059889594	7.295239344	6.791865996	7.444321075	7.016206396	6.137213807	7.23428733	7.40522602	6.435941005	7.527123453	6.588354296	6.267945082	7.09478506	7.203245168	7.634612367	6.913539527	7.920222278	6.172677753	6.17488683	7.608376103	7.337617458	6.983519367	7.385353609	7.262584155	6.512302039
200071_at	8.107609955	8.007971248	8.357918364	8.123302384	8.239604855	7.946120382	7.947537837	7.559469496	7.482968391	7.754102263	7.985051392	7.966314083	8.510664398	8.418826614	8.226559097	8.343827991	8.637480396	9.06150217	8.382309488	8.610825625	9.0548041	8.665289269	8.406898491	8.959660827	8.629462224	8.4379907	9.141171932	8.010932732	8.407149524	9.02160871	8.04619808	8.830184419	8.279081218	9.009211464	8.919860018	7.67994899	7.808793288	8.256247373	8.274135108	8.058772795	9.061198238	8.003994589	7.725066544	8.202774605	7.809741003	8.218318161	8.311252627	6.778386987	8.104716527
200072_s_at	11.36388451	10.44045638	10.57966573	10.46824632	10.78478915	10.80789903	10.713995	10.78601752	10.77586584	10.49958536	10.83328532	11.33274334	11.32006897	11.12150378	11.27097698	11.07051861	11.26344356	11.38655703	9.562987491	9.801779127	11.23535234	10.30052642	10.93237466	11.01923594	11.13381555	10.93143047	9.578945998	11.00334121	11.13663948	11.04399385	10.72795508	10.22085577	10.85055791	10.75744565	11.36565065	10.38725264	10.17068821	9.94861643	10.55843631	9.870849127	10.49160701	11.39545407	11.02321411	10.83534331	9.868143871	9.776913943	9.712659052	9.32205217	9.229202778
200073_s_at	11.95492399	11.6174815	11.46146339	11.43422084	11.67615796	11.72810452	11.67500469	11.80935413	11.55431008	11.51084649	11.55475531	11.43527504	11.41406409	11.46205767	11.88550196	11.98584548	12.11213514	12.11212406	11.1339352	11.04213726	11.90413688	11.58959795	11.42568786	11.3340472	11.66978528	11.93058769	11.62544851	11.6954599	11.59944601	11.36732472	11.70683584	11.9104442	11.58281329	11.77732741	11.90094574	11.7115788	11.1895027	11.14381095	11.46398358	11.34530204	11.48928367	10.74007641	10.95635512	11.78285873	10.50774698	10.97799796	11.19933134	10.41586685	10.24930736
200074_s_at	13.12346294	12.62879097	12.52880166	12.80270736	12.64379868	12.36011379	12.45310124	12.45645448	12.28755004	12.49850138	12.46269335	13.00304052	12.59268893	13.1122576	12.94947076	13.07544211	13.03338833	13.15249597	12.67162591	12.30294929	12.66325108	11.97665368	12.72456889	13.10744772	12.71398634	12.66697146	11.54535564	12.74322499	13.28709707	13.07913479	12.83500622	12.33978745	12.4466018	12.85148034	12.69349993	12.99626587	11.94046513	11.97452128	11.85176685	12.46568458	12.68648167	12.71563435	12.30558485	12.48768936	10.91486869	11.26359926	11.59831188	11.23315729	10.08546009
200075_s_at	7.868228274	7.680289935	9.000231486	8.639283328	8.152890405	9.137586888	8.794688284	8.969116465	8.546569416	8.729631736	7.884940078	7.672144735	7.62881355	7.45228455	7.439319383	7.293317494	6.958643141	7.524668393	7.049380325	8.127858742	8.225418579	7.73424052	7.336022224	8.866908782	8.809407686	8.109551444	8.015635502	7.912948669	8.249786309	9.024052507	7.333434333	7.323430968	7.647444544	7.087250445	8.457564206	7.152129634	7.874483544	7.957914339	8.503686811	8.135613007	8.282701977	8.07519178	7.694998087	7.784946422	8.186073735	8.339639087	7.987120073	7.697789101	7.741957992
200076_s_at	7.608704555	7.285103048	7.156309973	7.204159264	7.222209994	7.545619055	7.409668639	7.723029205	7.535463664	7.26114971	7.296055979	7.670144115	7.863970523	7.434083055	7.214207742	7.405200409	6.840192216	7.5035882	6.903800295	7.691261637	7.860998406	7.602988329	6.988041291	7.688240284	7.750994151	7.944142879	7.330921861	7.212986454	7.970080274	7.704094683	7.167652854	6.472068771	7.220010151	7.232462173	7.366620484	7.642500636	7.543623642	7.594688468	7.649392942	7.331405339	7.841649241	7.694610371	7.751139198	7.523410405	7.823479182	7.80526079	7.62642807	7.468414794	7.832832547
200077_s_at	12.57694234	13.11220414	12.99879612	13.0453755	13.03823877	12.91772479	12.9862049	13.03006261	12.96439559	12.98675691	12.99405258	12.46215566	12.47699154	12.29747515	12.38609815	12.26703915	12.55573737	12.45673868	12.95484146	13.27096916	12.71211046	13.04506248	12.66797713	12.62656515	13.17552482	12.94424124	13.45767891	13.17812764	12.98286326	12.5741641	12.82153738	12.62382446	12.66262519	12.63538868	12.3963826	12.91485521	13.60708102	13.53564507	13.27052631	12.71875177	13.15349055	12.27047779	12.78058955	12.72185061	13.42898382	13.31733923	13.45964409	13.30140801	13.52530874
200078_s_at	9.205755907	9.591482956	9.651238156	9.373605146	9.55242704	9.413234523	10.00994847	9.280121965	9.612255337	9.937354421	9.695880537	9.353640458	8.94247694	8.944809892	8.718585383	8.600775546	8.75696707	9.118942466	8.340943485	10.10232966	10.2071049	10.02230642	9.524907638	10.17812476	9.821786738	10.55084701	10.27095039	10.12366879	9.983755046	8.853921805	9.497014508	9.163301644	9.776779393	8.62569484	9.370764719	10.32488353	10.28521068	10.15398871	10.37419097	9.499478534	9.661287761	9.766979177	9.941062157	9.132597309	10.80665746	11.04076297	10.54540884	10.74305482	11.18881025
200079_s_at	10.40116067	9.487413848	9.696705712	9.48943168	9.710914784	9.685764099	9.730205185	9.73462197	9.392530481	9.691315672	9.74701359	10.16237104	10.35021781	10.25757802	9.996710458	10.10939307	9.787606397	10.31756954	9.053612757	9.468720319	10.15941621	9.215989838	10.12277626	10.11088929	10.01279425	10.14317532	8.481988696	9.712772273	10.25825051	10.13699797	9.447916456	9.517466051	10.01327078	10.02305089	10.11871	9.828962831	8.987424962	9.314920318	9.812127882	9.95822491	9.534803261	9.963958176	9.890546407	8.434655764	8.86309474	8.826924673	8.848540334	8.555707591	8.227402088
200080_s_at	12.43859294	12.49807935	12.95828523	12.61960796	12.75828812	12.80138422	12.63871781	12.55765039	12.6013667	12.77286918	12.62642685	12.0589552	12.19101787	12.44702575	12.22062437	12.6947303	12.68331221	11.96746711	12.9240107	12.55110384	12.61519435	12.72433658	12.65628266	12.74506491	13.03862293	12.4778781	13.16218456	12.82602142	12.52724012	12.54102793	12.92811837	13.3814274	12.75539047	12.81812866	12.80358082	12.18318128	12.94800496	13.03149707	12.28636824	12.60322621	12.51076671	12.02301501	12.31402307	12.65374185	13.21203265	12.99185044	13.50174849	12.65248486	13.51471742
200081_s_at	14.30828648	14.05081907	13.86304721	14.06636153	13.88706532	13.90209237	13.78972931	13.85743712	13.91336121	14.04969841	13.84207796	14.28374657	14.26000897	14.28041565	14.32296074	14.25717593	14.30938212	14.43238335	14.16873552	13.99182869	14.00638433	13.50875245	14.08430601	14.08227559	14.12987676	13.97622241	12.93153524	14.14833384	14.23288748	14.35158784	14.13911137	14.11044952	13.91057056	14.27034841	14.17010749	14.14809429	13.4640644	12.96312171	13.72669453	14.1209076	14.2214401	14.02910277	13.90805231	14.21738121	13.37923877	13.62730479	13.53374088	13.35965283	12.62706978
200082_s_at	13.84960922	13.36306646	13.23236683	13.48813074	13.06177776	13.1728832	13.18733554	13.28960272	13.33288929	13.52323611	13.28299904	13.51861014	13.73200589	13.86685815	13.68245956	13.71340842	13.61777361	13.57606883	13.44133294	13.21981476	13.62002259	12.81540685	13.51367077	13.70877387	13.75889161	13.16349641	12.39453008	13.67383914	13.93210796	13.8093195	13.56701266	13.24110965	13.38342617	13.44565328	13.69713957	13.72738361	12.95159885	12.66838055	12.92883265	13.6286809	14.01261113	13.62566527	13.22415222	13.73241917	13.04005669	12.94524142	13.15097484	13.03444643	12.46096264
200083_at	10.00713557	8.619456102	8.798581841	8.520467356	8.911339036	9.233245998	9.002544517	9.272981318	9.11560273	9.011627586	8.945587702	9.362917677	9.813473434	9.416272334	9.444064152	9.572444199	8.977618837	9.291110012	9.206141638	8.520827322	9.810235559	8.569935795	9.070626536	9.242278751	7.648023978	9.239606356	7.780848732	9.489473657	9.90880028	9.760719906	9.619533281	9.4296908	9.771884002	9.302340177	9.908325421	8.269706908	8.521755427	8.8180196	8.730495112	9.26038549	9.596522197	10.25280259	9.41236792	9.384457011	8.365434798	8.337869062	8.428382151	8.322777717	8.756337405
200084_at	10.6469454	10.55826802	10.43531258	10.68089561	10.23572876	10.38527591	10.05644565	10.23223927	10.1557288	10.33140136	10.35917562	10.72212388	10.44672623	10.57056648	10.71916795	10.41507778	10.50787399	10.84517692	10.3805415	10.15125379	10.52977802	9.813583993	10.28974112	9.706183919	10.79184934	10.41437579	8.946790716	10.06379237	10.39546967	10.08566594	10.57496892	10.55392818	10.56004206	10.48325104	10.30096198	9.794490924	9.306217101	9.791457923	10.22573985	10.60634356	9.835546013	10.1641338	10.49972934	10.47103284	9.49109287	9.624190709	9.586548675	9.328523518	8.972022221
200085_s_at	10.15306035	10.226654	10.2489585	10.38232487	10.02403189	10.20360379	10.10641886	10.17818933	9.953145509	10.25635218	9.893241883	10.15065282	10.11656277	9.882652616	9.732489742	9.397150296	9.674105688	10.17897265	9.141453152	9.982819237	10.26365611	10.03635951	10.02155328	10.49494906	11.07516497	9.899595315	10.32338758	9.983883486	10.05805851	10.39032028	9.118824617	8.8369059	9.33815695	9.556573198	10.39812192	9.919189331	10.31452397	10.42175987	9.747375153	9.460285509	10.2848825	9.783062995	9.250319569	9.774364191	9.823639012	10.24308455	9.487142844	9.698664957	9.207107887
200086_s_at	11.56902634	11.36213041	11.42914631	11.48745234	11.40540098	11.40804285	11.39433879	11.39476326	11.21318584	11.43325009	11.25406458	11.21860205	11.34444702	11.2741498	11.1698465	11.29759884	11.16307407	11.26539837	11.07744251	11.94331449	11.46846374	11.29144717	11.41049297	11.8818898	11.33313381	11.5102523	11.35610259	11.64752257	11.41994644	11.96441386	10.92658543	10.59220829	10.771353	10.97533198	11.71888879	11.59173308	11.50199412	11.4498019	10.37046431	10.71470389	11.2741228	10.98782083	10.85822183	10.57058404	10.30156501	10.75232835	10.71508941	10.85202877	9.996502133
200087_s_at	11.11140221	10.78025583	10.72552127	10.32365777	10.26002335	10.4777103	10.36199565	10.29866592	10.07123298	10.34229279	10.33023494	10.21843863	10.67512641	10.61760759	10.79587345	11.18445704	10.94522017	11.01097156	10.27820916	10.87380628	10.8556149	10.75322222	10.7349461	10.6991708	10.55365036	11.01482607	11.05778185	10.63709975	10.76315293	10.92798627	10.14500142	10.52770396	10.24453485	10.73148254	10.60546081	10.67660799	9.886951316	10.18859977	10.75263449	10.53723479	10.81999533	10.75066763	10.4464498	10.10106482	9.405276242	9.894917062	10.13219022	10.14961412	9.659680849
200088_x_at	14.39268517	13.87187312	13.97669309	13.84307799	13.90935359	13.9375281	13.70100194	13.70568995	13.77909286	13.87279605	14.01279563	14.45395028	14.21570698	14.21559708	14.31461146	14.38098394	14.17130937	14.30647158	14.19341439	13.80444487	13.97194283	13.80791252	14.24173307	14.18071672	13.55765674	14.04599835	12.87343922	13.82863874	14.34156496	14.14140379	14.34022194	14.06534754	14.19372777	14.26727037	14.0571208	14.1971597	13.52447347	13.58671348	13.33186965	14.38830604	14.0573239	13.93605931	13.94568579	13.95743149	13.09635415	13.56237687	13.32747266	13.07495893	12.58691673
200089_s_at	13.47564168	13.12449718	13.01928666	13.21773236	13.07270358	13.15018135	13.14099802	13.18140491	13.07608828	13.17123547	12.97384351	13.23945645	13.37267409	13.54182157	13.13889658	13.42191443	13.36139775	13.22445806	13.47193875	13.21876325	13.23684453	12.74498907	13.53278758	13.47375123	13.34049272	13.38762839	12.52884885	13.30592211	13.42979305	13.45411964	13.28542466	12.94874043	13.12483906	13.45087275	13.49767064	13.89642049	12.77688264	12.61492295	12.74048853	13.39819202	13.52867943	13.47266992	12.70499688	13.22418039	11.87675755	12.41077368	12.63420189	12.34077673	11.43429071
200090_at	9.890774034	9.424728687	9.294864232	9.939341721	9.736344691	9.185198466	9.096504545	9.396217994	9.431232363	9.39135801	9.397819957	9.702699002	9.800269694	10.27811357	9.911193075	9.887040205	9.415705145	9.985505158	10.28407665	10.32870826	9.812991399	9.530405042	9.884324884	9.631876248	10.02633566	10.75240504	8.661087798	9.480273782	9.450658991	9.067112271	10.0668025	9.470581831	9.757367634	9.779463876	9.586876986	10.86068937	9.318812495	9.823270119	10.5916101	10.50909911	10.66348911	9.644879545	9.520075398	10.2786371	9.065639281	9.266460916	10.01766117	9.091748826	9.051586786
200091_s_at	13.49407166	13.38162058	13.29257966	13.61574572	13.464887	13.21657755	13.21787876	13.40534388	13.16584076	13.35695376	13.17388776	12.71538633	13.3446895	13.11437348	13.37746535	13.46886068	13.4811834	13.48357949	13.73805219	13.38152258	13.64321548	13.31195889	13.64680263	13.77052576	13.80665186	13.30082275	13.58186753	13.70320353	13.73799239	13.97782896	13.51803588	13.66652498	13.01353697	13.80836738	13.93456266	13.67283949	13.05260069	13.33513198	13.18681237	13.19982747	13.58041165	12.68298346	12.48791311	13.70234934	12.7703003	13.34662185	12.95718396	12.78163355	12.12411538
200092_s_at	14.0117028	13.82829365	13.9290279	14.20045991	14.06959923	13.8372222	13.63926614	13.91414656	13.62381188	13.87308794	13.86842949	13.70818481	13.79264816	13.99223303	13.8918437	14.22725164	14.07025155	14.01612026	14.4950282	13.86136026	14.02305142	13.99555668	14.13723478	14.11131468	14.23893431	13.99314727	13.69344972	14.13513953	14.1637412	14.22487287	14.1255273	14.24714411	14.034762	14.12792415	14.06268059	14.17151566	13.92368669	13.69767891	13.55940855	13.95168863	14.28322691	13.487059	13.34941814	14.04921421	13.14354767	13.59144766	13.61071243	13.49236391	12.30710863
200093_s_at	11.89598212	10.5809035	10.7876411	10.9080004	10.69216855	10.77277156	10.65708128	10.69516621	10.28004136	10.78787729	10.62250802	11.92230621	11.72714967	11.64653162	11.41594021	11.61072805	11.67341978	11.67161412	11.4844458	10.74334692	12.03294181	10.70449322	11.72431172	11.26374414	11.95596535	10.42082963	10.10084349	11.61548338	12.08891329	12.22378861	11.53322035	12.09395192	11.85671996	12.02603809	11.91952573	10.57836837	10.66191255	10.65157553	10.43253519	11.95347337	11.1957348	11.38995576	11.16546205	11.78575803	9.403123662	9.991337967	9.984516444	9.387198977	8.889377288
200094_s_at	12.68203374	12.14931703	12.03232487	12.17300473	12.26186265	12.22511348	12.20203857	12.28790728	12.07932126	12.3961947	12.23734133	12.47793518	12.4628672	12.90506449	12.4755017	12.75250093	12.67070668	12.4972131	12.75972411	12.24159962	12.56299172	11.36513864	12.73380626	12.72784561	12.4649928	12.61971861	10.99461922	12.24131863	13.27700801	12.92955591	12.98298335	12.50014351	12.64935571	12.81739716	12.67149636	12.72650554	12.40898346	12.28822654	11.85844189	12.67168426	12.66371141	12.99113257	11.96932246	12.6371854	10.44421223	10.72643541	11.22566625	10.73435719	10.10835473
200095_x_at	14.1102538	13.82803124	13.87528187	14.16797266	14.03942224	13.97732293	13.87348185	13.9917714	13.82696501	13.93837612	13.9756521	14.3489506	14.05502456	14.14439944	14.15196738	14.161104	13.98577664	14.31165706	14.08006693	13.89674505	14.10848103	13.62134883	14.14166841	14.0147232	14.21549661	13.93308083	13.06014838	14.10376978	14.16554706	14.24284461	14.15254421	13.84762915	14.05502456	14.06051346	14.22582528	14.30941275	13.71232375	13.81917668	13.55476836	14.14751015	14.38744658	14.02066542	13.8926288	14.28245308	13.19233489	13.78909831	13.71705407	13.41949022	13.04588061
200096_s_at	9.09287094	10.41850256	10.6139129	10.83631214	10.5821261	10.01633458	10.04645833	10.09675105	10.18708221	10.56073042	10.61826873	9.26194201	9.230241949	9.173962098	9.076182542	9.230193755	9.079923561	9.67098538	9.863479094	11.5306078	9.34430266	10.24526318	9.415175481	8.195570358	9.784887591	10.44959166	11.08356837	10.02690405	9.898685127	8.805434027	10.40488325	9.75410403	10.01242068	9.174474689	8.858315143	10.46064958	10.99470375	11.3320246	11.12964588	10.52414235	9.722320903	9.3178733	10.0932181	10.48612233	10.81582351	11.11175703	10.89924982	10.83364794	11.02837009
200097_s_at	11.09998479	10.93551292	11.30089541	10.85364328	11.12733788	11.01478586	11.23817693	11.11579327	11.23866366	11.17306092	11.22455065	10.2686942	10.77545927	10.69502159	11.06869304	11.16548578	11.12526393	10.81569772	11.64336413	10.92792888	11.36177381	11.31451071	11.7048642	11.27063082	10.94849952	11.35035419	12.19627263	11.17384883	11.187255	11.47460126	11.29155161	12.10969471	11.54936293	11.87483983	11.52251031	10.50387893	11.02938607	11.06976755	10.70704003	11.18402865	10.91457628	10.96355259	10.96414525	11.22383651	11.07726342	11.2819545	11.15319597	10.82176969	11.30481887
200098_s_at	9.892341726	9.175131237	9.369858172	9.26391188	9.31566923	9.423610242	9.296912403	9.106112911	9.244339795	9.162386544	9.270910743	9.436084044	9.720958089	9.717050503	9.821988898	9.713252237	9.357546428	9.869580728	9.1890559	8.762735096	9.244937718	8.619554798	8.972705903	8.989556185	9.238074681	9.501619692	7.921401301	9.453643149	9.3852889	8.784338775	10.01891781	9.374194971	9.460381807	9.398782838	9.324981101	9.364226034	8.813509577	8.876974252	9.541044034	9.223401102	9.662110011	9.641598694	9.481215652	10.00253549	8.723331342	8.601042197	9.143553209	7.771133125	7.859520607
200099_s_at	14.23079812	13.72807671	14.04216243	14.0179897	13.99276041	13.7696493	13.80897233	14.068819	13.71765876	13.85788379	13.88581014	13.79651962	13.81566912	13.83433137	13.88455501	13.78538104	13.87811701	13.844955	14.17682853	13.92052507	14.37473755	13.57241675	14.11128331	13.92216727	14.3513548	13.80832481	13.67204085	13.94082579	14.08817376	14.13923302	14.0629864	14.22644785	13.81817687	14.14273257	14.36857357	13.92124148	13.75781312	13.63535924	13.67170325	13.93706538	13.89468405	13.77238242	13.46500258	14.11241769	13.55785998	13.60327249	13.88115414	13.71675347	13.03164798
200593_s_at	10.55654818	10.28887646	9.331822367	9.002862161	9.276892062	9.8187968	9.97608943	10.13297648	9.549000505	10.00063698	9.404337344	10.15651099	10.434121	10.75682677	11.00766102	10.84585052	10.936849	10.98714285	9.42575511	9.953158333	9.862974645	10.35705785	10.16124996	9.929157905	9.499092235	10.53179588	9.843701165	10.54451788	10.44395899	9.690203027	10.37592422	10.03439258	9.532223782	10.55105638	9.800358982	10.14325541	9.858643999	9.247191329	10.28838377	9.544661415	9.550013714	10.08627844	10.42234762	9.55395747	9.65108802	9.666641489	9.608154527	9.291255007	9.127279735
200594_x_at	12.05770242	11.69080409	11.27681842	10.95453043	11.3163367	11.37888247	11.46033228	11.6108424	11.48523327	11.33033791	11.29874717	11.48970125	11.91042635	12.35735736	12.26328323	11.99931002	12.16796628	12.3515124	11.48691852	11.19228203	12.0312982	11.9232227	12.07505684	11.45262668	11.7232484	11.91117449	11.35313574	11.94168557	11.59263316	11.24052083	11.69475682	11.90329152	11.95717273	11.90160707	11.75483917	11.14596352	10.93175921	10.72100335	11.16165315	11.42107321	11.42505758	11.6184654	11.87919121	11.26846276	10.92924303	10.82362942	10.88386393	10.55559108	10.47472379
200595_s_at	10.3757744	9.765066119	10.41946934	10.24926242	10.40132099	10.48640397	10.1819537	10.32489875	10.0341241	10.26303201	10.26706602	10.14880754	10.78907512	10.80560491	10.14585676	10.96979723	10.70739627	10.29604467	9.98609353	10.03490772	10.1550605	9.964804457	10.24987316	9.940749257	9.131493977	10.238913	9.939252633	10.1509718	9.716650556	10.17526165	10.54055345	10.60808538	10.37664308	10.41790104	10.50918488	10.85830307	9.535438372	9.798128051	10.23617631	9.648032738	10.18868362	10.26346147	10.00299024	10.51492758	8.794504254	9.128804493	9.618680307	8.857362296	8.981659049
200596_s_at	9.422182379	9.117814142	8.899727225	9.161171173	9.091570042	9.299432584	9.580611134	9.414256658	9.333651619	9.12276884	9.437142876	9.380937744	9.804094823	9.783928377	9.632892286	9.847758349	9.548335346	9.675476404	8.823970922	9.076849776	9.54872817	8.836804515	9.593035971	8.982009936	9.197923111	9.184313534	8.335595121	8.900749276	8.696505803	9.080255471	9.390061071	8.760973374	9.600642949	8.941246311	9.704041902	9.962531069	9.03896844	8.69132738	9.134690133	8.600741835	8.998116054	10.36490881	9.693178684	9.65667875	8.611747294	8.645453934	8.561140104	7.925422346	7.403688147
200597_at	7.337202246	7.636240206	7.741126976	7.519889161	8.090870566	8.235428077	7.762570058	7.719072173	7.491083711	7.445723927	8.047215224	7.136960497	7.747197535	7.840066383	7.815805921	7.90330459	7.550147221	8.255950234	7.603404262	7.253013689	6.078802868	7.362564281	6.558897779	7.201845778	5.57235283	7.527487025	7.184203116	7.222973535	6.950102646	6.506867977	7.479722287	7.341527359	7.715837383	6.421991506	6.097512023	6.34113404	7.315520172	7.521495978	7.446772967	6.351112635	7.655302408	8.199043746	7.677064313	8.045400198	6.603078283	7.399002578	7.399849135	5.724345552	5.559441745
200598_s_at	10.39184615	9.049139403	9.868208179	9.978755655	9.926918334	9.533777838	10.01505779	9.828306717	9.477759703	9.896233495	9.915282427	11.01942765	11.00267048	9.571462433	10.15933088	10.25331548	10.35568006	10.29613341	8.31550276	9.811293795	10.75839056	9.154620717	10.02642202	8.941574355	9.713281602	9.71826898	9.309083984	8.960111755	9.979747286	10.00104474	8.768478477	9.267913795	9.703192307	11.32741232	10.20386482	10.16098846	8.87903361	8.171859382	10.54582039	9.646258063	8.908913799	10.17284997	10.18465577	8.756910584	8.606728649	8.875109613	8.747111995	8.547743539	7.64905633
200599_s_at	11.36593512	11.04352866	10.99320178	10.97981639	11.07913909	11.33674671	11.13265726	11.21110498	10.98754508	11.01703558	10.87965773	12.1895399	12.29462053	11.46952189	11.9775503	11.53703699	11.86779675	11.88731405	10.71955261	10.62632009	11.64400314	11.21675876	11.52627709	10.0634056	10.80912952	11.54161805	11.13862195	11.59939485	10.93370423	10.72900763	10.9207962	10.78205865	10.60540121	12.88758402	11.06717574	11.51994665	10.68312773	10.91463879	12.04090022	10.68099755	10.89468432	10.66660117	10.9217745	10.70779615	9.457626557	9.940013806	9.934454232	9.542679063	9.26035844
200600_at	11.47619053	11.57292761	12.00515675	11.79546672	11.74377623	11.4705096	11.71317217	11.98614112	11.84535844	12.01694676	12.07398501	11.0572416	11.64569241	11.32058624	11.14192412	11.38184914	11.02680943	11.04683094	11.90792973	11.88298296	12.22339464	12.35524841	12.07871276	11.84054072	12.05461761	11.99272509	12.50161304	11.7113832	11.88759949	12.13926967	11.35984136	12.28820867	12.29571118	11.88203949	12.34312303	11.60034021	12.17182934	12.38506813	12.29914661	12.19834647	12.08382818	11.4543984	11.59689417	11.84734565	12.76201307	12.50722167	12.34928066	12.33118951	12.91728971
200601_at	7.836989577	6.825604088	8.069614637	8.025025855	8.26920054	8.494077258	8.522775345	8.620360823	8.828743445	8.494264794	8.153506222	8.981863187	8.855642936	7.553178937	7.22759758	7.500921074	7.16570347	6.628602403	7.702776442	7.254888931	8.400734822	7.938624914	8.613923664	7.914992505	7.804394225	8.4981817	7.597422413	8.446208391	8.297941924	7.630869478	8.32030871	8.87396703	9.669859688	7.89243426	8.050882725	7.983620828	8.197205914	8.057435179	9.373478525	9.363245833	8.687087238	8.922161255	9.211173535	8.707737267	9.09151905	8.457701297	8.488714241	8.388109729	9.6648069
200602_at	7.665055264	7.386924422	7.30822837	6.949266215	7.189236669	7.139489983	7.15189523	7.088795746	7.045577352	7.295958932	7.46862757	6.857584993	7.679862235	7.230993026	7.473756108	6.720312793	6.786361285	6.785427717	8.479948685	8.374722144	2.967476741	3.346902278	3.098752429	3.402322253	8.055562848	3.319831075	3.399393133	3.255607228	6.545783251	8.71208038	2.906659091	2.905897981	3.776258225	3.335514882	8.248464479	4.099680093	4.439278252	3.20176812	5.244278377	4.248856232	8.426784826	6.810949518	3.315737666	3.987481786	5.734945896	6.779500589	6.796385404	6.337531258	5.846094294
200603_at	10.33761046	10.99187422	11.15350148	11.15409139	10.9911852	10.82775719	10.47345007	10.76976641	10.80238535	11.03041366	11.24132708	9.814620157	9.774593186	9.304964888	9.818298928	9.935829287	9.526730001	9.953389771	11.24789474	11.61811864	8.723379652	10.71727077	10.09473943	8.304145065	10.02463158	10.87854427	10.32837504	10.22434578	10.26694748	9.260014489	10.70770019	11.84782215	10.86187271	10.29875264	9.845270375	10.23758007	10.68819896	11.52900725	11.24236261	11.28775763	10.73214189	9.304685488	9.834347818	10.37988403	11.88667268	11.66216028	11.87554934	11.18793688	12.35201649
200604_s_at	8.402168771	9.072841991	7.922097081	8.143132423	8.10868366	7.198878258	7.701778038	8.19258682	7.457037427	9.061240664	8.453020601	8.145295501	7.843163419	7.311343888	7.436876683	7.948565498	7.629826791	7.811674951	7.028647231	10.28166617	5.90645423	6.815597182	5.828329383	6.203064131	6.070214599	8.374375306	6.128149239	6.971559544	8.875004167	6.706989099	7.501515939	7.928523169	8.181863634	7.326104383	7.366402101	8.054154922	7.902311582	7.871373262	9.11957413	9.038219083	8.270206652	9.150649897	9.183326557	7.25120775	10.63170023	10.04204156	10.20823862	10.04132929	10.86093073
200605_s_at	9.216994372	10.31260744	9.989418788	9.873411423	10.02533933	9.266101297	9.233610545	9.782359747	9.393733582	10.15906645	10.12213142	8.831741867	9.060949924	8.771326485	9.081023452	8.757202369	8.06334737	9.258938662	9.461454466	10.7531395	7.717805291	9.245145007	8.130810304	6.915956702	8.911181015	10.0155708	8.375162868	8.651871816	9.605666797	7.914067395	9.201771834	10.18265293	9.78734067	8.50214948	8.996511242	8.825674467	9.018803015	9.932981378	10.43712649	10.06687226	9.737873221	9.418256849	9.762829066	9.16259045	11.14003789	10.74301872	11.26357849	10.61156034	11.75243946
200606_at	2.055063992	2.149436264	2.016922744	2.039570055	2.506892989	2.100125261	2.088135213	2.09526727	2.188761039	2.057574439	2.020987256	2.123151914	2.077950291	2.087995156	2.057434042	2.073713962	2.147650713	2.050001267	2.087092357	2.013277994	2.059345798	2.122218577	2.088145447	2.15913108	2.126649132	2.021121909	2.131896745	2.272609443	2.033839667	2.067779326	2.056465093	2.078139339	2.102869121	2.106392679	2.071718549	2.143463981	2.169409889	2.137665857	1.966110003	2.070944275	2.010828563	2.315649985	2.153567171	2.087496411	2.070721384	2.108729016	2.684635473	2.158177918	2.070449169
200607_s_at	9.282335274	8.771774795	9.041369043	9.132286231	8.755705978	8.359883631	8.669802219	8.609918811	8.27648604	9.159106534	8.837241246	8.36857234	8.785588813	8.625630117	8.686440033	8.747228112	8.91324194	8.860063424	7.702522606	8.94260023	8.971894204	8.118379519	8.038045274	8.859746827	9.253873852	8.534781631	7.260018346	7.251120769	8.451254275	9.052353585	7.523222784	8.390061262	8.521325226	8.092746212	9.153702069	8.696310367	6.64490502	6.566539515	9.717768182	8.252733112	7.846599051	9.464122198	9.475399167	7.970240235	8.802642864	8.699464141	8.980842602	9.279905364	9.340455669
200608_s_at	10.06210148	9.93741379	10.27510739	10.38333489	10.2539559	10.15606635	10.04272094	10.45339287	10.1916634	10.10718219	10.16024708	9.231923422	10.07343321	8.975823858	10.20052898	9.855146	9.796194196	10.0458586	10.13496343	10.00932926	10.11537248	9.833060673	10.42274753	10.16469844	10.39311756	10.40279542	9.873977033	9.974467586	9.853623088	10.72420673	10.10236446	11.18164584	9.658841463	10.42964513	10.09465072	10.00692105	9.09608596	9.792740607	11.08410458	9.657406499	10.21537359	7.819062149	8.981746236	10.04967373	10.41017525	10.07551024	10.50199887	9.594062911	10.07875134
200609_s_at	9.812722236	9.181575015	9.628618813	9.911336602	9.579535576	9.619245168	9.695212329	9.686374425	9.290900051	9.947835719	9.755074659	9.409805237	9.245163002	9.350344261	9.269517688	9.492780084	9.201011095	9.353545882	9.721662381	9.617767421	10.21552506	9.086924445	9.498531949	9.111296733	9.776582923	9.680175889	9.493146532	9.549660234	9.693055	9.831268049	9.387710984	9.566583487	9.817654854	8.933689292	10.14013936	9.974335292	10.05019166	9.838335447	9.703554468	10.55496828	9.724573003	10.04476394	9.831587788	9.628828007	10.16295093	9.837335041	9.932093485	9.95810478	10.12907745
200610_s_at	12.4066558	11.7699063	11.52000476	11.45224751	11.27325422	11.90998328	11.95596245	11.95131508	11.63514807	11.58004452	11.76108041	11.90112825	12.40860898	12.4872116	11.99701933	12.63362286	12.2257233	12.55010996	11.70567605	11.06174657	11.79028251	11.1753362	12.38413376	11.27038453	11.51620684	12.37543835	10.67422017	12.16396952	11.87094004	11.57953607	12.11450821	11.99103778	11.34073004	12.16042667	11.45167635	11.98004034	10.92280117	11.04744795	11.5684209	10.85730258	11.58071281	11.86600518	11.93717246	11.02869389	9.694592627	9.882955502	10.40894851	10.08042473	9.553446561
200611_s_at	9.682565182	9.549066973	9.57660143	9.674099063	9.723336814	9.362634714	9.799221372	9.485869586	9.65692148	9.78940088	9.977771701	9.706518562	9.79133006	9.530727402	9.094392918	9.492142875	9.203060641	9.466168396	9.277634168	9.706318985	9.918767629	9.426986705	8.943683649	9.623459619	10.2699544	9.596328128	9.796884825	9.432937106	9.745049541	9.948470374	9.368344061	9.181997047	10.09560411	9.151273123	10.22113799	10.31555663	9.767151742	9.732667429	10.43006286	10.63946969	9.563390013	10.39103385	10.26951774	9.443658936	10.45870287	10.29476223	10.20308855	10.3796588	10.74804797
200612_s_at	8.054327994	8.827258686	8.332657432	8.46280255	7.443802586	7.488823864	7.110681242	7.512388873	7.006591893	8.433759566	8.191011148	8.029481309	7.438091362	9.273484281	8.732774867	8.931817562	8.786929713	8.864993125	8.120903803	7.482133201	8.960445443	7.168062286	8.926081083	6.918626549	8.071509546	6.734577335	6.290351109	7.250380626	8.167303262	7.274123119	6.75000493	8.226997521	8.891493021	7.516781186	8.804982466	6.706291816	6.573058395	6.387668243	6.213908991	8.697691267	7.772192632	8.660368878	7.52719582	8.081944068	6.736946643	6.268677347	6.225032765	6.190648513	6.617454817
200613_at	9.567242456	8.093192776	9.344954629	8.94812919	9.185090051	8.994842932	9.113557779	9.250019487	9.010136214	9.140995689	9.190245534	9.283949126	9.376745486	9.075562659	8.165294698	8.904904479	8.207908303	8.73252483	8.364806459	9.294884206	9.827169227	8.083351027	8.752661869	9.289294242	9.944993995	9.373783142	8.779141089	8.81065777	9.678189597	9.412842669	8.836272858	8.917604885	9.629203869	8.632397446	9.086386561	9.737518975	9.301865696	9.207556613	9.3884357	9.444504432	9.777663165	9.456014296	9.080809141	8.974705064	8.752542165	8.670646942	8.691647862	8.379079556	8.580701047
200614_at	10.44696098	11.05492505	11.01743928	10.66445677	10.95725327	11.23701964	10.8657309	11.0464691	10.67082513	10.91476973	11.04755834	10.52349212	10.39009337	10.69800834	10.63528099	10.63782781	10.43934282	10.87862182	10.57892422	11.36185339	9.949297471	10.29604447	10.12467096	9.951985397	10.19530228	10.7953534	10.01491575	10.07719401	9.82200743	9.850467984	10.37003329	10.40896172	10.83792821	9.569515856	10.35607509	10.59218495	10.32507289	10.55458313	10.954439	10.89047078	11.31075258	11.00509465	11.094558	10.8238122	10.14270474	10.20456995	10.32658591	10.11149735	10.17599679
200615_s_at	7.594706311	6.469680358	7.354462607	6.938291248	6.711284506	6.659938542	6.266337644	6.485011875	5.74216941	7.240172342	6.922767937	7.206037395	6.39840022	7.339880256	6.641196159	7.273596016	7.232405248	7.208496334	5.794606761	6.541995186	7.21822447	4.645996787	5.947549248	4.277998129	6.401330006	7.065566657	4.849911031	4.102619968	6.871635587	6.218207495	5.24296395	6.268709725	7.16687113	6.591203209	7.442408077	6.421926459	5.701312566	5.070843515	5.756466476	7.797711818	6.639924465	7.586152103	6.567108257	4.591812069	4.07258917	3.923236513	4.986427129	4.134504231	4.496033413
200616_s_at	8.177810155	6.256969677	7.057656105	6.937655172	6.821304233	6.643805478	7.439928667	6.542520459	7.010695601	6.868002678	7.059979098	7.397597553	6.944486111	7.8184194	7.135272787	7.516726912	7.507538667	7.794587081	6.339636791	7.5149414	7.903384389	6.922503115	7.956226844	5.636917074	7.478536141	8.280711815	5.41443389	7.35392283	7.791991508	6.063055668	7.021325861	6.824050121	6.967249804	6.183713694	7.274657834	7.484330973	6.688188995	6.615901163	8.322817135	6.83607438	6.71694072	7.901026291	7.670198575	6.645017226	5.114292012	4.874415045	5.558815711	6.22021613	5.555936347
200617_at	8.670169062	7.539355983	7.419764251	7.238411882	7.930647144	7.893406586	8.002463487	8.211017055	7.976697916	7.924197338	8.03167114	8.54051607	9.190025489	9.124267716	8.227943597	8.831278361	8.61914584	8.944405493	7.747818997	7.638596524	6.916470583	7.126316548	8.059383875	6.266582047	6.824513166	8.673652486	6.854483505	8.740576634	7.769920169	6.619322652	8.374842912	7.922849192	8.409924757	6.919033651	6.36079189	8.696950743	7.650091187	7.871536914	9.398771759	9.357159901	8.321550818	9.207813806	9.550323627	9.073039745	6.597588136	7.077496201	6.336407492	6.271461349	6.327586426
200618_at	9.181654753	9.976128634	10.00532739	10.05191225	10.09706382	10.02885178	9.811160943	9.799509417	9.97424637	9.924034834	10.020941	8.616024532	8.85938432	8.965140355	9.26913937	9.059169995	8.7063946	8.976376683	9.723821181	10.16806518	9.706830064	9.91465072	9.688334288	9.786276892	9.866924205	9.666057205	9.849005933	10.12252738	9.790257299	9.431405842	10.01454385	9.778056127	10.00583477	9.379657931	9.417719359	9.318151281	9.949222139	10.59371116	9.720205986	10.35456747	10.65777517	9.927955949	9.73773101	10.48598723	10.62416547	11.07054275	10.80916476	10.66274219	11.26841427
200619_at	9.354004783	8.770965065	8.77629925	8.807078988	8.757966539	8.942827417	9.054985291	9.188374662	8.953448526	8.846210655	8.805748823	9.085001249	9.399348905	8.984660428	8.927957528	8.854377156	8.759465371	8.939242392	8.610465442	8.787174499	9.468927883	8.951233954	9.013037575	9.002549047	9.562439874	9.10567078	8.573900869	8.798865999	9.235664383	9.417574691	8.687927807	8.489740407	8.952767254	8.899888567	9.267905213	8.47378852	8.465791228	8.618744445	9.071689247	8.72548548	9.149145258	8.960170945	8.968679445	8.932769128	8.930029927	8.951233954	8.647881107	8.606459257	8.850338298
200620_at	10.17710851	10.1441466	10.31585815	10.35693304	9.959540087	10.06087184	10.05609266	9.773746964	9.693190248	9.986993206	9.988522888	10.25848154	9.748220325	9.825766222	9.924091739	9.496601173	9.489943869	9.98099008	10.18494699	10.57488955	10.42206662	10.40612292	10.74169935	9.890209782	11.13078722	10.08999808	10.95745687	10.27468325	10.36782134	10.05031595	10.40033328	10.22926913	10.3845314	10.90743367	10.27239374	10.48332513	10.6491519	10.57669101	10.76903845	10.66758537	10.72947321	9.882296112	10.28290734	10.07210394	10.35947852	10.72726374	10.26559193	10.42788793	10.28319078
200621_at	8.147677058	7.688203624	7.662713552	7.505677836	7.486190458	7.835717641	7.678421179	7.688428144	7.52475124	7.570286954	7.513886342	7.903854851	7.901590957	8.376601943	7.920679866	8.703817619	8.028087779	8.308253182	7.727154334	7.756650349	7.205135447	8.74651836	7.796951384	7.407848525	9.348017308	8.272409061	8.203616549	7.764059175	7.521936535	8.755577144	6.707563721	7.487071052	7.567732966	7.482098444	8.454309682	7.903923336	8.153302039	7.995295975	8.196722553	7.491956311	7.716755113	7.033056944	8.521363297	7.046174754	5.881245837	6.506205125	6.371864649	5.799042346	6.067794979
200622_x_at	7.781710961	7.533132746	8.098205314	7.882402495	7.339094964	8.266578281	7.912006284	8.209020774	7.805015453	8.225287137	7.859045925	7.543328145	6.931144669	7.218545296	7.15165006	7.551645785	7.534893965	8.028774293	6.501153588	7.150543045	6.958299946	8.371125379	7.477170987	8.238595188	7.921158147	8.590635411	8.126887704	7.654947883	8.512309415	8.609910036	6.330493925	6.632725233	6.342622928	5.622014731	7.73918535	8.228663608	7.926520673	7.236619303	7.935185235	6.346298849	7.465636611	8.087953174	8.398876553	6.799698256	7.934957855	7.932314494	7.647216296	8.155696031	8.23514378
200623_s_at	8.327062587	7.632678083	8.492488143	8.273132019	8.202404275	9.269275261	9.174738569	9.230628663	9.574301828	9.395830072	8.783222809	8.756175568	8.799525154	8.249954755	7.4055605	8.318474645	7.775184383	7.785579091	8.311940426	7.345397738	7.700610253	8.503230906	7.619437407	8.729423633	8.529830457	9.036256646	7.718224448	8.346612597	7.333183775	8.584973041	6.787253359	8.019592481	7.652700555	6.398024768	8.25270754	8.200663054	7.781887685	8.282433865	9.869311557	8.045601369	8.477419424	9.59664948	10.5055237	7.963875526	8.312678431	8.356034576	8.409211035	8.863400707	8.812594321
200624_s_at	11.01873572	10.51435075	10.75327276	10.38893215	10.45965093	10.0813122	10.3003411	10.37817582	10.09280114	10.70354771	10.62370566	10.78660837	11.01950209	10.446262	10.79450477	10.98117007	10.93427099	10.95431581	10.39746921	10.21045593	11.04525667	10.18636446	10.78073594	10.69230717	10.6874602	10.43684507	10.91532168	10.07051191	11.17393232	11.28608698	10.56854894	11.52206051	11.19467808	11.03847353	11.32593276	10.1731385	10.08273709	9.793684538	10.17002348	10.71639059	9.918654908	10.61479055	10.46935798	10.43079818	9.417039147	9.43987586	9.709283839	8.647285698	9.142960797
200625_s_at	10.01765026	10.5379999	10.82306012	10.94752604	10.9250864	10.47476631	10.44584911	10.76885753	10.75599713	11.04963566	11.02644738	9.855530812	9.896825407	9.447526418	9.483950423	9.75065497	8.835218507	9.587926635	10.55335604	10.92096915	10.78922852	10.90855564	10.07861567	10.1033163	11.29154828	11.03991675	10.91325279	11.25291242	9.755733619	9.574925746	10.13119849	10.65787657	10.70673134	9.89837693	11.63267397	11.47899054	11.01101686	11.32401855	11.51088421	11.2059428	11.15170652	10.75303728	10.7598831	10.28304467	12.2173916	11.94907185	11.75616072	12.03634335	12.07732099
200626_s_at	10.65963688	9.770236193	10.3189369	10.10484647	10.0600601	9.829368105	9.90017443	9.770384911	9.373650988	10.0393404	10.06291756	9.989003759	10.28895854	9.988018571	10.31928512	10.20446787	9.952493334	10.41246703	10.07682742	9.755730058	10.40981202	9.518939026	10.55013959	9.778780617	10.07632522	10.02573204	9.887459811	9.508686694	10.50897352	10.52948479	9.94195123	11.04071445	10.60832735	9.922337998	10.50194646	9.55099242	9.219771108	9.436474375	9.667876949	9.765943708	9.634333707	10.01250489	9.693355166	9.988919822	8.91540122	8.880327747	9.061192569	8.297933384	8.599766383
200627_at	11.85571258	11.53194717	11.13271754	11.30369839	11.12944416	11.252841	11.01155087	11.25345086	10.98947206	11.14767588	11.04994034	11.36094163	11.73517022	11.58028976	11.54934634	11.57659541	11.47518804	11.77923811	11.08066348	11.15164192	11.55698882	10.62401272	11.58154123	10.7192776	11.75018715	11.90370257	10.78636041	11.35649608	11.3933175	10.99337236	11.48447886	11.4624719	11.92665432	11.51136575	11.12216357	11.73147735	10.80803578	11.08254507	11.72129104	11.66354893	11.41786662	11.77048361	11.98647155	11.26053442	10.24670702	10.16256392	10.40409811	9.861959814	9.931452749
200628_s_at	6.991602919	8.212337895	8.043892273	7.890875502	7.496689287	6.911345025	8.316216145	7.472129741	7.126861016	7.373894738	7.690539583	5.725171809	6.468831067	6.254215351	5.865487671	5.742620802	6.796933077	6.64035164	6.028053574	9.139587533	7.221054043	8.340798342	6.498860231	7.38660856	7.100225178	8.711576222	8.539942034	7.003458806	6.462731409	6.982987497	5.305610305	5.497344489	6.522929819	6.106814085	5.52235473	7.659086767	9.016367826	8.76249262	8.156946909	5.517991104	7.014731483	5.769962841	7.473357766	4.963590163	8.828520832	8.075817872	8.572719011	8.093426567	8.864403025
200629_at	8.358096251	9.551560494	9.227689286	9.244508511	8.915305927	8.379430408	9.388360805	9.010218702	8.680992193	8.69104435	8.505422461	7.312489906	7.383958855	7.577800017	7.366527204	7.359773461	7.393511347	7.925428252	7.67044915	9.961504477	8.243123379	10.21179446	8.202676073	8.723672211	8.861860109	10.16617774	9.515290145	8.85146305	7.326101779	7.642115944	6.916401393	6.829550985	7.477554433	7.50404743	7.779699298	8.746352904	10.855587	10.67097198	8.914731283	7.211467224	8.615083597	7.178297031	8.477065031	7.175193996	9.541643074	9.76355111	9.971302099	9.503960282	9.87545912
200630_x_at	10.90418532	10.70989079	10.50070136	10.45445622	10.46784222	10.25138858	10.49287061	10.04463226	10.15010465	10.29081906	10.46447948	10.4492439	10.75545479	11.00527843	10.9639242	10.77928953	10.79033535	10.66975605	10.56761634	10.14962918	10.99365484	10.36381122	11.26720563	11.12919856	10.63023787	10.55730936	9.427947731	10.62168834	10.3661005	10.57395425	10.69802511	10.65823099	11.08783431	10.93024201	10.47531686	10.44282548	10.43136038	10.35335995	10.05591317	10.20562999	10.4534285	10.99910669	10.85810308	10.33820354	10.03245877	9.53145038	9.948300481	9.451831132	9.286630217
200631_s_at	11.75283383	11.18465901	10.98754046	11.1105182	11.15196678	11.10764487	10.89090809	10.995037	10.87378952	11.02985081	11.23133494	11.65875384	11.98671426	11.98683188	11.85486621	11.8379159	11.7655673	12.07536485	11.51466262	10.90025636	12.00400182	10.83948297	11.7838388	11.46517009	11.89978409	11.48169789	9.983791845	11.31325818	11.98432266	11.81150481	11.49672839	11.76644394	12.04224851	11.62350817	12.22835043	10.94795662	10.61191666	10.51646973	11.18162374	11.76401932	12.34737054	12.0900981	11.77093254	11.63825249	9.963104769	10.59420752	10.13382636	9.835572643	9.756731763
200632_s_at	8.631242158	8.852169848	8.311916618	8.647023422	8.846889211	8.888431052	8.662219829	8.738046218	8.717234384	8.976605836	8.701611792	8.361526704	8.677955987	8.399008838	8.093618886	7.559195288	7.441489677	7.739797263	8.556296971	8.454463772	9.300046681	9.247815431	8.052601445	8.937552234	7.173410798	9.600912008	9.772812207	8.749504655	8.714882568	9.149990107	9.026825166	8.813760357	8.442618483	8.00108763	7.274291909	10.02747223	9.031337855	9.038542414	10.20831329	8.781076552	8.303683973	8.79768759	9.917503113	10.04499228	8.791774721	9.080802561	8.527111206	8.615935252	8.822750795
200633_at	13.70394855	13.2224008	13.75001961	13.55753959	13.38067124	13.72993545	13.28701268	13.14733468	13.24224949	13.25934137	13.43410588	13.75506225	14.02435199	13.97341261	13.62761901	13.50376622	13.56978404	14.07428006	13.07196418	13.0343957	13.72574243	13.54049635	13.28631152	13.56680556	13.59221428	13.20841446	12.84136613	13.32807374	13.6194894	13.72065152	13.45559464	13.10314228	13.71425464	13.53306851	13.65815276	12.88278852	12.80384722	13.03659721	13.03165577	13.26452783	13.86886098	13.84280619	13.62110594	13.21591287	12.67950956	13.04674455	12.65949196	12.47579722	12.58753859
200634_at	11.97603232	11.73352758	11.82793633	11.65287591	11.64850071	11.79911957	11.937868	11.9953359	11.94714169	12.23232754	11.85721403	11.76455147	11.87134137	11.86318843	11.10891753	11.80473279	11.50697423	11.44778101	10.96991648	12.06631039	11.67690765	11.67267601	11.4473067	12.05951778	11.25452456	12.60213369	11.74271497	12.08729054	11.92958171	11.27140589	11.39031536	11.20084649	11.69218795	10.98449868	12.17639749	12.29909497	12.30786352	12.15165577	12.0763109	11.93142469	11.86712276	12.02281322	12.67238986	11.17252111	12.14580361	11.69382439	11.7397982	11.82370033	11.701246
200635_s_at	2.665296626	2.709414831	2.629217655	2.5492267	2.641676953	2.693449681	2.660893376	2.684646303	2.752643141	2.611975904	2.584381722	2.726215972	2.674911822	2.682498862	2.642991942	2.680663397	2.852315114	2.661330686	2.697103111	2.617146985	2.669252298	2.746837382	2.686008003	2.795817486	2.779384824	2.648396807	2.766903798	2.760032008	2.612436904	2.861293869	2.669694111	2.690655607	2.720749551	2.771596096	2.674840027	3.778950672	2.794779231	2.69121564	2.563594012	2.675682125	2.476340517	3.153507238	2.824487727	2.687302197	2.679873672	2.697733448	2.642555394	2.737386719	2.661554855
200636_s_at	2.527953007	2.609480404	2.512830303	2.501945041	2.321205606	2.604913478	2.559558145	2.575507723	2.599287588	2.523282777	2.381861014	3.46848942	2.564958954	2.569665059	2.542034224	2.550389381	2.626608524	2.535929006	2.568689923	2.432744505	3.296412528	2.599696666	2.567110762	2.642558443	2.596241904	2.890050305	2.606643803	2.581828599	2.519610249	2.620099346	2.541765184	2.561587324	2.583849571	2.661939153	2.555438909	2.725088358	2.639984515	2.58081621	2.415743922	2.498971982	2.441931117	4.62577906	2.669850404	2.574155203	2.522160104	2.588088067	2.461437199	2.637585083	2.543197389
200637_s_at	2.205360237	2.303258084	2.174257399	2.201353313	2.173738699	2.265537496	2.252355279	2.252767479	2.288621833	2.226807528	2.188835537	2.287045048	2.24325356	2.254505777	2.213624942	2.230573013	2.355391092	2.200999877	2.243880474	2.172338441	2.223450795	2.271919914	2.249007458	2.330968284	2.279217119	2.186560025	2.301643688	2.300194689	2.176572628	2.22961636	2.204482632	2.228419903	2.266112355	2.274399978	2.234370178	2.314206859	2.350970087	2.277005223	2.076321642	2.2354315	2.136484821	2.431094799	2.34968601	2.256395522	2.23598544	2.265018133	2.190167607	2.370478855	2.220780486
200638_s_at	11.18027077	11.41449276	10.64578843	10.93807318	10.74496626	10.18174316	10.60137344	10.85860403	10.59725486	11.56760433	11.35223678	10.52044661	10.36425934	10.30529537	11.08561418	11.17809882	11.32174096	10.64427312	9.793262487	11.35163427	11.17157911	10.94486901	10.77350247	11.50539201	10.34764751	11.7030909	11.76842976	10.52428123	11.52186034	11.55686052	10.9977875	11.38567712	10.8136496	11.07922773	10.61854501	10.75778922	10.96176057	10.64864898	11.85636211	11.2317215	10.61505182	11.23921164	10.81105937	9.985380377	11.24647322	11.11505826	11.57289563	10.72155907	11.04939116
200639_s_at	11.24895466	11.39749904	11.13944702	10.93131029	10.8871071	11.0883414	10.97687083	11.25297983	11.0619394	11.28609606	11.11725064	10.1213703	10.77077453	10.68371215	10.78842052	11.03733429	10.79921355	10.48666561	11.09681285	11.19962487	11.25959663	11.30457885	11.42056075	11.19488492	11.02423534	11.95496975	11.59006809	10.92692352	11.22889836	11.20680918	10.70124034	11.47531274	11.29445881	11.11672856	11.20109121	11.10076342	11.41161948	11.17061786	12.34745311	11.24633146	10.90420573	11.59315142	10.99534187	10.72138535	11.50699583	11.15530057	11.3043474	10.50547846	11.17597478
200640_at	10.94923606	11.4275401	11.04807811	10.57509897	10.96742665	10.8319964	10.98843894	11.20082378	10.98829385	11.34951443	11.36875258	10.00720795	10.70638	10.97209743	10.86350391	11.050768	10.70823348	10.53227915	10.38591999	11.08743562	11.06276416	11.28092772	10.99472914	11.35895357	10.81431554	11.49722464	11.28158509	10.84905749	11.01662297	11.34339588	10.55916475	11.23147892	11.4301955	10.7709782	11.13604485	11.12577916	11.40497971	11.12534128	12.22315016	11.45838384	10.79400621	11.94398257	11.45424602	10.4174797	11.37016819	11.27768299	11.23929914	10.64241011	11.40859341
200641_s_at	10.73351122	11.19124288	10.08828683	10.24500174	10.28574029	9.119878726	9.974445062	10.23993432	9.935482223	11.12872449	10.91295063	10.26448911	9.807596865	9.892578456	10.53419453	10.85397288	10.86557226	10.10736284	8.266108723	11.12366528	10.36175071	10.09786839	9.26901587	11.15050799	9.689612171	10.58985895	11.11184017	9.381066666	11.02945486	10.95967301	9.855773436	10.35474137	10.20708204	10.10439084	10.220056	10.30037258	10.15321501	9.138412499	11.53140086	10.8244101	9.903663039	11.58938404	10.91919239	9.257460797	10.88566723	10.45308155	10.97855483	10.57904883	10.67756126
200642_at	11.38490027	10.86885334	10.95603736	11.09681436	10.63198986	10.9967313	10.7032232	10.88857356	10.48438906	10.66146299	10.73199123	11.3565131	11.21764958	11.31024106	11.28664536	11.31483037	11.1318623	11.69254733	10.80501797	10.33894874	10.42877483	9.540013653	10.20431842	10.92503373	11.57287896	9.689726639	9.425135097	10.28576074	11.17139969	10.78031305	10.03606289	10.72061265	10.356475	10.28150165	11.10499165	8.799271694	9.152798497	9.987081042	10.20716761	9.831120718	11.50428047	10.71149221	10.18263163	10.97689749	9.089788831	9.441895081	9.264098701	8.767899697	8.263074563
200643_at	8.525378082	7.344859042	7.099715369	7.117047023	7.1409273	7.934921623	7.770627545	7.901436882	7.388527749	7.339909396	7.151486694	7.948659391	8.219016388	8.623648934	7.770835016	7.817839687	8.034069145	8.128517881	7.851471291	8.294629908	8.350160371	7.751390913	8.196737328	8.063674715	7.720994135	8.776871974	7.150118444	7.9872086	7.828593913	8.398332238	7.828426468	7.337411613	8.027277956	7.97406171	7.453821129	8.65368524	7.476583423	7.622795188	8.552158172	8.138615566	7.9286591	8.764060038	8.552148538	7.007718203	7.126703838	7.677659273	7.074402016	7.925684428	7.737960432
200644_at	9.1449777	8.014360999	8.163687336	7.804931199	8.035206959	7.915230781	7.731677013	7.856467261	7.571545976	8.0768463	8.154231665	8.761302729	9.00217239	9.955310417	8.868553106	9.803071002	9.322432534	9.522863008	8.791079353	6.808142616	9.471665318	8.602324724	7.825067999	9.539581819	9.985801501	7.252784329	8.498701069	9.054846847	9.886354028	9.890583279	9.030912186	7.828264125	9.118280175	7.254711006	8.13172813	3.9217495	7.109155277	6.345823152	7.343060005	5.688905234	10.30322772	8.318046183	6.039248154	7.104326709	7.810809983	7.752881196	8.193819472	7.260480076	8.358930455
200645_at	10.48817506	11.0147429	11.34610035	11.34185713	11.42677654	11.05745609	11.25792394	11.51873896	11.27690268	11.52557668	11.64074464	10.23470659	10.34306377	10.32729298	10.40877426	10.19056779	9.917546835	10.07070132	10.37057144	11.60992948	10.98767098	11.39737521	10.37937072	11.40856781	10.39369798	11.19238464	11.58510886	11.41768077	10.91647318	10.8740822	10.29228636	10.80583921	11.18578011	9.964730566	11.15188163	11.21390538	11.55441703	11.97622894	10.34035089	11.1678161	9.807915434	10.89674523	11.11533774	10.1967185	12.15450135	11.55557629	11.71869701	11.65871514	12.40449199
200646_s_at	6.473641599	4.69256605	5.741262838	5.565025	5.786813374	5.948396074	6.561742289	6.547632235	6.469194298	6.456029369	6.064093045	7.213672371	6.77114598	6.274015627	4.81385704	6.085897389	5.147332076	4.882551863	4.631413992	5.822271108	6.890167449	4.700887827	6.602143986	5.975485504	5.371377298	6.37033141	6.064426674	6.077016431	5.491096286	6.325325825	5.624928772	6.101753693	7.011854681	4.523472507	5.550194679	5.392685158	5.40130583	6.213341198	8.567108667	7.091125134	5.599282227	7.170421904	7.268541635	5.086945301	6.313269751	5.98738785	5.883807154	6.068363496	6.95398094
200647_x_at	10.92196533	10.22383819	10.92252418	10.25811584	11.08126103	10.81321573	10.34828609	10.36352275	10.46811915	10.53681984	10.67283649	11.6354701	11.39857803	11.26142743	11.06803515	11.17393848	10.85504845	11.26449307	10.18293568	10.76983899	11.29086805	9.690556002	10.7091196	10.96529325	11.41398391	11.48720523	9.664610338	10.25452071	10.94727503	10.74763317	10.77299459	9.741590069	11.2431061	10.85425898	11.19067273	10.67350157	10.52299272	10.4749851	12.27448298	11.37962791	10.51506591	11.55798893	10.93412138	10.23541243	8.95765197	9.608063333	9.673214043	8.961840426	8.643088715
200648_s_at	11.4241668	10.03668491	9.790478406	9.044039369	9.549783345	8.942893798	9.747293776	9.693761471	8.818026729	9.905761349	9.505557561	10.64495094	10.86673924	11.11576852	11.01635832	11.30669943	9.916491757	9.937376755	8.517077228	10.37983899	9.971799135	9.204688766	8.374254248	10.72632078	8.128272001	10.29050161	11.91051516	8.996246551	10.5117484	10.60096016	9.167828605	10.65901516	9.242857911	9.541776235	9.746310116	7.626014695	8.696304644	8.834691334	8.791120088	9.525731411	9.128250211	8.895051424	9.898331651	10.96019601	11.66481466	11.18101723	10.42287975	10.61363243	11.75174208
200649_at	8.623769916	6.559850848	8.003530776	7.280583329	8.021551253	8.354147401	8.625461931	8.78269786	8.623553053	8.697643256	8.186973494	8.929530716	9.169545512	8.642092392	7.311489294	8.203212268	6.353982774	7.117614628	7.87760451	7.645609795	8.921025222	8.095845839	8.65200717	7.899992038	7.318537777	8.703744406	8.370428171	7.936780005	7.70874992	8.692934332	7.717661313	7.343753963	8.846056978	7.823653026	7.306109977	6.74642193	7.836622496	8.342855724	10.60598261	8.864058398	8.336191117	9.231611601	9.23977099	8.016861314	8.572257265	8.06384103	7.851755376	8.358208991	8.82944102
200650_s_at	12.85950913	11.81821275	11.82786712	11.49117818	11.77219376	11.69403796	11.8689086	11.92609839	11.72750657	11.81036889	11.71179381	12.47327358	12.60990535	12.6031955	12.61383226	12.62780186	12.73265719	12.64138871	11.34172787	12.09799386	12.75415807	12.64801757	12.45594029	12.03476553	13.08763746	12.83492047	12.70176388	12.2724709	12.32039795	12.14017991	11.83635341	12.64500982	12.21969321	11.88409848	12.81847379	11.74136027	12.44683905	12.08974847	12.38172193	12.32475363	11.52143556	12.4410884	12.79070765	12.52643099	10.76022401	10.57832944	10.44725109	10.18984493	10.41521709
200651_at	13.99498216	13.77002866	13.432636	13.52286457	13.64660465	13.36291885	13.30328295	13.44916687	13.31960609	13.47193875	13.551814	13.93453406	13.97188327	14.21345901	14.05265817	14.21316252	14.10414797	14.25732541	13.92961995	13.89047047	13.97017227	13.3344478	13.81374279	14.07666978	14.0178929	13.77011561	12.88144694	13.67906692	14.27595495	14.35697339	14.12827891	13.50852319	13.92163575	13.65596976	14.2604943	13.81619294	13.3573105	13.14665409	13.31466911	14.01746738	13.41901822	13.78837958	13.3384007	13.9033477	12.44130904	12.76015832	12.80662628	12.41307981	11.71151188
200652_at	10.76005228	10.22628145	10.09317715	10.55652252	10.3852535	9.847845045	10.11833752	10.17400528	9.918298791	10.35323333	10.42257273	10.43789857	10.48018791	10.43876964	10.21930769	10.26364227	10.11035487	10.32575363	9.793280971	10.30336508	10.25757948	10.15175369	10.27324772	10.23008412	10.63960596	10.40078762	9.871953839	10.35023776	10.59091072	10.7650744	10.15594171	9.566662495	10.15505746	10.04056078	10.20564821	10.77142903	10.1843815	10.04290205	10.41652576	9.917002814	10.24405165	10.46679905	10.3750487	10.27401651	9.976621651	10.03373701	9.842939813	9.749557481	9.815568474
200653_s_at	8.786996914	10.1839834	10.57084994	10.49377236	10.38572107	10.21141938	10.0471018	10.16500006	10.14174534	10.25546948	10.24840346	8.983355483	9.138928505	8.104273251	8.634671362	8.728558265	8.590065492	9.18726018	9.300881105	9.767734085	9.970205195	10.43017598	9.63630611	10.18416573	10.23032888	10.37325912	10.08819956	9.981400166	9.055653735	9.329006802	9.123014908	10.11521543	9.398855445	9.295331036	9.795904732	9.433732601	9.705925696	9.887263543	11.33445313	9.735517663	10.22898877	10.21972797	9.457449002	9.466243436	10.52417143	10.46078496	10.34138467	10.36668831	10.4732387
200654_at	10.48634849	10.23946579	10.19495578	10.06157414	10.32124549	10.5180838	10.53159927	10.25038474	10.47604559	10.36797917	10.19510016	10.8462333	11.20130288	10.71030133	10.99255745	11.0500793	10.40347491	10.76757641	9.10768302	9.724411514	11.51460769	10.56363124	10.24129282	10.26824491	10.19573654	11.95443423	10.4266738	10.612537	10.1997916	10.24852918	10.86731464	9.72228054	10.34356662	9.411844924	9.906502592	11.44376693	10.80657836	10.24819712	12.33929675	10.22389162	10.15767531	11.81165919	11.43680834	10.2238626	9.282188078	9.846696501	9.233330759	9.31814384	9.359341243
200655_s_at	10.10109653	11.10291352	11.29702849	11.37919582	11.27641099	10.86977568	10.91059023	10.8503606	10.94464225	10.8366255	11.04523064	9.753568788	9.704059667	10.03222521	9.751780448	9.766694426	9.902519274	10.04267514	9.814103075	10.54273971	10.18143833	10.90710496	10.16379189	10.73181363	10.21506165	10.61170755	10.16434565	10.48728683	9.78236829	9.798010423	9.861756696	10.62303648	10.03716695	9.46819887	9.933586195	10.2656195	10.62887297	10.74650539	11.34945968	10.50607874	10.74362229	10.89724678	10.66550185	9.562837024	10.57401941	10.43826658	10.7597534	10.03044631	10.06696183
200656_s_at	10.71281337	9.722860869	9.78601783	9.654597352	9.797368218	9.982150244	10.23974749	10.2863015	10.14155777	9.990904916	10.01883151	10.10255705	10.33543715	9.72584595	10.67377012	10.22585793	10.2276828	10.20549291	8.445829375	9.613579597	11.12319155	10.25915891	10.56670094	9.911658218	9.749935363	11.93656741	10.72097581	10.58279178	10.2313614	10.32664514	10.58415459	9.060292429	10.05533193	8.910124418	8.746310929	10.92779903	10.57476464	9.795990098	12.47204792	9.62866371	9.700218034	11.16352178	10.77040197	9.73114735	8.886774985	9.20298567	9.066388466	8.786843263	8.744403328
200657_at	12.29454346	11.32555228	11.44395734	11.40160446	11.47536653	11.39653967	11.45470772	11.47835395	11.13840533	11.49095844	11.53878926	12.18758309	12.14399396	11.72187546	11.93341424	11.95057929	11.77021696	12.01011293	10.92388979	11.39954274	11.6751797	11.30972923	11.31066321	11.77795555	11.50221245	11.93947405	10.60145158	11.77451614	11.65185789	11.6733752	11.6114138	10.9586019	11.58184817	11.00363786	11.57523208	11.70456674	11.03525574	11.12119438	11.47488618	11.15199606	11.29833175	11.56430436	11.89504819	11.25608526	10.13199458	10.16662205	10.58474848	10.12405693	9.705344082
200658_s_at	10.21818769	8.349439232	8.248568645	8.326749497	8.620070178	8.510295847	8.415613054	8.599947205	7.83381962	8.147754831	8.215699921	9.761209362	9.589531925	9.555038474	9.259855774	9.499618341	9.325707816	9.901937367	7.362276196	8.113493731	9.188312725	7.512230032	9.049422728	8.575632884	10.00819144	8.896096679	6.270568337	8.987896921	9.061899384	8.340748608	8.131737075	7.137488724	8.200099117	8.256867221	9.050861566	8.630591734	7.428361274	7.326933884	9.277512506	8.163137611	8.089696176	8.947857117	8.336847188	8.36332702	6.507321552	6.81891913	6.543634674	6.688862215	4.531976687
200659_s_at	8.02768216	7.093544799	6.906253452	6.855038151	6.826643171	6.833896036	6.746042757	7.172641917	6.853633301	6.83047682	6.926893199	8.38555373	8.290201037	7.752109663	7.96557917	7.871191753	7.794360851	8.158247744	6.960605336	7.279395002	7.507787095	6.478861586	7.132857838	7.093488886	9.124810066	7.368596583	6.77307187	7.083013399	7.670102138	6.716063874	7.063122263	7.195507431	6.806290064	6.903233594	7.391406532	6.820598162	6.197222006	6.946550527	6.929427488	7.163600461	6.702978651	7.696973766	6.375304512	6.981612947	6.493526189	6.94028639	6.356747812	6.630650683	5.76748454
200660_at	6.357391557	9.660602502	9.464025158	9.640073191	9.997174837	8.940607401	9.707776672	9.660200361	9.65988555	9.856286788	9.676638751	5.863911071	5.744632184	6.052077189	4.479659025	4.390744738	5.253646978	5.432047524	7.964383096	10.9021479	7.445756504	9.395411855	4.230747819	7.262788739	9.117627997	9.725042691	10.64713498	6.115708944	5.989950153	7.661156974	6.815040535	6.811794142	5.637485159	4.665309807	8.076082627	10.58228766	10.64811149	11.16542649	11.09017423	8.955137042	7.382809615	9.738589432	8.419697391	6.494876669	11.94763931	11.30316261	11.10938414	11.49390747	12.01536125
200661_at	8.518624597	9.214616799	9.239072038	8.816102896	9.399824193	9.121059453	9.544641155	9.316764806	9.243726072	9.53747235	9.491656538	8.642824419	8.750404369	8.048860242	8.36891535	8.021150599	7.304257394	8.462495391	9.930882728	9.142854457	11.00108629	9.98977912	9.853485266	7.672116944	9.851866155	9.707733212	10.90927268	10.15316892	10.63015979	9.408533385	10.33151995	10.30309704	9.62686653	8.705275388	9.136833123	9.668678479	11.31019228	11.12481922	11.37529478	9.988822845	9.574540076	9.418083391	9.360464461	10.13749675	9.838381326	9.245762189	9.730673502	9.419579584	9.687343443
200662_s_at	10.99204588	10.10123946	10.37849714	10.02010132	10.42497839	10.15831413	10.34312902	9.942894761	9.740007571	10.20361208	10.30388275	10.81274892	10.81153203	10.96276089	10.82802227	11.12591873	11.14139652	10.59030177	10.54855642	9.664266409	11.17211804	9.849257132	10.88185994	10.91106951	10.99788916	11.08498529	10.06138673	10.39077956	11.24046907	11.53143398	10.87429953	11.13102493	11.18741214	10.80776358	11.4101146	10.01343296	9.780408152	9.625342187	10.20323272	10.60759023	10.68119387	10.17964372	10.15595462	10.50937651	9.13244423	9.283883233	9.319297597	8.640946846	8.624332201
200663_at	11.07702726	10.95061071	10.87545109	10.79499188	10.84164779	10.72064857	11.01135653	10.99388835	10.78418634	10.90575035	10.79414288	10.51759842	10.65121957	10.91366795	10.8995787	11.07226818	11.04299295	11.09813196	11.22073605	11.87780141	12.22411177	11.76857524	11.6785368	11.62509333	11.95755337	12.57967504	13.18357849	11.82022483	11.89668535	12.0482306	11.32154976	11.65533013	11.69301944	11.27390334	11.60176458	10.50472797	12.26273541	12.05089415	12.58300838	11.8297417	10.87355629	12.21586457	11.91488873	10.14681143	11.12265341	11.300556	10.80518393	11.22034087	11.13582658
200664_s_at	8.020086815	7.775755361	8.567066703	8.582552418	8.607047535	7.918238337	8.506938901	8.638804558	8.011951347	8.675380415	8.630780289	11.48457246	12.94724318	13.08446861	8.070091303	10.29721999	10.06318836	12.33662487	6.475903643	7.487614265	8.431737093	10.46164927	7.332399795	10.43170421	7.965966702	8.880767659	7.137083918	6.870363496	8.420867773	8.386911323	8.448658158	6.947259682	7.022772241	6.862223104	7.51276007	6.771365777	6.420616651	6.933846042	7.954502922	8.172703093	7.954397058	8.000724455	7.522015375	6.814538434	8.61379509	8.20459763	7.480013264	7.661512239	7.966430257
200665_s_at	8.795083299	7.615623485	7.266727512	6.878996035	7.097587174	7.463847226	7.011404556	7.746828759	7.226960201	7.307098481	7.633955135	8.918215994	8.5992377	8.26345464	7.373926104	7.872191985	7.187407358	8.542584015	7.091142001	8.658331506	10.9191552	3.311750321	7.363761432	6.34410111	8.860878488	5.822412585	4.182254215	9.084595751	8.605276046	10.56357841	5.470375937	7.935772018	6.1245673	4.008980872	8.814985154	2.938715142	3.073232524	4.831025819	5.724531124	8.944629151	3.453822541	8.991759851	4.484298828	8.567368766	8.251366194	7.540576967	8.774862786	8.909679198	9.01791434
200666_s_at	8.202973557	8.393690764	9.236510095	9.212651711	9.368066192	8.959912467	9.133583286	9.44562366	8.920880961	9.117151421	8.955060854	11.74704447	13.10622338	13.31509099	8.323830927	10.66677527	10.01135084	12.61831018	7.29437715	8.032034313	8.612889222	11.32960105	7.83006794	10.64358386	7.950067323	9.258490113	7.423437077	7.361208236	8.532477501	8.451959873	8.547968945	7.370183525	7.479555652	6.399743856	7.905655898	6.705039043	6.664668705	7.244437546	8.529257908	8.319274142	8.800943032	8.249427868	7.326406492	7.697448619	8.918739309	9.016762367	7.792264035	8.480388139	8.188877525
200667_at	10.07819959	9.906779245	10.09815395	10.00137641	9.968455384	9.492891752	9.632567764	9.496220513	9.600672466	9.782716705	9.77634794	9.996141378	9.552965779	9.637009039	9.79888063	9.91480302	9.936899692	9.896380358	9.771481546	10.11108825	11.30347439	10.15452162	10.14437735	10.56393316	10.3878096	9.914270576	10.4201936	9.580149131	10.33049001	10.60048337	9.521186787	10.00434356	10.19875873	9.736442196	10.83046976	8.712325852	9.682996487	9.79854666	9.374781296	9.627087099	10.15858287	9.88645136	9.322810819	9.717821446	10.37283202	10.57616984	10.35581544	9.876986024	10.39902739
200668_s_at	11.29078793	11.24811647	11.37849305	11.33634714	11.27044747	11.11039062	11.10686225	11.33329549	11.04209617	11.37865092	11.21422995	10.89816606	11.15731815	10.9570254	11.3250058	11.21675876	11.33352557	11.13627471	10.89485273	11.39679076	12.7089101	11.27921335	11.31934532	11.82049639	11.75730378	11.34601355	11.91477719	11.24104184	11.59185655	11.89394477	11.04075063	11.44673409	11.67461624	11.34033892	12.04125556	10.80864778	11.34336483	11.02647251	11.06039598	10.70223788	11.44603769	11.38050875	11.09975096	11.19232799	11.77813184	11.60300621	11.77734211	11.51891903	12.02274428
200669_s_at	10.31942539	10.3328381	10.28782314	10.10347608	10.12047	9.722577756	10.02793948	9.926133489	9.612096742	10.26764282	10.16472636	10.02030593	9.876098334	9.72878894	10.05560826	10.11462309	10.60197537	10.14993481	9.006519695	10.47164023	11.82500735	10.23867145	9.728480398	11.10437211	10.67427881	10.30784968	10.98717742	9.847705126	10.91043123	10.97235887	9.854050994	9.841541286	10.35574571	10.41043876	10.66964412	9.814494248	10.44932854	9.64346553	9.876078785	9.446179593	9.863510503	10.50002775	10.16283011	9.371207117	10.85256779	11.08414364	10.73111697	10.61782524	11.05926266
200670_at	9.458583843	8.820250722	8.760814832	9.132411189	9.212208473	8.720073444	8.77505213	8.811114692	8.589356476	8.946349238	8.884519426	9.400116613	9.187850717	9.386544847	9.502104101	9.373720617	9.125724886	9.177028609	8.301292846	8.621641631	11.38325358	8.528029417	9.583990239	9.603001053	11.01441933	9.430344729	8.834261874	9.184910354	9.455833562	9.062238621	9.971906384	10.2830658	9.979537446	9.987104373	10.19512022	8.805320756	8.140647089	8.626257108	9.46007277	10.23948414	9.68645742	10.26262203	10.21838324	10.51117377	7.41642354	7.590157411	7.320589607	7.282480174	6.770353176
200671_s_at	3.57652378	2.889955203	2.646439864	2.677365763	2.62882276	2.758864773	2.87395687	2.871154199	2.814039134	2.865677056	2.657393018	2.908616004	3.914738446	2.923289731	3.948382204	3.756050103	2.947627712	3.143304308	2.86327939	2.690379535	2.842648044	2.799620109	2.863507785	3.917406962	4.110491779	2.663051858	2.860300103	2.814554126	6.87098725	6.654887594	2.71843746	3.065096968	2.78852106	2.879825275	2.886546275	2.714051898	2.725948992	2.793025491	3.252814382	2.871892168	4.50945959	6.736691232	2.908616004	2.753780735	2.628104592	2.786241023	2.736088915	2.91379671	2.553557152
200672_x_at	6.405635541	6.314839905	5.66951841	5.7131484	5.709924845	5.804123021	6.041905727	5.877960754	5.812418891	6.023007626	5.973370972	6.531470762	6.449801518	6.17739649	7.354661596	6.380041754	6.099985577	6.59707007	6.55604829	5.520983437	5.772640834	6.061017812	5.826644618	6.20975005	5.778887229	5.67817763	5.782750499	5.803771493	7.78397635	6.721106184	5.669218561	6.232975059	5.805267244	6.057932176	5.443814547	5.808918169	5.6192917	5.901677135	5.706770804	6.054539153	6.745563804	7.786883172	6.104937443	5.832635384	5.74090016	5.702749023	5.686196369	5.264702645	5.729736789
200673_at	10.49284142	10.88467456	10.73140327	10.46529201	10.79643554	10.14092286	10.35018425	10.35445922	9.907625983	10.55632264	10.52925258	10.32183466	10.0518338	9.950938561	10.50858791	10.54357288	10.21688959	10.30755423	10.79928466	11.28771764	11.4173104	10.36604608	10.97331901	10.57172609	10.64659381	10.68684067	11.44631489	10.5993191	11.16739617	11.40883715	11.00599734	11.66340309	11.51527886	10.97095864	11.32581708	10.10716953	10.75205805	10.86398758	10.08673047	11.06856868	10.78939359	10.86211188	10.34609555	10.31200171	10.38720959	10.62036762	10.19939073	10.35632702	10.0798987
200674_s_at	13.99311229	13.88351849	13.82884436	13.99243768	14.00741291	13.84516814	13.73877105	13.73884554	13.70867864	13.8372222	13.92458558	14.07481019	14.02720544	14.15061413	14.02525138	14.26889511	13.86872371	14.0977057	14.07985885	13.78843072	13.86818006	13.38265714	13.96102494	14.11003519	13.90969434	13.83399768	12.72218875	13.93352801	14.08833268	14.13091165	14.08905477	13.40907573	13.86845141	14.0294375	14.04961512	14.20554151	13.47715321	13.44228905	13.64117253	14.06793648	14.05866073	14.00862409	13.6382623	13.99858395	13.0605294	13.13217637	13.12037986	12.78083335	12.52590128
200675_at	9.476462219	8.223104048	8.824985644	8.541319372	8.800038752	8.713927707	8.219882861	8.732499912	8.903022794	9.326824512	9.056954749	9.481723141	9.6333399	9.1491882	9.108242072	8.706903964	8.463683294	9.004766195	8.549951124	8.676804857	9.372600227	7.545956491	9.088914431	8.720493817	10.15988518	10.1596644	8.036497891	8.852933197	9.396841091	9.350197558	9.498694859	7.67599307	9.532938653	7.120690766	8.782436046	4.503615199	5.683216411	6.901437598	10.80339485	9.334017145	9.253973573	9.604779492	8.204187114	8.99244072	8.083365345	7.771988793	7.893931361	6.985838162	7.425000373
200676_s_at	5.975358084	4.820209769	4.596318999	5.120046751	4.804313254	3.859392546	3.865781898	4.722439086	4.057555429	4.460526058	5.191059268	6.298232212	6.012245505	6.633570194	6.199856499	5.018846344	4.530916529	6.709911601	4.984501961	6.273272125	5.788019062	4.893338631	4.548080134	3.874656249	6.593298109	5.505022253	4.640049993	5.661817872	6.10691748	3.832147322	5.576568494	4.844857022	5.564709368	3.919598982	4.843120752	4.274963528	3.888453107	4.271183035	6.125100439	6.189750968	6.9146852	6.29610118	5.428529697	5.475462944	5.449902587	4.888626282	4.682934958	3.359813141	4.381329018
200677_at	10.6428439	9.412590987	9.475078246	9.389242827	9.963732462	9.545167031	9.722768354	9.474437769	9.481861618	9.875305242	9.903286983	10.4636934	10.08978019	10.18203895	10.3123994	10.11566211	9.38021247	9.962669928	10.65879014	10.71281784	10.43157374	10.39357002	10.25479632	10.08296113	11.45071847	10.38810478	10.3380197	10.48261472	11.56723549	10.19360766	9.518863543	10.26975474	10.97046594	10.02791387	10.24178591	9.858983529	10.78442291	10.64109528	9.898893451	10.96322387	10.80559184	10.6053565	10.28166665	11.67508179	10.64646823	10.14415803	10.51192033	10.13963094	10.70060576
200678_x_at	7.739321586	10.76121065	10.47370111	9.742223264	10.49307932	10.34038424	10.75198061	10.67813745	10.59826636	10.94583566	10.8098196	8.390273363	7.613102905	7.732191269	7.412897218	7.416757	7.628572102	7.270653081	8.701175637	11.53549731	10.05221302	11.04363309	8.402553885	9.694687998	9.341359609	11.16192373	11.51607505	10.24097526	8.725894297	9.037273801	10.47782857	8.656484396	8.788203663	6.993388031	8.671740789	11.3877835	12.3540946	12.18019479	12.79746213	8.916682641	6.770355492	9.810922036	11.23080861	8.426273262	10.85735629	10.56597113	10.57535642	10.4123713	10.62086768
200679_x_at	12.51352726	12.14240998	11.85426519	11.44910738	11.51949424	11.87914171	11.90834343	11.88299089	11.53333073	11.92576183	11.70288924	11.63304651	12.18028028	12.29290232	12.37729874	12.34662137	12.79115462	12.77144652	10.63602726	11.13289383	11.50514719	11.14024995	11.65119027	11.98967678	11.70014568	12.19605423	10.76312581	11.37497038	12.12824141	12.06788862	11.65533013	10.67908012	11.01478293	11.22176584	11.85461947	11.5588692	10.65441589	10.16712405	11.45771377	10.26633512	11.33303269	11.86675133	12.19064036	11.35772481	10.27282085	10.62484219	10.74472119	10.60597003	10.04862182
200680_x_at	13.3708665	13.25456073	13.2856603	13.14319664	13.00987273	13.40258981	13.21875932	13.37044718	13.17937864	13.14258811	13.24359764	13.1444635	13.38733151	13.49927559	13.64143176	13.48411944	13.51928862	13.69346109	12.73854594	12.40468829	12.81244106	12.89367532	13.14085884	12.9590413	12.85860166	13.25616483	12.35542702	12.96927534	12.9001226	13.0103038	13.04962838	12.54116654	12.73549384	12.81997854	13.28642612	12.69470732	12.32745993	12.1554405	12.99873379	12.04658224	12.97002045	13.27120743	13.57095588	13.05027848	12.39690976	12.7483138	12.28726349	11.72512144	12.15657384
200681_at	10.10423282	9.621382826	9.689852259	9.486226325	9.651563361	9.707399137	9.599031731	9.359019902	9.064182323	9.667785925	9.698287799	10.21390639	10.18097343	10.13145828	10.0529221	9.845546975	10.02690084	10.28383159	8.961398501	9.722683856	9.994467258	9.049958293	9.920978834	9.601084279	10.19450544	10.11539097	8.380813945	9.453190485	10.29225889	9.895401928	9.283026288	9.201460693	9.319178927	8.964758592	10.9096396	9.152577251	8.552081767	8.459391794	9.380568886	9.408451471	9.301298401	9.365669291	9.423624597	9.398349027	7.832641311	7.816553996	8.452769761	8.100015305	6.740637626
200682_s_at	10.47734422	9.888692495	10.0790036	10.10523709	9.902555199	9.752001646	9.619793394	9.645784658	9.660227425	9.894852839	9.845704382	10.05940923	9.754347163	9.700465614	9.820204035	9.95221324	10.13084064	10.02232902	9.411482358	10.27521613	10.99868852	10.08360992	10.22881777	10.63324371	11.20848725	10.57401707	9.894544159	9.858931783	10.39911758	10.3675169	9.703239845	9.677635886	10.26018278	9.935108623	10.71293646	9.996536843	9.811524557	9.599708492	10.17541667	10.04797138	10.2548412	10.27809796	9.940155446	9.516541411	9.275911075	9.579627527	9.243568981	9.150322853	8.577742294
200683_s_at	8.594756052	8.412593706	7.640494882	7.857578942	7.857360623	7.536734192	7.652175082	7.76672294	6.711183007	7.868278001	7.990674358	8.674282075	8.726149349	8.358512852	8.32831584	8.137644262	7.856992651	8.613503886	7.342174084	9.156464405	7.664865926	6.834275707	7.141296974	6.706026596	9.198488773	8.193341934	5.871975855	8.06385022	8.266455089	6.785010958	7.791409154	7.179105151	8.342798214	5.585448206	7.118811743	7.436715279	6.625806097	7.722131102	8.779424603	8.656312176	8.960420859	8.274993356	8.578669358	7.965328213	7.977829214	8.049166334	7.491128683	7.434887441	7.724308048
200684_s_at	6.641004044	6.467927748	5.63097766	6.569289201	6.557791176	5.987761302	6.139643503	6.231761538	5.255291635	6.120099283	6.554272238	7.158080713	7.237087192	7.144005899	6.807433885	6.583707364	6.256102201	7.350504096	6.045447011	7.893501169	7.191394761	4.958226332	6.209672629	5.550687214	7.823003327	7.093403867	4.972028624	6.77953057	7.250311031	4.877137305	6.755573847	6.037672817	7.258443906	5.046007705	6.467577382	4.623720166	4.983428937	6.166351214	7.333289354	7.174207045	7.930819011	6.878986218	7.017325866	6.890492863	6.116343719	5.851655995	6.033353239	5.997520832	6.237012663
200685_at	5.898683777	6.530582471	6.597476942	7.45036235	6.839642743	6.623995844	7.103967387	7.090947442	6.932510768	6.668906118	6.103636736	5.746783191	5.817654921	5.643785387	7.12601754	6.258608845	5.946340547	6.668298898	8.764412861	7.442736412	5.800696693	6.761530779	6.915599137	8.076789287	6.438113303	6.227333922	8.273611423	6.203157824	7.289074546	7.501546647	7.208101801	7.575673862	7.249443886	5.689064377	8.285780725	6.448162923	6.807972493	6.857073809	5.423075134	6.563415705	7.553367897	6.935347007	6.704272334	8.690881107	7.191742174	7.320747578	7.550143851	6.578413244	6.530679344
200686_s_at	10.44083736	10.1233316	10.69243556	10.6128717	10.65593024	10.5026736	10.69790496	11.12949766	10.918357	10.52673359	10.30865645	9.877786982	10.74378775	10.66215413	11.29390213	10.90268223	10.8002981	10.51411076	11.74356875	10.41414804	10.86641707	11.06084139	11.67448168	11.51798799	10.05761408	10.55401483	11.93495563	10.16854957	10.7183328	11.08848849	11.07337889	11.40072031	10.90551406	11.63821679	11.4102369	11.20277978	10.57846041	10.33558801	9.909968346	10.81952468	10.93295658	10.53525801	10.29972252	11.43880733	10.1708082	10.51113758	10.79727904	10.16433709	9.340850732
200687_s_at	8.618231748	8.111579174	8.089786168	8.226174156	8.266973405	8.590026733	8.362096731	8.57720105	8.214271672	8.225055635	8.386652088	8.837980126	9.304650702	8.807670496	8.508335296	9.05474876	8.490907752	9.035002098	8.09421366	7.875182859	7.289163962	6.64461501	7.888118473	6.73900698	5.980955108	8.315464877	5.634014852	7.844558949	7.647381544	6.155330824	8.601622463	6.999337234	7.200301535	7.313905553	6.892113077	8.012809445	6.756640177	7.591690206	8.48913147	8.352016701	8.97909761	8.010301436	8.366919972	7.356014494	7.01830791	6.85008811	7.178837252	6.817940338	6.594161444
200688_at	5.736460874	5.647955659	5.652577822	5.558605174	5.282149039	5.962552983	5.652923339	5.353094149	5.627293577	5.5907238	5.629341276	5.954291951	5.842951599	5.491868808	5.775151743	5.257777554	5.700466008	5.518127447	6.370942762	5.553828868	5.563434077	5.36134174	5.95111615	6.024965078	6.031752814	5.534769677	5.985654864	5.938154894	6.187510577	5.619638483	6.199759046	5.996467247	5.351675537	6.216453666	5.646849723	5.612687597	5.77222316	5.374541652	5.173583074	5.765586133	6.798147155	5.929428524	5.604052917	5.61815613	5.404059669	5.497858022	5.540593147	5.10323692	5.438232827
200689_x_at	13.24671026	13.03975173	12.57978647	12.87921014	12.91037856	12.84328046	12.83408351	12.93618055	13.04429698	12.92037905	12.7395124	13.37167471	13.40139048	13.41143812	13.35507709	13.38232989	13.13210478	13.56814828	13.16603847	12.88190242	13.17639231	12.22186001	13.17826366	13.05009067	13.55275181	12.88558404	11.8505223	13.26105223	13.25771718	13.2331327	13.12847027	12.51097948	13.20190216	13.00047385	13.29055301	13.45958432	12.54331405	12.35839883	12.38883718	13.09524281	13.28619959	13.32238128	12.91990174	13.3181859	12.08561196	12.11820334	12.06872337	12.31153462	11.15577091
200690_at	5.415352358	5.201662402	4.979505457	4.680581683	4.846160185	4.804328078	4.926094767	5.100394418	4.894616738	4.900267339	4.768898306	4.79570362	5.218065562	4.976336561	5.248467849	4.885767408	5.464922943	5.870928644	5.803049315	4.976190314	6.286504406	5.329306149	5.622910824	5.86189786	4.896384363	6.857691914	5.7779958	5.074171178	5.301679386	6.733194313	5.221790291	5.780727364	5.218779614	5.565831795	5.765954703	3.95224744	4.785905093	4.76118193	4.949803265	4.684324844	4.485365273	4.730108064	5.199196606	5.16036151	3.748437264	4.969469804	3.770084857	4.364575301	3.874142043
200691_s_at	9.867990125	9.009167611	9.086320321	8.668749087	9.108402002	9.080292286	9.31287415	9.357660981	8.804003739	9.164547356	8.96499423	9.396455839	9.981619134	9.928711796	9.526506343	9.93568183	9.907209731	10.15950933	8.370833122	8.823001681	8.836461798	8.813879966	9.456931027	9.641353839	7.945976543	9.965677642	8.406121492	9.047159883	9.454781449	9.222130634	9.264811316	8.358237197	9.111545948	8.909819596	8.544403086	8.849900761	7.635713254	8.189481473	9.625620265	8.872982434	8.456159202	9.429976069	9.211649923	8.617006276	7.685242883	7.769469465	8.137859107	7.688010355	6.42049359
200692_s_at	9.87147133	9.268902079	9.043309678	8.981968954	8.978483374	8.86448117	9.228418438	9.165865659	8.943431578	9.151376063	8.894003705	9.366465928	9.848176352	9.374945505	9.485338054	9.767828822	9.996687554	9.900116671	8.769024775	8.753063662	9.435419485	8.688772668	9.406283106	9.731390168	8.604333109	9.675090369	9.305675799	8.647836931	9.645498206	9.748008685	9.084483906	9.432246769	9.405294229	9.43022553	9.478050237	9.448605923	7.938474242	7.644040234	9.673968881	8.857723621	8.527296032	9.530066915	9.123626722	8.680379537	7.808910654	8.202085302	8.002779782	8.013609102	6.993578701
200693_at	11.48169789	10.37155171	11.02143887	10.79657798	10.6895239	10.86224443	10.46050719	10.5587718	10.27674733	10.83592918	10.69391636	11.33107266	11.37651428	10.73086843	11.15731815	11.00646348	10.98787723	11.4000791	9.884065055	10.31081189	11.38760867	10.05116839	10.7709105	11.32375634	11.22897317	10.55626029	10.47466836	10.63924588	11.11147916	11.02997144	10.68251456	10.97673608	11.3482464	10.77514528	11.39374053	10.01114836	9.628618813	9.637534319	10.84849521	11.27445021	11.11695053	11.48294706	10.87511052	10.47300373	9.269012718	9.551679957	9.395999971	8.793436164	8.93306972
200694_s_at	8.848908751	7.981127192	8.582137404	8.704855933	8.411397786	8.748859208	8.730337732	8.542846765	8.571993212	8.430106726	8.41477856	9.030098809	8.990440499	8.706628966	9.45415732	8.971706162	8.702723122	9.033039558	8.557217682	7.748530365	9.013266993	8.764000318	9.077652255	9.172404349	7.800823062	8.75749386	8.837198108	8.706430704	8.5593042	9.528484934	8.805412702	8.262594064	8.684253208	9.319048078	8.998220083	7.810137599	8.113556131	8.042275005	8.212833939	8.284246536	8.431986935	8.523660138	8.066983173	8.813161918	7.337245202	7.943872804	7.708685807	7.140585713	7.488509627
200695_at	8.906286271	8.606336278	8.186782002	8.008730233	7.936742004	8.537039777	8.509225301	8.698698346	8.670941461	8.672680012	8.645646271	9.097557697	9.007617543	8.875087891	8.540198237	8.914473037	8.793994213	8.304970092	7.309128185	8.534717297	8.945951315	7.460754164	8.074292804	8.66250134	8.049300729	8.425861099	7.507346004	8.201637024	9.36973679	8.912513689	8.33024612	8.424816644	9.097131275	7.550184472	8.666210514	7.966131539	8.007398166	8.13496982	8.689684052	9.379639187	8.89451466	9.547748776	9.394334636	8.124831273	8.221676407	7.965148461	7.794766285	8.312515669	7.925246885
200696_s_at	8.882847227	7.811254831	7.248219527	6.917475034	7.403288033	8.159700529	7.785708935	8.314169604	7.704368553	7.591602882	7.186077096	8.715544	9.012816722	9.053212768	8.769323128	9.746664686	7.081078209	7.259540452	8.95509642	8.763237539	8.387200223	9.451411807	8.749905826	10.47583763	8.917314426	8.516963998	8.127261375	11.11236674	10.25495731	8.939502382	9.47140542	8.891428588	8.512257085	8.351061368	10.89270103	8.820859655	8.629875414	8.089235445	8.923954878	10.87470475	8.700091167	9.635995653	10.04229182	7.416115645	8.82922893	8.527467528	8.823129618	9.548967995	9.40084653
200697_at	9.264976371	9.492592198	9.924544026	9.572930497	9.76431807	9.985638446	10.24933399	9.998634707	9.705966708	9.841033434	9.909491676	9.507382181	9.102796484	9.015664897	8.872578841	9.042858829	8.71454293	9.198218928	8.706020424	9.602815607	8.766295793	9.037876199	8.301733513	7.850523692	8.951014496	9.483522647	8.539392835	7.831655159	8.660212993	8.861724845	5.499105272	7.888390538	8.937511024	7.862799908	8.078759057	8.704176184	9.448867179	9.842953693	9.302236829	9.750064461	9.479857435	8.357692151	8.321749569	8.484262732	9.160029422	9.221562083	9.422188616	9.098281932	8.921673625
200698_at	7.230659524	7.289529633	6.574654212	6.888725801	7.024960132	6.86537566	5.834574886	6.935921054	6.441477286	6.848791857	6.655023889	6.680460409	6.634334126	7.234047707	7.348126427	7.458593211	7.027098889	7.589402482	4.907052929	7.708272452	5.621855642	7.027754458	6.151800538	5.441012931	6.435634479	8.12531886	6.688631196	7.102410958	7.199531212	5.63220259	6.230711255	6.297465827	6.445336291	5.853600464	3.97453419	6.584765558	5.823252951	6.71902475	8.182915618	6.764322667	7.097347727	5.890981838	6.891960577	5.896611292	5.534225929	5.660207575	5.591314328	4.142215435	5.548300427
200699_at	7.008708357	6.7492451	6.125026914	6.393692775	6.527137828	6.663500474	6.966355192	6.516721549	6.378511498	6.276047933	6.342698848	6.968764421	7.113936555	7.158917527	6.992303012	7.088279198	6.795171425	7.160210198	5.650130352	7.790142014	6.348551519	6.478603166	6.76413273	5.788746182	7.541369347	7.695712133	6.608819608	7.016965844	6.725077883	5.251212469	6.013358008	6.36917707	6.430410884	6.369729896	5.552374239	6.059478036	6.505785945	7.519889371	8.194899035	7.111674289	7.656816956	6.930423857	7.194181011	6.880516762	6.321424083	6.280095522	6.324846652	6.404424428	6.123934446
200700_s_at	9.791607627	9.326919819	9.520316659	9.033433814	9.537901489	9.582062171	9.743980466	9.391123932	9.072517423	9.435494255	9.399620155	9.113169898	9.439156725	9.175306957	9.505608207	8.961736426	9.567904389	9.77599573	6.739537597	9.420122983	9.130618632	8.528304607	8.875865511	8.081907602	8.416667262	10.1611731	8.788697885	9.567835173	8.59833807	8.587678172	9.398816748	7.799419421	9.04743747	7.88146407	7.61632605	10.22625537	8.586248105	8.44317759	10.10284092	9.045778022	9.074527923	9.61691513	9.800542982	8.054403419	8.733539548	8.389864063	8.894888684	8.340902162	8.194996843
200701_at	9.047495551	10.7641298	10.08244102	9.91580896	10.10884904	9.720857951	10.03435039	10.01030695	9.889687658	10.38774589	10.31904676	8.839137136	9.103834371	9.222016599	9.250399862	8.853042592	8.406713568	9.200554674	9.378558122	11.03054768	9.799789045	10.37973841	9.01662181	10.43836806	8.874691914	10.33319418	11.75206087	9.190054112	9.844056802	9.950506018	9.634847262	9.492404842	8.713582162	8.620038043	9.327458287	9.028744199	11.30411239	11.74270542	10.33377441	9.241904181	9.733650736	7.978805684	9.778740539	8.918521622	10.18867144	10.13538356	10.21975014	9.97078867	9.783394054
200702_s_at	7.470390546	7.168279332	7.737722606	7.803626432	7.346174275	7.442795809	7.763625053	7.532814496	7.407910345	7.222960806	7.300688899	7.267682852	7.056066508	7.225865366	8.486458999	7.745755485	7.665342966	7.20730674	7.589094717	7.354423067	8.298756096	8.013900304	7.835469225	7.372071605	7.268569419	7.330995054	7.524955368	6.585865296	7.191210825	8.167871948	6.981648497	7.39430847	7.642898724	7.260270494	8.47801961	7.209792547	6.736309197	6.651431038	6.943038461	7.224304373	6.888373964	6.640009612	7.285777674	7.330608759	6.413955471	6.609003361	6.692069522	6.008369362	6.231433007
200703_at	10.90726347	10.60780024	10.45397192	10.87030368	10.78841113	10.54207022	10.01159988	10.55041362	10.18573681	10.58519091	10.40902171	11.38401476	11.20480413	11.20433996	10.22703029	10.31930705	10.41113927	11.56096291	10.31466913	11.3600076	9.998743465	9.379356802	10.63295887	7.90693049	10.83488036	10.92699091	7.460920518	10.53361551	10.17776086	8.611587911	11.51005027	10.29905566	11.13775986	10.78826176	8.691909438	10.38794255	9.487589646	10.60467002	11.25289902	11.76104845	11.89551596	10.63945022	11.37187237	10.83153394	9.285404671	9.326155149	9.941355823	9.365039096	9.186997396
200704_at	8.345610036	9.058532462	9.976820482	10.15895811	9.668721879	9.115898827	9.734622139	10.12991513	9.889940305	9.928457444	9.945633393	8.871964732	8.093136914	8.134465037	7.537241937	7.624508407	7.656999123	7.794317229	8.316720738	8.502498693	8.497039984	9.13786316	8.446043653	9.830547588	9.731964183	9.120326113	9.456030605	8.32045878	9.609944597	9.402024736	9.35056526	9.183974362	9.670947176	7.872967054	9.79068905	7.291249739	8.259466882	8.956475307	8.569841963	9.326744654	9.664365584	10.61598594	9.62569814	7.847785144	12.32743709	11.68550024	11.53237732	11.35844073	12.92869933
200705_s_at	13.63520239	12.96763047	13.20241737	13.18974953	13.36940034	13.23025526	13.01987854	12.94743622	12.9889445	12.97379997	13.05028886	13.90872426	13.58005735	13.57321613	13.46901211	13.84557841	13.42743194	13.62635464	13.49826349	13.03731054	13.48706711	11.99171512	13.43683695	13.43509601	13.5823219	13.1689813	11.37137523	13.09430017	13.66843945	13.58684226	13.88465862	13.49376359	13.39073082	13.7294677	13.50823235	13.52653832	12.31835126	12.23158537	12.41171528	13.44199646	13.47988795	13.37817905	13.24275889	13.3358349	11.78756652	12.05604199	12.46847339	11.93206041	11.2485424
200706_s_at	7.458029603	8.108958771	8.975484656	9.369180432	8.554065632	7.461792071	8.935712773	8.962427964	8.786493307	9.120036467	9.077349604	8.029914052	7.310085667	6.533348416	6.138956032	5.323614455	5.415907067	6.467871636	7.307785862	7.696689448	6.582610621	8.626427933	7.643812382	8.990407266	7.737943205	8.386022504	9.601397269	7.333342757	8.860448934	8.541595588	8.265403444	8.394739749	8.554337295	7.351326744	8.106951554	6.282681808	6.893207671	7.589360729	7.993096085	7.948159222	8.805851455	9.472673367	8.403115754	6.982184445	12.28261188	11.63423996	11.31531882	11.30823574	12.52218351
200707_at	9.005604708	7.107367043	7.677278109	7.408187731	7.93665368	8.376369647	8.56131153	8.642425673	8.480240932	8.529140088	8.226742859	8.971914234	8.874638097	8.417785019	7.827212262	8.436822592	7.514932737	7.339867001	7.73365067	7.776421299	8.685933829	7.551027165	8.426747092	9.050644692	8.085440367	8.986020862	7.121530694	8.567496066	9.071067562	8.86206754	8.738101602	7.704190579	8.803024758	7.724600383	7.883724988	8.292411031	8.093462274	7.982806576	9.784732658	8.799147243	8.163920243	9.62395698	9.027547669	8.555617403	8.0378775	7.732012318	7.610984914	7.162876235	7.929302491
200708_at	8.267613229	7.192277075	7.359706729	7.046597746	7.450664566	7.415070933	7.39134708	7.341920095	6.936062022	7.329767118	7.519923197	8.370916729	8.581786887	8.119274679	8.202655475	8.170325038	7.375758446	8.450634355	7.049072027	6.931238135	7.82019855	7.353832093	7.943818113	7.324689641	7.558390413	7.97338261	5.50794104	7.344836565	6.91037256	6.812171573	6.766073803	7.03612858	7.368561775	7.574711418	7.630633995	5.612540639	6.440170504	7.145761268	7.224574855	7.757272449	7.432648455	7.377249695	7.920754184	6.042304905	5.106426795	6.939073662	6.294400994	6.434458632	4.948935708
200709_at	10.31704726	9.747968864	10.05164368	9.475254067	10.14552333	10.1081921	10.43187104	10.07688223	10.1220083	10.64892543	10.54482016	10.11557786	11.00205559	10.04438143	8.808872385	9.601763025	9.445524272	8.983404028	9.746028093	10.73157165	9.093474368	10.56858627	10.0419497	9.914751577	10.34281094	10.86843524	10.60924415	10.26720189	9.932337313	9.909367657	9.276191102	10.22242299	10.38581843	9.47754488	10.37544242	10.67598437	10.34117768	10.70800191	12.08011162	10.82713075	9.160978619	11.10329178	10.81348283	9.218791904	10.58405847	10.13317567	10.29893354	10.71080009	11.21429589
200710_at	7.755174981	8.073343589	7.612336514	7.294098068	7.782977873	8.659053968	8.316739924	8.503110061	7.947615037	8.258028077	8.099843774	8.174671382	8.660139491	8.746865109	8.470292421	8.290950981	7.797007985	8.767343447	8.326013764	8.483604346	8.666386447	8.944678763	8.817446088	8.58584095	6.661011829	9.474522708	8.731008465	9.55352038	8.652421398	8.735200087	9.36190731	7.929032217	8.315687335	8.862675091	7.613937295	8.761399506	9.228793221	8.828247874	8.427286294	8.900438219	7.917766959	8.627522117	9.478202044	8.9745116	7.900262503	8.337303867	8.359605159	7.576765625	7.998481491
200711_s_at	8.761218267	8.232089922	8.961765153	8.354110516	8.333282653	8.00438524	8.356849397	7.951026738	8.059849321	8.300597674	8.042351354	8.545628513	8.78015233	9.066369968	8.688253344	8.960621594	9.153705909	8.96207721	8.464004583	8.571276277	9.489301577	9.061974035	8.894429239	8.677103862	9.349753696	8.640459997	8.786765118	8.133277056	9.298917882	9.680262159	8.89698204	9.092503637	9.168171098	9.367930631	9.781076563	6.74769869	7.80802893	7.835965513	7.944265922	8.33892762	7.818303608	9.234114446	8.440931284	7.964951618	7.556939009	8.513477695	8.127130085	7.41001983	7.690066411
200712_s_at	9.434973813	8.838258795	9.245380258	8.802177477	8.970508979	8.235776385	8.819433544	8.571364363	7.894675831	9.148402205	9.113025883	9.060566873	8.97060889	8.64709098	8.835521821	9.409424624	9.319664182	8.548810176	7.463685553	9.219438399	9.919410554	8.744693489	8.518831006	9.286563365	9.131355779	9.250113622	9.541738188	8.294131299	9.864407998	10.03999462	9.024985552	8.920192374	8.980158495	9.007441632	9.527331449	9.145467396	8.8981034	8.071518571	9.343536378	8.169653135	8.258076	9.260722335	9.096971735	8.094589825	8.693781336	8.845208813	8.541198302	7.183228298	7.771967403
200713_s_at	10.46138196	10.31836822	10.28937667	9.917270249	10.25576192	9.982391491	10.13344624	10.09852888	9.932021725	10.17899038	10.41507091	10.41633787	10.35108746	10.52268162	10.44142608	10.68424478	10.26910265	10.2955132	9.679659024	10.11464001	10.69148483	10.33433282	10.41354076	10.44649386	10.05579487	10.57184438	10.63447383	9.93934773	10.50720554	10.77451965	10.4488854	10.27734791	10.51421568	9.999748527	10.85342	10.16905891	10.21446817	10.09695469	10.51564089	9.647050362	10.09403712	10.84574407	10.11589978	9.806641239	9.878852421	10.08526611	9.613155616	9.469421637	9.174778993
200714_x_at	9.371843771	9.844765864	9.453106814	9.242074832	9.46033455	9.942095553	9.802593102	9.775622803	9.878791608	9.792831502	9.973533865	9.719252155	9.938889432	9.778234733	9.338313988	9.654744547	9.092053587	8.901454392	9.450108724	10.14632226	10.22679992	10.19570669	9.904809515	9.476570378	9.560546522	10.11984883	9.988240532	10.06367753	9.942021226	9.915346383	10.01102415	9.801770722	10.19441653	9.766851093	9.605276638	9.734452499	10.39544401	10.54898155	10.12993305	10.47145744	9.291575127	10.35581197	10.53043441	9.781372693	10.02791387	10.17567752	9.813748475	9.783614182	10.03451456
200715_x_at	12.80693463	12.72722554	12.27420285	12.6406902	12.47412912	12.39403307	12.35773739	12.49668414	12.38722118	12.5563866	12.48523805	12.72134859	12.74243718	13.13968881	12.88039199	13.0025992	12.50705001	12.71604902	12.68623419	12.34523085	12.27267672	11.1698511	12.56405343	12.73460783	12.82034586	12.00704225	10.53108297	12.60049159	12.87691504	12.93350487	12.56340959	11.78028125	12.25694965	12.87752908	12.95516742	12.43976924	11.69217208	11.53766482	11.06525748	12.55438528	12.74470664	12.82426938	12.0430189	12.8947833	11.37982076	12.07301225	11.87807817	11.58743303	11.06656024
200716_x_at	14.39277511	14.34388734	13.86922351	14.18617967	14.12265759	14.08089593	14.01099691	14.27729431	14.24366394	14.25228002	14.05585092	14.46353629	14.24938257	14.34562	14.42021596	14.24559023	14.175403	14.48036734	14.22869223	14.23999093	14.04089333	13.92123721	14.20226244	14.36243309	14.10771507	13.90065565	13.19720371	14.36201158	14.53527837	14.49205272	14.22471869	13.5735037	14.22951369	14.19171964	14.44875102	14.26756373	13.85578185	13.83823567	13.91094218	14.148707	14.46818605	14.44627555	13.95237196	14.53813154	13.77976904	14.06318504	13.83071928	14.24772993	13.1786269
200717_x_at	14.23389424	14.20859436	14.14884651	14.11363504	13.99687002	14.23409171	14.09561974	14.14807967	13.97161122	14.21943504	14.25772741	14.42998518	14.26903775	14.3517067	14.48894954	14.42232887	14.2810406	14.25180396	14.37938153	14.2498214	14.24788185	14.00731057	14.39553703	14.37657878	14.24959522	14.43280495	13.8771372	14.41564324	14.33011239	14.35367727	14.45505295	14.32102604	14.42740791	14.42775113	14.38412607	14.45334943	14.06444697	14.18811772	14.57912338	14.33949279	13.97193191	14.19021103	14.38412607	14.10381518	13.6988627	13.76108195	13.9047491	13.62689063	13.46032182
200718_s_at	11.82147036	11.46027911	12.10404749	11.94426712	11.80673992	11.7532942	11.51584707	11.62411006	11.5048479	11.64367778	11.80175011	11.7062212	11.67116874	11.38081851	11.70155029	11.67592714	11.98232851	11.80191853	11.47903173	11.66665245	11.85887889	11.36430456	11.72099557	11.56190717	12.21082699	11.54793365	11.78046436	11.54064475	11.95674563	11.65206391	11.83361615	12.21807322	11.98435479	12.15040021	11.93187354	11.46056971	11.46821112	11.71067831	11.64606938	11.77741251	11.41522933	11.32049338	11.3225687	11.41899378	10.61273527	11.03439147	11.29185211	10.95839965	11.01136968
200719_at	7.195025489	5.576657403	7.487970334	6.893883397	7.078312084	6.64324806	7.700283029	6.621398038	6.616605014	6.710495933	7.071182692	6.279282684	7.153527284	7.52154036	7.913869879	7.41709148	7.855427041	7.138319696	7.088513078	6.54260267	8.820383672	8.705692101	9.089257205	8.602417258	6.708134561	8.118013058	8.369977204	7.146824358	7.980413814	9.003372611	8.380369585	7.905979763	8.19843858	9.014213638	8.401168114	4.941502464	7.088492281	7.05641305	6.255627528	5.997766371	5.694981677	7.556463023	7.497436209	6.338085377	6.628832821	7.091306943	6.554526105	6.032645928	6.249278442
200720_s_at	7.294560548	7.331154647	7.240899173	7.257012685	7.018481033	7.160282656	7.227678488	7.317336054	6.922163531	7.31917188	7.363919052	7.109416956	7.151089332	7.123698128	6.786336012	6.905011244	7.076397043	6.88668368	6.523401591	7.911761043	8.122711282	7.647618145	6.990074515	7.917499313	8.261722139	7.914791302	7.522458268	7.094912369	7.750328388	8.306497138	6.633868195	6.342306735	7.278735896	6.960474729	7.168389964	7.091222767	7.550419415	7.240784169	7.988576271	7.502292722	8.045304507	7.997094068	7.430290326	6.312790804	7.384458128	7.78191976	6.937731863	7.210261216	7.601435186
200721_s_at	7.431853796	6.430532855	6.637813235	6.831261418	6.834835348	7.39704326	6.819353226	6.888996332	7.110738862	6.876356691	6.768412056	7.292214786	8.024093531	7.672680431	7.045509968	7.410438469	6.735940646	7.116649033	6.54940242	7.78112561	7.671449388	7.053104209	7.51176332	7.274687884	7.743580372	7.231068997	6.687705109	7.13650249	7.353412038	7.759615516	6.889794213	6.53120333	7.356666136	7.042816823	6.310414453	6.747141378	7.382683315	7.557504849	8.212021915	7.349363517	7.975531425	8.246340373	7.533948096	7.037989505	7.343837331	7.647808747	7.068128369	7.409134875	7.491940311
200722_s_at	9.599656392	8.838175017	8.65060214	8.276243337	8.502805405	8.266269901	8.527639056	8.822628632	8.115616187	8.710876367	8.674411929	9.332911876	9.354306768	9.008242591	9.326074886	9.654610373	9.908397652	9.392309165	8.154303301	9.654851556	9.615701335	8.173357558	7.93317023	9.096857488	9.48013494	9.092809751	8.345795794	8.40567149	10.16694978	9.395145107	9.215109392	8.72419603	9.271319063	9.664743196	9.183570744	9.755609057	8.66313276	7.728913408	9.395585229	9.259956724	8.592923671	9.619912925	9.694816766	8.601177465	7.938989718	7.77812994	7.92960609	7.986598301	7.971532265
200723_s_at	11.3819014	10.48886273	10.53063364	10.27668557	10.49074789	10.08201387	10.18417191	10.18363412	9.84247509	10.39287308	10.52184794	11.28638001	11.20229754	10.83600593	11.03556133	11.26255879	11.2692362	11.23244051	10.12512546	10.97421909	11.07822781	9.53682732	9.906771059	10.32696783	11.10709688	11.25868346	9.518447366	10.1661063	11.21282691	10.71185429	11.0310295	10.61652994	11.04214766	10.81239252	10.64235014	11.33525815	9.736051381	9.808138942	11.05737531	11.30065948	10.81325506	11.35457839	11.22255455	10.50451219	9.098392831	9.103346456	9.388253833	8.929846717	9.191764886
200724_at	4.155933443	4.196188066	4.15077514	4.148306882	4.105071248	4.186642825	4.176355705	4.091395867	4.192104782	4.068886565	4.13873326	4.650123717	4.127482446	4.161571052	4.148877693	4.454460337	4.281084995	4.14459454	4.173478126	4.480428187	4.157059278	4.191119367	4.178075428	4.455084855	4.203949447	4.126596277	4.211695968	4.188836316	4.274786147	4.34909097	4.154926737	4.727024882	4.186486443	4.282755894	4.159938669	4.195664121	4.208643999	4.222254317	4.071486472	4.274749816	3.970525317	4.22484173	4.216045752	4.06991993	4.167763756	4.127213041	4.202437194	4.227187794	4.676216271
200725_x_at	13.72827919	13.76929343	13.51789472	13.78410505	13.7062678	13.6350232	13.58224637	13.82325201	13.61810782	13.69985183	13.70083301	13.92459655	13.68982335	14.01310846	13.85185965	13.90711754	13.66645512	13.75657099	13.71723857	13.67874359	13.6687445	12.94225618	13.81850337	13.88741525	13.67606264	13.51791944	13.00407752	13.74421943	14.00794007	13.93173821	13.87924439	13.10704555	13.68279579	13.70455961	13.69797899	13.46020193	13.65364022	13.27186054	12.80488646	13.87352788	13.86259057	13.90197071	13.65524986	13.8232589	12.97873585	13.31070091	13.20464441	13.28879345	12.51518127
200726_at	10.26369591	10.20206978	10.21907563	10.19790453	10.15024821	9.918646029	9.984931314	9.709385622	9.403671402	9.942042876	9.981469079	10.26244737	10.1974408	10.13767048	10.02175433	9.972315181	10.19285459	10.21558448	9.812427176	9.755872941	9.453957652	9.80626121	9.81978387	9.716402337	9.386522739	10.5858504	9.667282256	10.27670501	9.501736868	10.07103704	9.574993188	9.300023178	9.459726213	9.743226634	10.21519072	10.00011708	9.605411906	9.941194847	9.703065794	9.089568603	10.05906464	9.533790479	9.93952646	9.39974108	9.176419286	9.600880781	9.733433179	8.439583336	9.04437934
200727_s_at	7.812693578	10.13212752	9.363342538	9.101039998	9.245979371	6.617511781	8.313441114	7.724480326	7.076578003	9.633777714	9.758962356	7.524075437	6.590414062	8.166524436	8.292757667	8.07904483	8.730870437	8.639318518	7.013722567	8.834885789	8.662405794	8.280450589	7.041916246	6.222548411	9.157263625	8.329140231	7.893228488	4.961484163	4.46324413	5.765586133	6.19951848	8.359527844	8.666596498	8.354084737	9.807260122	9.244257939	7.554837882	6.258568194	7.966233794	8.474811671	6.139260262	8.963346896	9.391393495	3.597915201	7.568032483	6.431519963	8.652116976	7.51248117	8.550162766
200728_at	10.81211358	11.74911286	11.274403	11.43812611	11.50538999	10.79301712	11.33259833	11.42770558	11.13039672	11.67597846	11.64023603	10.29156672	10.69370211	11.04574016	11.17268358	10.65206271	11.12227574	11.12938666	11.0454663	12.34203374	10.9505307	11.62078881	10.90130922	9.699217841	11.55909699	11.38779788	11.15133319	11.38159266	11.41760316	10.21988185	10.97694213	11.39137046	11.17257747	10.74629938	11.61406018	12.01465443	12.035221	11.61356191	11.54536726	11.16421395	11.22066426	11.67149649	12.18318209	11.08000684	11.77857233	12.0162363	11.80435727	11.68456123	11.74915222
200729_s_at	10.25411888	10.9473723	10.28086546	10.39697679	10.50722712	9.748831785	10.38424463	9.848874868	9.621185898	10.71493657	10.90181	9.125983839	9.592769128	9.864566333	10.24807397	10.1458024	10.11923441	9.937603607	9.854271713	11.46555096	9.721390886	10.49242969	9.542220292	8.492183565	10.45392673	10.77609773	10.156112	9.993451725	10.40521389	9.561676141	9.958218492	10.85110985	10.15508481	9.759638306	10.83385537	11.16147522	10.54601896	10.1777967	10.58121894	10.00534192	9.882019765	10.25992255	11.12891194	9.168428615	10.56543745	10.7318655	11.04372911	10.50691363	10.85928102
200730_s_at	8.538262817	8.832874388	8.292159054	7.028113442	8.065350391	6.572534656	8.542695542	8.073578825	7.284703251	8.23770001	7.715841489	8.505582267	8.770304264	8.92668262	8.842756628	8.213407178	8.726067929	9.242067739	7.415648698	8.458332301	9.588789849	9.390227672	8.319072307	8.761800621	7.703183685	9.292647818	9.663218152	7.239736464	9.047382746	9.075303417	7.547299628	8.750484812	8.36796289	9.200096159	7.963447124	6.57371536	7.4639216	7.058538984	7.803025231	7.309378517	6.953087897	7.908324019	8.104207761	5.356395289	8.000478148	7.873657554	7.23022654	8.096836322	7.546173933
200731_s_at	7.998218678	8.742579147	8.405662812	7.565124083	8.674572349	7.576980191	8.888540073	8.276027087	7.881623594	8.33830543	8.212507311	7.622272272	8.31276579	8.557382829	8.400776166	8.110551709	8.756521171	8.67324534	7.530637493	8.355621277	9.162426868	8.652145597	7.870527217	8.409390549	8.018143887	8.838007896	8.991926122	7.778487069	8.701171615	9.021928875	7.831077	8.901427051	8.82519344	7.761490308	8.216025327	6.947490091	7.969663213	7.315203118	7.498599038	7.417722252	7.45125102	8.441817979	8.308106462	7.276132626	8.5257959	8.474561804	8.016108792	8.323815775	8.095231425
200732_s_at	8.341534227	8.907737061	8.951165824	8.483491552	9.448007124	8.39952162	9.468417378	8.963379128	8.761157429	8.951998381	9.008435923	8.516308034	8.926207936	8.793263376	8.372704415	8.274344163	8.09386396	9.044017482	8.282475011	8.471329752	8.693994871	8.500661824	8.24880477	8.392189916	8.466912054	8.78878957	8.765465101	7.714068596	8.905138981	9.083313556	8.222374341	8.954985813	9.388788296	7.811908096	8.737007686	7.389259739	8.044479009	8.019691505	8.097212087	7.684992091	8.674206403	9.478144895	8.683473878	8.083757633	8.448115554	8.669051717	8.148409936	7.998355482	8.418265216
200733_s_at	8.704648541	8.757073859	8.990580467	8.043156239	9.0219825	7.709865754	8.905735864	8.389146818	8.127294353	8.647442707	8.383558194	7.686075823	8.680312855	8.383836993	7.830611342	8.404965856	8.112068057	8.623091573	8.25289755	8.54815002	9.861222347	9.120420509	8.600941937	8.550034419	9.22172805	9.333693225	10.47536611	7.671884344	8.6905972	9.603800653	7.725807439	9.684243391	8.590385002	8.74720004	9.099078322	7.727188941	8.24346373	7.708204742	7.829723262	7.471528163	7.968117806	7.252170896	7.837503298	7.330558085	8.119811727	8.46549436	8.156727002	7.662884479	7.965436251
200734_s_at	8.678541735	7.557377485	8.374504776	7.886581305	8.204831905	7.943227319	7.720300631	8.339638169	7.850523308	8.136620642	8.161366604	8.834514423	8.756259357	8.319864288	7.59170838	8.148440834	8.497439993	7.857908614	8.56401583	8.744659408	9.855974404	9.19069497	8.571804628	9.604561007	10.16989608	9.04141067	8.827478116	8.064867451	8.856080141	8.549730348	7.761537909	8.573489166	9.222118818	9.021421171	9.826015702	7.974226765	8.016675658	8.124183859	9.933606389	9.296001962	8.568383992	8.723701165	9.071954931	7.842898025	7.973584244	8.376302758	8.219752686	8.030138391	8.560712452
200735_x_at	13.6762796	13.92193135	13.62020683	13.72493134	13.62674174	13.70044538	13.50412295	13.76043443	13.57878373	13.82410248	13.90808727	14.14377051	13.92697495	13.74371182	13.96670232	13.868424	13.76241996	13.85416624	14.04737388	13.76898304	13.72273192	13.54617535	13.73499539	14.15100285	13.96125669	13.73481941	13.37228869	13.7804676	14.16771698	14.23750427	14.09845084	13.88595205	13.96644456	13.98710519	14.18712804	13.69622341	13.67999609	13.81146315	13.21531623	13.7820019	13.84872285	13.90223934	13.50094486	14.17570616	13.25403457	13.64174191	13.75422926	13.47162662	13.0629388
200736_s_at	11.13650671	11.09968602	10.84381167	10.52071368	10.81015142	10.58397805	10.68777889	10.86052729	10.62146211	10.76986034	10.56116983	10.80264949	10.51372773	10.98945575	11.20216771	10.66648852	10.83926631	10.99842678	10.71945617	11.97401374	11.94570112	11.30015575	11.8020119	11.96643919	11.2211226	11.90420235	12.14763235	12.40579253	11.03099417	11.14285588	11.19069115	11.33959469	11.25663736	10.73175313	11.92680807	11.58670143	12.04920398	11.97788558	12.14541055	12.17041694	11.06571855	10.9512344	11.51657714	11.61511759	9.819182811	9.41663186	10.60187346	10.10423569	9.555504228
200737_at	9.875259808	9.948449785	9.523956124	9.371350915	9.517468145	8.977440814	9.502660468	9.465338692	9.110251687	9.665510847	9.428973543	9.675498334	9.995020016	9.177392214	9.284216785	8.886115499	9.452411896	10.01986341	8.631493543	9.975698785	9.881733466	10.03705743	9.375895768	9.235155946	10.59052245	9.91934512	9.911558508	9.442338547	10.26134044	9.747911685	9.454575534	9.460268861	9.536115261	9.393559924	10.4186998	9.855266775	10.24509141	9.717291281	10.75002123	9.555517015	9.719182835	10.16261118	9.931801085	9.307392713	9.799323628	10.27310779	9.787590669	9.744449258	9.972892366
200738_s_at	11.86721969	11.83077373	11.74737771	11.68470533	11.71896993	11.53155292	11.57455962	11.48680921	11.4307227	11.55160357	11.62800314	11.5882118	11.71598897	11.1218145	11.4774727	11.23977905	11.68831676	11.93367839	10.92947509	11.80933645	12.08591455	12.09697437	11.83711715	11.40420976	12.32564953	12.27681333	12.36934168	11.50117919	12.09299505	11.72741728	11.67894581	12.08877112	12.05677088	11.81284841	12.39177034	11.96403749	12.16845161	11.81397923	12.46019374	11.72711767	11.80167315	11.35424626	11.45571348	11.32757762	12.13051884	11.912659	11.81090292	11.46226895	11.90091362
200739_s_at	8.552567642	7.640617215	7.823149398	7.408296804	7.731425634	7.823739039	7.960955833	7.83328161	7.469165737	8.007922259	7.966256091	8.410031981	8.396126293	7.275589004	7.429283222	7.457133069	7.406151943	7.708298697	7.205458202	8.520458593	8.169358039	8.244886616	7.712849166	8.54721726	8.529192951	8.557447867	8.228585196	8.18384938	9.127416984	8.827694505	7.637167461	7.451976845	7.786590236	7.41437203	7.978844746	8.122411771	8.025829443	7.781241057	8.097815419	7.681880589	7.773728864	7.776334202	8.462644556	8.228444859	7.298472101	7.429077125	7.169784037	6.859555201	6.247006853
200740_s_at	10.36223118	9.189154922	10.169288	9.802092011	9.991719022	9.9618191	10.03882139	9.901817546	9.519820453	9.707088845	9.975816255	10.20375696	10.05795886	9.816516639	9.827760255	10.200654	9.774034718	9.930800052	9.495284693	9.670103303	10.578444	10.09559776	10.02929879	10.43852262	11.04427066	10.31769671	10.08196532	10.06373636	10.61672722	10.59373682	9.605893658	10.03996102	10.08059508	9.377339213	10.40490331	8.963987259	9.135687661	9.399609231	8.786908112	9.425836958	10.18394486	9.17969936	9.737670673	10.37568221	8.202234868	8.707306504	8.707433593	8.180021215	7.725840568
200741_s_at	14.22958669	14.35228828	14.43645752	14.57118581	14.3071549	14.26218187	14.21519587	14.25796178	14.25965659	14.36804337	14.36874912	14.00579895	14.01260318	14.1829168	14.24391115	14.19317582	14.20190612	14.08872972	14.65704916	14.40686721	14.28540259	14.19442047	14.39170676	14.44596067	14.40596821	14.16910771	14.49675372	14.2745208	14.35211118	14.39471157	14.42298293	14.23619847	14.21053404	14.63888307	14.44585694	14.60290718	14.41742113	14.47246655	14.02727376	14.29574922	14.32091912	14.0105179	14.20935831	14.53197799	14.22203542	14.2536948	14.01511746	14.05660544	13.53564373
200742_s_at	7.969823845	8.749666221	8.963956378	8.783694824	9.197448226	8.369494421	9.020396008	9.133318238	8.919780724	9.718742283	9.640207924	7.94384245	7.823115146	8.251621198	7.421980574	7.873554694	7.059979039	6.973154575	8.201187563	10.22770191	10.01366558	10.15494884	8.566460908	8.879138786	9.371948011	10.2956398	10.36182731	9.085550478	9.157104051	9.806895079	9.407384714	9.715344519	9.511153377	8.531730392	8.72658472	10.16576545	10.4687739	10.26338714	10.99581565	10.3559919	7.702128839	8.959429655	10.53584287	8.885887302	9.114808842	8.677807432	9.057995332	9.17826531	9.26447536
200743_s_at	9.207750646	9.65500345	10.11255472	9.94294489	10.431699	9.943683542	10.08701517	10.30111517	10.08419961	10.33705479	10.46783068	9.47065902	9.356365328	9.366813341	8.948018095	8.888264078	8.258926001	8.572424079	10.14191958	10.89287099	10.70918845	11.3235593	10.25360358	9.840211787	10.55669625	11.10819159	11.43614232	10.5085043	10.11445174	10.59960245	10.3031189	10.58987079	10.32996361	9.89404791	10.1681297	10.82008257	11.32839167	11.41142856	11.49029776	10.94833891	9.332987952	9.819456485	11.15509659	10.37535555	9.957952234	10.1506981	10.10756285	9.59770892	9.623967909
200744_s_at	9.386810282	8.911355111	9.193375631	8.999927467	9.053488369	8.543076092	8.918635395	8.982222214	8.769302295	9.311053527	9.482818971	9.073447173	9.012328992	8.55058335	8.682775281	8.592275422	8.986270863	8.980432786	7.589916636	9.738000912	9.741628122	8.907566745	8.260257375	9.446253195	10.20146128	9.06353796	9.051475166	9.038407789	10.03961022	9.699070459	8.561741017	8.899350183	9.240855321	8.702202922	9.690944584	10.05845508	9.373852018	8.995542707	9.709274394	9.07398102	9.213377838	9.698965786	9.499414128	8.041351703	9.724779856	9.645769917	9.736595477	9.3894789	9.923718637
200745_s_at	9.898345724	9.554216006	10.02390653	9.825846583	9.913416279	9.419687519	9.868511574	9.720930993	9.412731862	10.14391129	10.39230408	8.983438016	9.436710495	9.283070738	9.429942324	9.327462904	9.213301898	9.182089046	9.216703084	10.64670988	10.78720585	9.969156383	9.883970361	9.841281742	11.20123957	9.978804301	9.484016563	9.552198561	10.55270221	10.18944682	9.684031437	9.970175377	10.58765034	9.302851952	10.69862844	9.733570507	9.912763601	9.980463346	10.1940508	10.23431258	9.627005508	10.70230835	10.06229689	9.167496671	9.878135084	10.02678089	10.14441236	9.401077385	10.31631086
200746_s_at	10.11073202	9.765283	10.21348973	10.29240023	10.41421562	10.10967944	10.10289222	10.3765498	10.27189481	10.35379584	10.52149513	9.799003161	10.01789573	9.809972801	9.625219637	9.743371668	9.260455642	9.608777548	9.98398141	10.59030569	10.65136567	10.3438957	9.991355679	10.22757339	10.8489549	10.15323353	9.688752909	10.30768706	10.76745458	10.61046912	10.12719354	10.08589268	10.53802673	9.908638315	11.03395954	9.671351614	10.33635366	10.50125488	10.30563226	10.29705674	10.71457556	10.9876999	10.3865913	10.14297286	10.57522662	10.44907132	10.53243235	10.16442026	10.63043251
200747_s_at	8.255484611	7.470590675	7.431378282	7.833692864	8.038165214	8.16980504	8.131668714	8.261294942	8.400983268	8.172152416	8.00959035	8.312502751	8.405746164	8.03519242	8.144303512	8.173261511	7.515680531	7.721320344	7.772326206	7.570016364	7.417752093	6.671180571	7.817891626	7.020871411	8.19411245	7.138327536	6.811266727	7.873069518	8.363370087	7.713395692	8.149704755	7.853523017	8.133132208	7.570681751	7.359522594	6.982656448	7.209302211	7.784588074	7.311985499	8.513017596	8.426459089	8.480972977	8.183940246	8.720679175	8.009080678	7.893209321	7.906731993	7.40835948	7.878564655
200748_s_at	12.62339999	13.69765127	13.56662539	13.0297031	13.5044268	13.24625874	13.46901886	13.5159621	13.22787363	13.65446596	13.55419767	12.24074426	11.88532107	12.47165452	13.05410472	12.79252916	12.60225782	12.70112196	11.96591107	13.78001248	13.2904667	14.41866538	12.37161248	13.96351112	12.76979035	13.4474098	15.28876183	13.01793364	12.81859784	14.29582158	12.18293361	12.02078498	12.70965582	11.89049918	13.14339978	11.35113049	14.1500378	14.11970652	12.41947713	12.04534449	12.79189081	11.50851141	12.11678268	12.24778111	14.8101867	14.49915848	14.18836224	14.08730419	14.70535533
200749_at	8.159794179	7.496494875	7.358891155	7.555409541	7.496514651	7.291290937	7.34446748	7.42332359	7.248271148	7.323281354	7.251156396	7.725551879	7.618387347	8.569572814	7.953228225	7.867781004	7.899329565	8.568671186	7.221460293	8.153309297	7.465974359	7.349741016	7.16715918	7.377224998	6.802882559	9.255320287	6.40977357	7.941849539	7.936082125	7.584596706	7.800118433	7.313724902	7.749596107	5.937417926	7.404808417	6.529720529	4.89183783	7.028816895	8.215108979	7.082445691	7.655770404	7.072490791	7.653742417	7.402099546	6.583173884	6.430004823	6.410338427	5.887195976	5.469826699
200750_s_at	12.23991067	11.50855936	11.32640743	11.32298563	11.12321897	11.65316625	11.4608587	11.51325902	11.04779988	11.31459365	11.20007567	12.0064162	12.09472463	11.77098032	11.84652511	11.89578768	11.99354143	12.41847531	10.69476295	10.69589858	11.3033362	10.35746976	11.13008633	10.73947562	11.53450568	12.01110544	9.600536352	11.54246957	11.00858407	10.96077559	11.40061924	10.65654684	11.06416759	10.89889578	11.01949792	11.8067098	9.98742193	10.04623694	11.75761254	10.68602471	11.7238851	10.92302242	11.53897666	11.24400155	9.510178887	9.793115238	9.78950412	9.429763342	8.693493007
200751_s_at	12.01769078	10.61243067	10.80268571	10.76456727	10.83133726	10.37333581	10.75489439	10.83350597	10.27249659	10.79350139	10.69365648	11.09756326	11.20594445	10.57429835	10.66518156	10.89068528	10.78885397	10.94660082	10.0269179	11.69162787	11.37073957	10.37239135	10.96898712	11.2879507	11.75478421	11.19175383	11.01865222	10.85327569	12.0458013	11.51717086	10.53482831	11.78665445	10.99361441	11.19828558	11.16094361	10.86118162	10.47520783	9.843234146	11.06198408	10.99118336	11.14183855	10.14143479	10.41138147	10.28087764	10.17002785	10.79317112	10.17737378	9.992428853	10.67964991
200752_s_at	6.716782337	5.961654743	6.44219094	6.043801193	6.611062326	6.875028999	6.617291402	6.811624036	6.752880675	6.665339454	6.391326948	6.705767944	6.994886208	6.825636309	5.867133826	6.882153579	5.639414081	6.001503546	6.549317324	6.251548394	7.35014575	6.69837288	6.678436634	6.987101043	7.478144072	7.183405723	6.151382354	6.974315081	7.290087481	6.998934613	6.203843773	7.309998039	7.986907517	6.796165396	6.949475841	5.561927375	6.801642785	6.982168868	8.189679443	7.953265852	7.526228776	7.37982012	7.683208722	6.750610634	6.610748491	6.582807509	6.323803536	5.962596118	6.670010722
200753_x_at	9.476929209	8.786564924	9.051061472	9.196724734	8.977331979	9.058668382	9.04090271	9.155736629	9.091030241	9.053864786	8.714458784	9.445829485	9.269531091	9.089193401	9.373136703	9.800031925	9.540184209	9.605065124	8.363980441	8.372092853	9.466981754	8.596436667	9.130683114	8.670513732	9.451862126	9.357805477	8.688666931	9.002220077	9.242970021	9.252736336	9.140954986	8.890276764	9.024337632	9.09968387	9.079061218	8.883172429	7.73037012	7.842104534	8.974370146	8.449317733	8.731702661	9.087084174	9.177524162	9.444834418	7.876730476	8.087479913	8.221045703	7.555625356	7.629318656
200754_x_at	11.81423677	11.30012591	11.55524436	11.2869389	11.62902504	11.86218807	11.56305793	11.63586843	11.78136943	11.61231139	11.75443841	11.95027764	12.12737979	11.7788837	12.16142756	12.08477993	12.08358105	12.45059945	11.33359486	10.73263922	11.8282144	11.37086571	11.36730702	11.22136581	11.97217726	11.78818982	10.72216057	11.72638984	11.36980082	11.48975815	11.83895701	11.41394291	11.67894581	11.37300917	11.51331525	11.22647588	10.4937735	10.77722061	11.52670713	11.40334161	11.43567073	11.87717131	11.9694655	12.16681958	10.82119919	11.10215511	10.80013742	10.85644621	10.49005397
200755_s_at	6.870245971	5.498398299	5.807122076	5.594742011	5.911836114	5.806681611	6.438540583	6.160113692	5.767034641	6.016618966	5.92775315	5.762724255	7.229095666	6.455899368	5.520061475	5.688731925	6.199503669	6.245613192	5.715565085	6.259630967	8.050790005	6.233296672	6.899219886	5.821323068	5.544720629	7.20959499	6.24075122	5.977708996	6.832068264	7.062899296	5.83428425	5.683559404	7.027157264	6.854288964	5.438753921	7.006038019	6.365225796	5.826140226	7.848994693	6.161453251	5.513429239	8.418175435	7.265363206	5.720468517	5.438563024	5.483727759	5.095977055	5.850713723	5.677669174
200756_x_at	5.788866907	5.574585832	5.698648685	5.535013758	5.52411026	5.495869007	5.560392261	5.815902894	5.137945626	5.55308206	5.677823459	5.761937804	6.029803287	5.555936419	5.546417383	5.55941023	5.605363544	5.541624395	5.553797372	5.809031277	6.699893627	5.771180883	6.331731703	5.642480228	5.21037289	6.418707372	5.583210264	5.571039871	6.241475881	6.599962735	5.379548273	5.551903819	5.66538706	6.253227184	5.329845643	6.180065596	5.59170092	5.563085287	6.56958095	5.677854431	5.418479292	7.135001835	6.449174848	5.552007579	5.550563377	5.567664747	5.436736543	5.45291219	5.258945533
200757_s_at	7.833444167	7.542475636	7.105483791	6.821980125	7.224157618	7.668003845	7.549108163	7.294749098	7.385264484	7.521706051	7.491803162	7.643251183	7.957045303	8.220767667	7.858804089	8.198127216	8.379621593	8.676611659	7.5423436	7.255594354	8.130548299	7.660558878	8.23875064	6.627095729	6.460597498	8.460629898	7.120351217	8.204745661	7.639105117	7.652396176	7.555839271	7.594757017	7.930502121	7.667534585	6.631076716	8.116177176	7.577049148	7.728181794	8.723629769	8.059723926	7.152651753	8.38995968	8.076240176	7.212011467	6.058197537	5.345842274	5.91117523	5.267480585	6.340553555
200758_s_at	7.738069164	7.069144734	7.003124091	6.759143292	7.069529477	7.136574592	7.111819029	7.474298287	7.345658574	7.080601548	7.035744768	7.404666318	8.028564111	7.62298677	6.985722561	7.461935016	6.973414036	7.866655487	7.303421386	7.529620002	8.03574753	7.645792162	7.918053995	7.951818498	8.454730873	7.453527727	6.681231527	7.344470601	7.541414093	7.587428807	7.302072301	7.426727973	7.915282474	7.576089429	7.265370866	6.899747268	7.618366705	8.122280604	8.534813301	8.73662386	7.230364014	8.779935859	7.261595231	7.748271231	7.52043075	7.419600972	7.010900495	7.454410438	7.299642492
200759_x_at	7.469901461	7.287952481	6.999857734	6.79138305	6.988439099	6.986255191	6.922555293	7.190584454	7.183284907	6.824831434	7.112339903	7.190147921	7.621522936	8.142558672	7.363604484	7.468572878	7.404786156	7.624400813	7.586717316	7.304173424	7.510834633	7.642024448	7.80036896	7.53173974	7.855643626	7.481207929	6.975053324	7.210578986	6.807758856	7.313502582	7.352175241	7.688271496	7.422560124	7.523972801	7.278563573	7.487504358	7.915463248	7.589704951	7.82151026	8.559283365	7.207554207	8.345473804	7.663054547	7.615325081	7.239408304	7.361567791	7.363050256	7.336215568	7.170058626
200760_s_at	10.07435513	10.79528768	10.92152418	11.39172799	10.81876756	9.704605689	10.06589628	10.22172399	9.877531014	10.65256136	10.87065565	10.43410621	9.702220506	9.999427937	9.910688483	9.854470134	9.439579456	10.01460713	9.854068258	11.79393802	10.84717623	10.34568469	10.27226906	9.655793474	11.70941365	9.84912533	9.706594089	9.024618156	10.32649316	9.330856036	10.46170466	11.1900648	10.93792199	10.03777124	11.70051826	10.50397382	10.90911817	11.05553836	10.83158014	11.73674636	9.990383422	10.33892679	11.00953487	10.29255845	10.81425735	10.67115461	11.10366572	10.5838658	10.68615673
200761_s_at	10.86184054	11.33378354	11.26539664	11.63612689	11.45846702	10.83486642	10.57416139	10.89556834	10.76068765	11.06424385	11.06117053	10.96814879	10.54805684	10.97359088	10.73137516	10.54538672	10.04478394	10.59846688	11.26797569	12.38114424	11.05048139	11.38242578	11.61047298	10.30426625	11.6687245	11.07602364	11.22255525	10.35307222	10.98359785	10.10389376	11.46444034	12.33248646	11.7088005	11.39653568	11.38519998	11.18145375	11.55778074	11.93887626	11.55757797	12.55372562	11.30485438	10.95533511	11.47109003	11.37417989	11.30705803	11.28550053	11.38408938	10.88182606	10.98191512
200762_at	8.69544278	10.11624503	9.425326225	8.927877002	9.597224723	9.013722347	8.957607434	8.700554692	8.909341352	9.69846529	9.493699796	7.540083947	7.83171293	7.96630742	8.569485867	7.654883016	8.30120116	8.587629889	7.94258047	11.54520083	8.683093507	10.08334992	6.246854591	9.760264242	10.21643221	10.44407687	9.734153338	7.820508518	8.674710505	9.221488456	3.350806842	6.311946824	6.063508941	4.340635669	9.246871639	7.491714594	9.412787826	10.74603232	11.53102197	8.234245954	9.690446137	10.17463585	7.996209258	6.079605195	8.481223046	8.075945189	9.235210654	7.912011161	7.78031637
200763_s_at	14.53143035	14.46884676	14.46162231	14.51800128	14.49611885	14.4245811	14.37768606	14.56930158	14.40858231	14.41622751	14.31305307	14.54435202	14.43720208	14.56000755	14.6550982	14.77793383	14.23749748	14.66283928	14.40934094	14.51035882	14.5377796	14.15962123	14.7261207	14.58780369	14.78239431	14.3659279	14.09397722	14.74545827	14.64184987	14.64158449	14.86450605	14.27582091	14.4315183	14.49348598	14.58674464	14.8597442	14.73729717	14.69958012	14.41062757	14.60521479	14.75476918	14.20087932	14.29393881	14.90428833	13.82960347	14.06976261	14.07892094	14.09534343	13.56225814
200764_s_at	7.518902671	8.040257555	7.63077049	7.596283163	7.655675762	7.743059059	7.576782553	7.803494286	7.662741223	7.720908004	7.549324924	7.531784126	7.767577121	7.70180184	7.416806926	7.78835401	7.555594931	7.51486575	7.745996572	8.546208765	8.636889098	7.539610444	6.941179484	7.805411625	5.541543884	8.046306824	7.833055252	7.453411739	8.308528242	8.288718165	7.065211345	6.672563754	8.215105494	7.807221418	7.689930743	6.82190746	7.201778926	7.930982424	8.200980337	7.839608248	7.000598203	8.076277905	7.525182592	5.316790167	7.969411988	7.855104601	7.780613641	7.762265421	7.745783154
200765_x_at	7.411398113	8.317005902	8.247674283	7.766071012	8.250391941	8.085470746	8.031475625	8.188758438	7.716666034	8.031257448	8.034465732	7.929971768	7.619679152	7.751591108	7.537206762	7.475965661	7.149978917	7.4494354	7.922351606	8.847103424	8.784034114	7.623255973	6.926748817	7.559477099	4.366464237	8.274563484	7.495997455	7.153310399	8.031146751	8.354221812	7.084024398	6.402963666	8.100095143	7.577080869	7.540715854	5.572699066	7.268084018	8.062911595	8.33187762	7.880879066	7.09785206	8.936883911	8.059269668	3.037220449	7.678356876	7.562889537	8.248878943	6.995973934	7.586698836
200766_at	7.655968973	8.637450719	8.541142892	8.327977882	8.429618354	8.546142936	8.812432365	8.663471333	8.578511672	8.588901479	8.433156229	7.974623397	7.417013028	7.564257128	7.330719555	7.255652267	6.774715273	6.713582755	7.584182329	9.653840878	7.827374524	9.80999462	8.904116287	8.634203628	8.568892653	9.494766006	11.40522405	9.19783275	9.013104511	8.848734345	8.599384496	8.555639353	8.387076301	7.667748054	7.491736976	7.756815707	11.64756209	11.15498893	10.39312229	9.246485987	7.483607595	6.465179749	9.738299457	7.405602076	8.553690454	7.730688925	7.710777067	7.64328624	8.197243963
200767_s_at	6.726471782	5.982586404	6.993455095	7.016136479	6.726141443	6.742572085	6.752858398	6.86193814	6.783946662	7.047356718	6.70601999	6.831182357	6.721255736	6.042824187	6.081245437	5.814246393	5.755342224	5.755720548	6.729719236	6.772558631	6.175044807	7.233248323	6.339716575	6.549485927	4.951634493	6.883545026	6.931043492	6.095037312	6.540638058	6.048697487	6.531420638	6.484046721	6.997473894	6.742976651	5.501373098	6.554803328	6.609216784	6.734232095	7.27302663	6.996615841	6.553538549	7.498340978	7.476084551	6.923238413	7.749363456	7.940623884	7.415420693	7.615428351	7.788129368
200768_s_at	8.306866086	9.407537642	8.736968784	8.908087989	9.476580055	9.634095405	9.323370857	9.739393958	9.466314136	9.29553589	9.073314039	8.320991518	9.384599636	10.01119984	9.993861197	9.70046013	8.118643196	9.671182459	10.99807182	9.636846419	7.366024205	9.644473069	8.81928041	8.480048565	7.87445555	8.954267559	8.650508903	9.674089491	8.923374849	8.863066448	9.983730297	10.23072116	8.649758379	9.340517634	8.0711478	11.29092028	9.303081764	9.906175384	10.4165353	10.1431376	10.19904919	9.836784141	10.03497908	11.2924323	8.38228785	9.029392487	9.057170038	8.137339065	7.862214799
200769_s_at	6.078043471	6.726580288	5.723167485	5.855226744	6.371718805	5.562739559	6.418295625	6.430743622	6.312229157	7.184740976	6.628911131	6.352053823	6.41252299	7.485954677	6.91967034	8.03871335	5.98157593	7.186137703	6.954906727	8.18342332	4.366634195	6.567066154	4.802857452	5.147116448	4.46225603	6.281962632	6.449936392	6.215051395	7.128225875	6.260714366	6.901092736	7.929314707	5.990436009	6.428897213	5.065616974	9.193324764	5.695702751	5.949697088	8.227174858	7.798870069	6.801794153	7.709937554	7.90991136	7.197518916	5.936316817	5.503530085	6.383699666	5.692622346	5.583774827
200770_s_at	4.763059992	4.786250872	4.383862382	4.422668811	4.58958449	4.685054903	4.313946936	4.657549916	4.701324287	4.605795987	4.298048007	5.371641513	5.098905173	4.897018544	4.879332086	4.702053738	4.777605449	4.488039075	5.022827404	4.476141984	5.566842547	4.685745973	4.672116766	4.886231775	5.369153491	6.493582153	4.707332871	4.112002988	5.831415347	6.496119424	4.631022175	4.660536169	4.688649646	4.764414001	4.776285583	5.947824244	4.727416972	4.818112584	6.192294465	4.645784011	6.174551878	6.746021757	4.745119384	4.654228815	4.549361061	4.651674693	4.457200557	4.752001122	4.653812004
200771_at	3.685887086	2.574997749	2.48725445	2.491422432	2.927267813	2.571320675	2.525481331	2.292587366	2.575952794	2.522497343	2.466877915	3.313136463	2.564090937	2.563626069	2.53721811	2.549606217	2.671982982	2.487500283	2.508974849	2.469684454	2.515925248	2.564587029	2.526797356	2.574117339	2.575809312	5.46399107	2.585435108	2.567836003	3.527376214	4.412339654	2.513223167	2.564981156	2.527095475	2.5692284	2.542183339	4.572510943	2.663259941	2.602481037	3.830837911	2.505557211	7.72852362	5.867811649	2.564289286	2.509917451	2.249480329	2.525106502	2.473753311	2.565600976	2.527709343
200772_x_at	13.0560331	12.11398936	12.24898798	12.21699591	12.18485423	12.48785287	12.52452009	12.40866437	12.34603356	12.37501129	12.34306117	12.55083509	12.69522511	12.64609169	12.06846859	12.81297883	12.7876851	12.53363811	12.14830267	11.94562591	12.67763056	12.11259221	12.39304723	12.02391316	11.78754912	12.11491817	11.99436755	12.27800992	12.22513606	12.07990297	12.00751261	11.88853853	12.21146022	12.57477616	11.71604803	11.14541071	11.05503203	10.56343986	12.47069676	11.63606287	12.86498532	12.48433549	12.77633591	12.4223056	11.3115882	11.44705821	11.56166995	11.11973195	10.56963194
200773_x_at	12.16681402	12.11805817	12.08456678	11.81638755	11.97816686	12.23784617	12.21714682	12.05326186	12.02579298	12.09280814	12.01072732	11.86841581	12.3149166	12.32327509	12.50106711	12.40752313	12.55853915	12.20286236	12.32709976	11.94342157	12.58998973	11.84622022	12.30678284	12.27440988	12.28021794	12.42454795	12.45468491	12.60853977	12.19509408	12.23277097	12.27182671	12.19483082	12.16014157	12.40018405	12.0345922	12.02400421	12.09292749	11.9945742	12.1954035	11.5745506	12.09743644	11.84163471	12.07747797	12.1725094	11.16570082	10.75059029	11.8013899	11.18653176	11.22231284
200774_at	10.4530547	9.983108282	10.86120537	10.69858071	10.93525492	10.90265361	10.76215852	10.69474006	10.67071336	10.8144045	11.15875974	10.10221316	10.49585906	9.938576045	9.629719225	9.609068852	9.34808842	9.548863573	10.75478729	10.6009093	9.311166361	10.79583808	10.27158212	8.93891291	9.248091905	10.64848752	10.83888474	9.90826324	9.893827138	9.128891476	10.29740476	10.43020729	10.56941228	9.949127046	8.99316271	8.538153462	10.12332983	10.71303599	11.13541844	11.03886703	10.5389094	10.80159039	11.2803323	10.83753071	11.3274329	10.88828306	11.0971171	11.18321601	11.26892219
200775_s_at	11.61277761	11.80134137	11.34930012	11.35347216	11.46425737	11.27314587	11.50014728	11.48289834	11.3821941	11.60872705	11.50418627	11.19358711	11.3264782	11.49441501	12.09611601	11.58768989	11.68076891	12.13047326	11.46474053	11.57738727	11.86316201	11.46361436	11.95258226	11.13237795	11.68597688	11.74434989	10.87970702	11.43203936	11.52854573	11.33029727	11.50403283	11.8384442	11.78103293	11.49029431	11.83849467	11.26395502	11.13790368	11.14992313	11.45433712	11.35155379	11.13970524	10.94884044	11.29852013	11.31901685	11.23377329	11.16192602	11.26723155	11.14837623	11.29108595
200776_s_at	9.965262136	9.514177709	9.817911038	9.465874224	9.443809042	8.777891727	9.024351546	8.899068057	8.566825596	9.781626151	9.564988292	9.226604835	9.570084433	9.093788483	9.480991496	9.593278609	9.858857977	9.336046162	8.729564427	9.842837569	10.95701036	9.555971103	9.345341194	10.05198255	9.999611632	10.0250817	11.20100462	8.769666957	10.31954188	10.96847208	9.50309837	10.09946646	10.25497012	10.02103396	10.64372437	8.917209348	9.509973385	8.54796174	9.36567104	8.82759692	9.402354646	10.17763285	10.13542373	8.578802433	8.775641077	9.110349642	9.216305099	8.795537318	9.269619563
200777_s_at	10.47224619	10.03037128	10.06567361	9.929366216	9.993713156	9.601200444	9.789501316	9.600148126	9.451655174	9.969220253	9.996303844	9.757935036	10.28303047	10.21719793	10.29975377	10.1768834	10.34833771	10.2865198	10.28132539	10.17419275	11.30493122	10.08499299	10.77877329	10.41576482	10.60184443	10.87197413	11.1557198	10.1367279	10.50747192	11.22872821	10.61252172	10.77694678	10.96968941	10.55998553	10.92936644	9.408968708	10.00464091	9.898939474	9.981039733	9.781298952	10.63938837	10.17795119	10.29188212	9.45082982	9.553974473	9.776207622	9.73791327	10.11577815	9.459704623
200778_s_at	8.983928591	8.99425956	8.706364904	8.881307534	8.685921332	8.24973784	9.089204522	8.935080676	8.626452938	9.097668609	9.185797412	8.617344138	9.119417127	8.731978163	8.842248849	9.638523964	8.736173469	8.535393976	8.025494312	9.984183392	8.024523357	8.285430236	7.869583583	7.951860337	8.656146471	8.831414565	9.454371608	7.933765346	9.295144051	8.991735471	7.65480279	8.310699109	9.366101989	8.539792563	8.832411796	8.501564251	8.329305314	7.992695191	9.035189478	9.16474546	8.768458354	9.936152862	9.363228935	8.285397399	8.78667526	7.925983927	8.954337471	8.778754517	8.452356914
200779_at	10.98625573	10.47796348	10.4846974	10.03206075	10.38448471	10.86621537	11.10221409	10.41452368	10.78867789	10.67227625	10.5366923	10.90712298	11.17370378	11.22190562	11.06792949	11.33807325	11.44468751	11.07352058	10.97984651	10.15493649	12.08271246	11.17592746	11.48337071	11.88560949	12.00836448	11.44474364	11.25290766	11.42091793	11.45059331	11.5634328	11.20575854	10.51602205	11.49661804	11.06705886	11.64721726	11.32383662	11.08767221	10.48126335	10.76643422	11.13095253	11.58690624	12.12819748	11.21434716	11.19386256	10.22272714	10.5249372	10.31825539	9.969604326	10.15308787
200780_x_at	12.48180776	11.93589822	12.19399487	11.92671726	12.37143171	12.37903596	12.3853334	12.39878284	12.5386288	12.49212601	12.3328755	12.8724907	12.53783613	12.24248081	12.26846701	12.14260206	11.71091671	12.52486949	12.0409617	12.30666018	13.01937249	12.02788537	11.68166683	12.75816471	12.34146873	11.73047717	11.64339344	12.39200826	12.53699823	12.69011813	12.01410493	12.41417476	12.93641612	12.21036931	12.95954858	12.26379607	11.96619692	11.83179181	13.39023023	12.77441803	12.6308198	13.2218908	12.68862026	12.81705832	12.63238578	12.15942846	12.39316763	12.51835186	12.34945487
200781_s_at	14.31250493	14.25334666	14.22737671	14.41743365	14.24320524	14.06482224	14.01067823	14.08499559	14.05096231	14.16351815	14.17539931	14.23212923	14.26472911	14.22307536	14.25182988	14.28329431	14.0943873	14.22157593	14.61664571	14.20945173	14.14684447	14.05751135	14.28973611	14.39871125	14.35916119	14.06131669	13.73681869	14.17013402	14.32675465	14.36714719	14.32824304	13.93224369	14.22080879	14.47415357	14.26854012	14.23061421	13.92782748	14.09733557	14.2414564	14.34111797	14.42847159	14.28227902	13.9949747	14.38971866	13.72896117	14.10668463	13.79388835	13.77320132	13.32557088
200782_at	9.149109177	10.97361497	10.09928153	9.94769484	10.35045465	9.320562529	9.642167607	9.563252656	9.320945565	10.01417381	9.819397577	7.71960109	7.421099856	8.491442932	9.03782578	8.414662895	8.452987178	9.167922559	7.715796535	7.834707513	7.282223311	11.03142559	7.165070028	7.56517852	7.906110943	10.12028254	10.66575476	6.751472715	4.234252377	8.944481575	8.23821807	4.265621002	6.431480609	3.155115494	8.983381564	10.26582906	10.32006648	10.95540762	10.30584832	5.346433126	7.833792194	7.022646886	8.837356957	5.567476843	8.798980719	8.813186223	9.443850912	7.926164623	8.013988036
200783_s_at	8.803657067	7.377470748	7.947782934	7.12430425	7.727951198	7.879179101	7.482107868	7.373278493	6.888653566	7.425836184	7.852679228	8.27459818	8.385299596	8.022462903	8.333400054	8.127127221	8.562073815	8.763443547	6.460391704	5.520017998	7.465961086	6.354503568	7.735545911	7.21880082	8.736783588	8.207924974	4.578509013	7.922396631	7.63852502	6.924364507	7.901355245	6.363399944	7.514926262	7.007916893	7.709193721	7.642872231	5.028371557	5.182814205	7.618103571	6.005867597	7.858283801	8.105184747	8.33749551	7.948130799	3.274675077	4.541576494	4.333930717	3.881823956	4.556273859
200784_s_at	5.749703341	6.292422384	6.492255468	6.36692149	6.595443603	6.325843006	7.096795621	6.831016547	6.436949308	7.032009182	6.520342748	6.124644954	6.03305204	6.172327539	6.01882955	6.02490849	6.473700983	5.893374137	6.136524791	7.749386654	6.091383074	6.147971141	5.735769439	6.890080518	5.948038891	6.505412822	6.93026813	6.129347366	5.985115807	6.144190316	6.033226782	6.052766504	6.204398352	6.116135997	6.066252606	6.411742594	6.294907336	7.496009946	6.65308374	6.028792553	5.59462028	6.262442299	6.24954807	5.507714381	7.409589521	7.094001727	7.228695969	7.502415758	7.454267675
200785_s_at	5.785001878	6.861731722	6.914363339	6.780545279	6.983370753	7.139404548	7.12370766	7.51596608	7.335023969	7.578650154	6.86895018	5.667763082	5.969698364	5.606158641	6.047078663	5.335477456	6.25738273	5.964701641	6.837188575	7.715117816	5.98731396	6.777637287	6.181037856	7.200286919	6.570908545	6.907381902	8.99436104	7.701738007	6.110201885	6.818392729	5.976148519	6.008127515	5.999398034	6.255766851	6.015283598	6.382916163	7.353852637	8.735725836	6.695641091	6.041969028	5.229770531	6.518245647	6.128627937	6.001824472	7.867900635	7.600687566	7.794472794	8.519836394	7.899152619
200786_at	10.70857127	10.09211392	9.983679118	9.916479545	9.820276643	9.848822854	9.687621776	9.989490891	9.43032879	9.680649291	9.881476042	10.20784681	10.48713658	10.32593119	10.38998618	10.21574332	10.02652212	10.55476531	9.392574948	10.03083359	10.38732944	9.538338005	9.501047161	10.08336122	10.60366304	10.22502837	8.879926847	10.09580027	10.23308148	10.51957755	9.530118233	9.360098117	9.976406659	9.712813461	10.40211681	9.477280693	9.195480254	9.222347219	10.03673132	9.399175055	10.05969754	10.74634125	9.808027336	9.70404212	8.436356727	9.011610987	8.788115119	8.687066488	8.176896581
200787_s_at	5.969973032	6.226734715	5.366861118	6.084921221	6.27817129	5.267604912	5.380834809	6.346047458	5.844829427	6.866365289	6.286081803	6.272879977	6.696599357	6.482794397	5.809552312	6.625465835	6.142279529	5.754851154	5.354589604	9.020801786	6.911660561	6.731830701	5.896510661	7.136938951	5.990322179	6.377991255	7.523968401	6.500797262	5.336542233	7.140512588	4.531771175	5.06415023	6.058807898	6.043781194	6.230053889	5.222720039	5.493625887	6.15644325	6.237741955	6.335423518	5.026085164	6.095404662	6.418633185	3.969886207	6.16893914	6.093891274	5.686650708	6.232416158	6.523210886
200788_s_at	7.675658878	8.02069617	8.033231009	8.104096875	8.454778259	7.836587396	7.576541891	8.312393338	8.093529613	8.245214866	8.091445482	7.593287449	8.246719124	8.083099101	7.579076748	7.359626484	7.810357885	7.594426571	7.920249291	10.18480324	8.458508755	9.024719346	8.067531586	8.428260802	8.370421831	9.000526996	9.016052088	8.699197198	6.811175971	8.328041383	6.810555406	6.803862138	7.655743758	8.041629038	8.297213426	6.633104629	8.507919254	9.060401774	7.675985358	7.758449104	7.557713876	7.29336135	7.964784168	5.977667572	8.427980826	8.233708387	8.355118823	8.864151739	8.067600679
200789_at	9.009996628	8.794715582	8.732787186	8.727802275	8.630411432	8.994470307	8.57587756	8.614277263	8.3672195	8.80484859	8.711986361	9.26283805	9.172702039	9.179637181	8.956754472	8.945108382	8.972904064	9.378100603	8.302874689	9.037587564	9.024518727	8.518483864	9.035316905	7.960944103	9.367987253	9.49541915	8.317109206	8.782970055	9.137362669	8.058517378	8.761706667	8.489363547	9.041484658	8.579306939	8.641200017	9.232802016	8.806709377	8.683976215	9.292246248	8.819061845	9.149550187	8.882515945	9.146684759	8.727524846	8.026963114	8.179981759	8.113040922	7.622246197	7.684149361
200790_at	10.43255461	10.09814209	10.82199891	10.32917266	10.55760878	10.42220256	10.91843162	10.35554453	10.23393673	10.50129719	10.57246208	10.40532679	10.20769554	10.33568536	9.660830471	10.14763322	9.902598813	10.78348516	8.22733292	7.460778571	10.16326205	8.230196274	9.665972581	10.27226023	8.708053722	10.3305566	8.180093111	8.169069096	9.331158845	10.34727483	10.3871222	8.461060556	9.565068745	9.527988674	9.843808766	9.881866811	7.37810562	8.014044525	9.296576497	8.71888547	10.36222712	9.050608237	9.947493971	8.299797967	8.726416564	8.528468153	8.822088608	8.992183061	7.882020356
200791_s_at	8.788143414	10.50414833	10.26039463	10.19519516	10.4060258	9.941933825	10.05548841	10.16232132	10.22015991	10.64811532	10.54118237	7.674241829	7.903062656	8.775559415	8.497510723	7.995186374	8.069480572	7.729753637	9.328870464	11.36732452	9.569101625	10.45709906	8.84587381	8.764110393	9.036404899	10.51641522	9.485380092	9.433258487	8.416079922	8.144790531	8.440216403	9.778934483	9.331162601	6.505435545	8.883931663	9.865903216	10.65660276	10.72420863	10.91735006	9.312809123	9.799189283	10.17870757	9.487813444	9.671468303	11.95433472	11.90523922	11.4168711	11.88403952	11.97809603
200792_at	11.57571015	11.1988471	10.60307172	10.57599833	10.60177589	11.04091157	10.87506936	10.77161545	10.4380663	10.7144588	10.57358276	10.94939459	11.38577936	11.40374735	11.23397331	11.29513682	11.52663185	11.57993126	10.14235153	10.74821719	10.98663909	10.36875782	11.06187407	10.9168674	11.63457147	11.09498581	9.897725951	11.067468	11.26760193	10.92462644	10.72717577	10.0720596	10.60467275	10.480918	10.81317727	10.9427005	10.30812612	10.17848008	10.80733743	10.52847235	10.87820665	10.80914628	11.30443964	10.63448483	9.374098593	9.535472923	9.777903756	9.389238219	8.994425548
200793_s_at	8.819838302	8.552441354	8.540301661	8.17518262	8.774640713	8.61170291	8.752741298	8.662343701	8.181229671	8.697015723	8.853453797	8.622661229	8.963512198	8.516599034	8.371393849	8.312718976	8.370471926	8.828382306	7.558138709	8.807001349	8.761681044	8.149167722	8.129357664	8.230370147	9.043886254	9.153955473	7.352863075	8.803227684	9.009546757	8.551503318	8.253444044	7.858942999	8.657038887	7.804545763	8.424285089	8.918356422	8.205613284	8.293238646	9.861755805	8.815636945	8.610277667	8.528798987	8.830419612	8.285375208	7.556171817	7.922810886	7.87045535	7.656249908	7.090444086
200794_x_at	10.96351506	11.80444208	11.82300744	11.41024985	11.74156039	11.40613393	11.62129146	11.57050525	11.54939231	11.62809642	11.80445383	10.79240775	10.56714484	10.60369335	10.83548468	10.99569313	10.47699506	10.48796947	11.20698703	11.80985345	11.39700339	11.94428427	11.2932586	11.73305358	11.29813841	11.61750067	12.37878286	11.12949312	11.63273562	11.94581135	11.26277432	11.78867901	11.51944837	11.26380426	11.89589911	10.41506058	11.86064011	12.04972949	11.28759838	10.88741223	10.98327107	10.45893602	11.39113162	10.83950799	12.32958906	12.51871748	12.37295475	12.23725624	12.78912371
200795_at	3.77086532	4.255118512	3.708665786	3.745165306	3.752615025	3.825156818	3.807393757	3.809826932	3.867948455	3.779024281	3.720685237	3.870053521	3.806767488	3.804733478	3.781730911	3.800078492	3.912011906	3.766240922	3.799977873	3.738991737	3.788079592	3.861737898	3.807120792	4.030830895	3.939807162	3.641270639	3.845456684	3.978686723	3.771071657	3.791669748	3.785019802	3.713905598	3.82149927	3.849904893	3.935413772	3.941438748	3.98498992	3.820987057	3.436613315	3.80405416	3.704343809	3.890590553	3.907503985	3.822498713	3.793834938	3.816441069	3.76404591	3.927525305	3.799369223
200796_s_at	10.61358233	7.913693671	8.4147416	8.028206849	8.923965065	6.952792534	8.146175604	7.775144025	6.903755513	9.015381979	9.002018049	9.701527893	8.94184376	7.647651772	8.912942112	8.790138226	8.719330252	7.887683426	5.046346374	8.629969981	8.383383127	9.411320984	5.100125886	8.389148915	6.618016203	8.152440751	9.203102232	7.992201485	8.413158208	9.357463697	7.444616707	7.870457417	7.925120387	8.043868111	8.968675801	6.915473702	8.858294293	4.929148901	8.069928494	6.406740591	5.58662483	7.257186087	8.89832367	3.710275261	9.43037827	9.251303184	8.764144099	8.904070202	10.07228768
200797_s_at	13.24464717	12.10764261	12.13336673	11.62002774	12.17286704	12.35919841	12.31634157	12.1124239	12.23700744	12.29268933	12.12967298	12.65147977	12.91350792	12.41552665	13.19522819	12.57063139	12.39996413	12.53950034	11.87020786	12.05513651	12.21053653	13.81212062	12.53950034	12.00893978	10.82011679	12.81641111	12.98172652	12.66603044	11.54905954	12.49994416	12.31722153	12.4920788	11.82707072	12.44164793	12.96441262	11.6023146	13.24543902	12.62001265	11.90449291	11.52885494	11.57346628	11.80852871	12.76534113	11.00067965	13.36069876	13.25467162	12.70918476	12.42068123	13.17753807
200798_x_at	11.95457585	10.42044801	10.8163598	10.40872724	10.978798	9.953041479	10.42470957	10.12507402	9.72926287	10.87326112	10.8874893	11.12525226	11.08344607	10.4460088	11.18737126	10.86243501	10.65030936	10.6052111	8.537845167	10.21721563	10.80336943	11.42695288	10.14390957	10.18830777	8.699417354	10.98639633	11.3576486	10.47068351	9.837762999	10.71441283	10.51836998	10.71299691	10.15999576	10.74538404	11.02600182	9.210294672	11.16223153	9.536649691	10.08554605	9.109903732	8.140831172	9.272129439	10.81215243	6.761997913	11.28471691	10.6738759	10.9641336	10.77748406	11.71083194
200799_at	8.923991894	9.419840847	8.281789112	9.916107553	9.83484014	8.850168941	9.29190678	8.907536793	9.024364863	8.515666635	8.53294035	12.74757873	12.99252778	13.42815826	10.42964513	12.92919633	12.78525901	12.72985885	10.07022596	10.91441514	10.51056147	12.89803327	9.538832681	10.66736918	9.45494592	11.37321871	7.12242341	9.623293361	9.215346166	9.32378324	10.59232736	8.70945662	9.557671587	8.642402187	8.395820603	12.63570014	7.690234608	10.92160108	11.03680206	11.29946099	11.03398387	10.27811439	9.678426245	9.80464148	11.24215646	10.76019782	11.26330179	10.94185192	11.91212004
200800_s_at	8.254415105	8.666661833	6.825961917	8.21997448	8.282925236	7.922441258	8.361286018	8.443392414	8.663298366	7.905964372	7.340927708	13.94586719	14.41452947	15.08406728	10.32130771	13.21454991	12.99203449	14.73362146	8.686113333	10.23090183	9.418307301	12.89422837	9.173794942	10.25782324	8.256346592	10.88060928	6.656656464	9.10241861	8.561997885	8.797522072	9.798043182	7.272567346	8.473428128	7.860694752	7.039643068	12.26085153	7.229823426	9.801875805	10.39275034	10.72316804	10.10150379	9.96117582	9.221183457	8.911746135	10.83215245	10.34765809	10.20320596	10.77438076	10.79936924
200801_x_at	14.20842219	14.33133259	14.25309869	14.14445898	14.36780142	14.28656367	14.4939213	14.51800199	14.61967884	14.50063033	14.35957549	13.90417135	14.1146917	14.16084083	14.0924308	14.04901859	13.86965022	14.12466196	13.56916461	14.36221517	14.28472905	14.60880573	13.73936893	14.11974537	14.04632062	14.45425859	14.5152234	14.50369898	13.88885218	13.8462494	13.85034674	13.91056731	14.31564883	13.51213946	13.89396536	13.80856694	14.8862387	14.6972865	14.51800199	14.24760276	14.10122573	14.60630603	14.6815799	14.17679442	14.86915268	14.40183382	14.40512141	14.92279558	14.85526595
200802_at	8.23191644	8.604403543	8.167201868	8.788587323	8.781580764	8.687327487	8.473174993	8.851337573	8.308515617	8.458418909	8.605846883	8.440204336	8.508059792	8.985060619	8.107243677	8.486440464	8.027154392	8.566948853	7.592585816	9.34183767	8.137906047	8.336018201	8.08438062	8.235971944	8.112928002	9.421395091	7.654826398	7.681471545	8.027177989	7.728474694	8.335199894	7.255337006	7.977664294	8.3322887	7.567121878	9.099797437	8.650107144	8.979940733	9.151217314	8.47787284	9.036598197	9.026869322	8.517559919	8.404345576	8.079429458	8.557837401	8.122405303	7.946357116	7.915910618
200803_s_at	10.00199664	10.09724039	10.55670621	10.38569473	10.42176208	9.85430761	10.04961958	10.00223298	9.679141613	10.46298413	10.49903869	10.0074102	9.730022658	9.249206324	9.289191767	9.724550479	9.814580427	9.879180505	8.590085847	10.65923476	9.860106707	9.632611879	9.641770541	8.939594416	9.9078358	10.05467302	10.07748331	9.375299976	9.799493229	9.171377399	10.05848062	9.595650165	9.990792483	9.302092137	9.010396553	10.81565852	10.1767754	9.780287721	11.7280341	10.44322411	9.698668159	10.43440925	10.95485234	9.310829461	10.7610705	10.85535963	10.49584684	10.57694303	11.20198209
200804_at	10.23561652	10.02644977	10.63352255	10.43268119	10.56349901	10.47910231	10.58855883	10.57902401	10.40694663	10.69813634	10.62117162	9.789220972	10.06400239	10.15018465	9.180702087	10.16383194	9.608634399	9.404272522	9.840646625	10.49586972	9.71905116	10.30784968	10.40418095	9.19946326	10.07178148	10.35100523	10.42542023	9.703398412	9.693432393	9.560489985	9.811002786	10.16818487	10.50297925	9.690592131	9.407574595	9.686703891	10.12729856	10.36787767	11.31631837	10.59141652	10.6844803	10.31630538	10.98012593	10.70213426	10.96027552	11.10330428	11.1248871	10.72555497	11.04728423
200805_at	8.716210373	8.243012988	7.588701261	7.609507604	7.727084554	7.588673286	7.914002004	7.940486856	7.866519298	7.499668206	7.471265624	8.235458351	8.395180164	8.061813793	8.0188768	8.207670628	7.584366016	8.495428321	6.160963642	8.46257504	8.512903457	7.59539976	7.802042589	6.878448682	8.60002883	8.524773314	7.904793969	8.731300002	8.390960067	8.073908269	7.579743481	7.747593288	7.477752373	7.56958142	6.949877171	7.296106969	7.94293064	7.686726503	9.197804784	8.177059613	7.279980307	8.202295234	8.013517308	8.395955834	8.210079206	8.40264449	8.094597426	7.971063458	7.431848985
200806_s_at	11.69267501	10.46412121	10.49254985	10.25498949	10.29810632	10.28301602	10.6755961	10.39182015	10.04810969	10.50408658	10.70723222	12.0183147	12.90630533	12.69583153	11.40933907	11.88476407	12.05374267	12.36337684	9.524993502	9.765159137	10.68104303	9.810727317	10.44169397	10.53847908	9.636904597	10.4092929	7.479508527	10.18494699	10.9592039	10.58083978	10.33628503	10.2349473	10.57544105	10.73355979	10.65431788	10.81890118	8.595214166	8.475647655	10.53664671	10.70805601	10.28053245	11.0942591	11.15237021	9.967369214	8.207743905	8.334538344	8.577100079	7.77710782	7.899686183
200807_s_at	12.28142158	11.14254306	11.35190878	11.28038547	11.44605907	11.49513826	11.41686483	11.42356827	11.13265636	11.16572504	11.32624603	12.63518442	13.36720858	13.36143548	12.30147051	12.58387798	12.66254348	13.0475566	11.0091936	10.60035057	11.51428167	12.21749223	11.56948181	11.56865192	11.0297794	11.73942904	8.755984839	11.20863851	11.32697692	11.28373519	11.66350996	11.34316268	11.43708076	11.54794906	11.32263794	11.39782065	9.488783974	9.998587938	11.63828043	11.68878019	11.65060401	11.76142367	11.72252235	11.20206572	9.132914995	9.31667816	9.467619584	8.983596236	8.741897931
200808_s_at	8.494089034	8.323512074	8.590966966	8.232939785	8.797431266	9.321311723	9.323035554	9.526388151	9.666616613	9.728448322	9.132912489	8.721229805	9.18947702	7.736993835	7.504900894	8.19648663	7.120690673	6.447258747	9.29849576	9.771911324	10.63133133	9.663685849	8.468667781	10.23701114	8.878250393	9.747128091	9.479355193	9.902704106	8.796666109	9.466316818	8.971013653	10.02220094	9.705133112	8.134750507	9.406154971	9.98538737	10.14709941	10.19844557	10.73101875	10.08922285	8.888675996	10.05461157	10.31089158	8.828785702	11.29597636	10.01826519	10.23774629	10.68830703	11.14385238
200809_x_at	13.93197173	13.42725707	13.52593592	13.35229201	13.44030187	13.48592474	13.32478648	13.32721007	13.2580165	13.49851078	13.60983695	14.07172831	13.88306658	13.96838713	14.06647392	14.08815889	13.91082799	13.87084338	13.93380361	13.5341487	13.56314931	13.37943112	13.84056258	13.78905136	13.19631234	13.73875044	12.19724987	13.60366304	14.06567691	13.79163053	13.98938921	13.51865456	13.75234507	13.99838094	13.64601652	14.07172831	13.22758494	13.35277615	12.53373355	13.98337852	13.45918591	13.68120351	13.68793806	13.46146585	12.52155105	13.05853605	12.82209846	12.58729723	12.12897063
200810_s_at	10.45458208	10.47309244	10.67253931	10.12431502	10.24256949	10.29062221	10.66358013	10.28905091	10.14817767	10.56803582	10.27232221	9.552207093	9.710296547	9.707508291	10.26283247	10.76843307	9.980131645	9.653816179	10.66410171	9.26571584	10.99480148	10.57754969	11.26008693	11.23422016	11.52317	9.961077907	10.24495205	10.67623739	11.62996707	11.63487661	10.23168334	10.81737047	11.09591004	11.17719578	11.5553128	8.252197882	10.92354538	10.05131893	8.855144522	10.8875371	10.71813475	10.14021792	9.207160376	10.49718037	10.37151435	10.73182482	10.77304964	10.05699253	9.655232361
200811_at	9.699453031	9.454131021	9.264357428	9.145928538	8.967123568	9.040175263	9.572526095	9.365514206	9.26180051	9.57482306	9.314712006	8.494316448	8.940158793	9.16789081	9.485111145	9.896590115	9.4191364	8.999665162	8.663832872	8.721950894	9.758991865	9.404439143	10.09516782	10.23856948	10.28538336	9.099603023	9.447152569	9.735301686	10.86224445	10.79331658	8.981960765	9.221524001	9.928571476	9.950587112	10.28539232	7.080543118	9.632587109	8.579742691	7.785341041	9.704786936	9.590427397	9.44191505	9.135682724	9.582859886	9.40049125	9.928530179	9.429740514	9.347439551	8.675735204
200812_at	10.19577946	8.773059919	8.907272914	9.009897986	8.869798872	9.181413102	8.936344277	9.079184023	8.712436369	8.781489635	8.818912558	10.49889343	10.53128651	10.1766918	9.556854736	9.860386924	9.676599443	10.38634591	8.374854904	8.773363535	9.855313121	7.893242194	9.178832497	8.826198646	9.630840862	9.65826711	6.437446681	9.191482093	9.944653571	8.993181196	9.098455245	8.62163314	9.451437696	9.084463438	9.410856554	9.437743744	7.810683411	7.988290758	9.21443005	9.279514857	9.555032665	9.880707077	9.491471518	9.238427228	7.568058342	7.597695997	7.330999195	7.453762923	6.891489517
200813_s_at	6.236869077	7.192822683	6.747156472	7.222310223	7.079883647	6.454080952	6.942662714	7.249252881	6.930744998	7.267326779	7.332289808	5.496935633	6.534760435	6.887187216	6.446418144	6.169634827	6.018713261	6.508510231	7.284277382	7.801947229	4.031382655	5.637727625	5.547002074	5.339251455	5.038593769	5.891567161	5.597613582	5.939409048	6.520676525	6.846373522	6.006607984	6.416680879	6.750708619	4.82175471	6.45001763	6.434748809	5.971056693	6.816473593	6.575953969	7.449871166	6.935012351	8.383469645	7.608910962	7.820333691	7.831270642	7.901064446	7.578330847	7.583625166	8.125601417
200814_at	10.76915414	10.23420521	10.28741564	10.35786807	10.00905619	10.26455379	10.23017784	10.35235416	10.09633667	10.30424746	10.18525276	10.40989038	10.48064675	10.4181723	10.31167174	10.12125589	10.07307586	10.74488304	9.647842028	10.25695907	10.54932343	10.00019531	10.19212714	10.83897599	11.02189734	9.879644572	10.03979962	10.45908743	10.89488791	10.44659079	9.988029747	9.893387077	10.25069408	10.14680856	10.39293794	9.925628965	10.05425184	10.49619821	9.503920167	10.0977477	10.56867283	10.11265663	10.12456163	10.60797159	10.66191597	11.06463347	10.44777561	10.68242096	10.7445255
200815_s_at	6.702826581	6.321983795	6.987547064	6.72234782	6.746305078	6.766997307	7.203440325	6.851890988	7.223551417	7.185019412	7.041175135	6.757035609	7.26499338	6.644428661	6.936843374	6.780799872	6.477000217	6.332864732	6.320290552	7.213231031	7.072128044	7.996936579	7.330033201	6.470648674	4.26330999	7.651099347	7.281999348	7.117475933	5.908097143	6.592028504	7.086228775	6.275437239	7.199161515	7.397088422	6.619898296	6.535891365	6.88408642	7.383333757	6.816374527	7.457431912	6.711657047	8.293455337	7.774676926	6.924346096	8.125759462	7.735188177	7.048456685	6.965837799	8.01754316
200816_s_at	6.888467645	8.435515474	7.757748776	8.630016557	8.303504296	8.219640673	8.017498411	8.670276525	8.317885635	7.970140666	8.154575231	6.511457111	7.135762793	7.510961072	7.073923521	7.08648113	4.793007693	7.520685008	8.701385018	8.652094519	4.377330292	6.129057815	5.726597446	4.418882791	4.587494447	7.130403661	5.627182088	6.797334003	6.780090087	6.949817497	7.097821303	7.230173106	7.343941954	5.562867387	7.185655017	7.148584832	6.148262866	8.059806846	7.129362691	7.903375032	8.872533795	8.183865658	7.760816686	9.301564923	8.517044151	8.352310973	8.933366823	8.399216502	8.44891018
200817_x_at	14.11287302	13.50867375	13.63899406	14.07209137	13.95904369	13.77094467	13.71883781	13.87373113	14.03374692	13.85502706	13.66989167	14.05657853	14.10340028	13.89530203	13.9440148	13.97339367	13.70280181	14.25525155	13.81951224	13.60415385	14.24291287	13.3302201	13.94596253	14.04454654	13.97896277	13.61588992	12.86907861	13.91888385	13.99259625	14.21758111	13.89226143	13.59533372	14.05812371	13.59751544	14.09333064	14.03784069	13.26353345	13.31577546	13.40909272	13.98988568	14.31153685	13.9214066	13.67704961	14.18604026	13.40361595	13.25415453	13.38033902	13.52332906	12.86362795
200818_at	11.45956871	10.59478532	11.07060829	10.92772697	10.73604238	10.66023198	10.78756231	10.55508809	10.47626438	10.92646595	10.93819195	11.23268272	11.2218367	10.82212428	10.88397176	11.03469488	10.79588207	11.13109317	10.38480192	10.62810611	11.05575773	10.39141146	10.97307759	11.21655561	11.31581973	11.24825566	10.01504911	10.73438353	11.44255798	11.04339128	10.9940731	10.54631472	10.99697765	10.58548882	11.3131813	11.49755098	10.39122697	10.56416353	10.3992084	10.98814704	10.80386339	10.57680538	10.78400067	10.68539614	9.389855984	9.666159219	9.902697164	9.341657291	8.903609371
200819_s_at	14.06775449	13.89378237	13.731738	13.85972477	13.84654372	13.7277371	13.67663143	13.79288869	13.75793821	13.84127773	13.78030698	14.26468542	14.14203079	14.05189382	14.1121892	13.91046546	13.78913953	14.35168354	13.86951205	14.01907547	13.99910242	13.42665963	13.95841665	14.02919422	13.66448549	13.92811152	13.1033824	14.00664302	14.16243381	14.03030219	14.02586481	13.64142316	13.84780757	13.66582089	13.88523048	13.62364179	13.34912568	13.37677298	13.83457671	13.97399408	14.15409081	13.89214915	13.87124707	14.04309616	13.35870731	13.49968467	13.00106392	13.44187772	12.3863625
200820_at	9.873477922	9.434670355	9.392923141	9.207730878	9.068760984	9.273145869	9.404121967	9.348933549	9.069874315	9.509963232	9.265967507	9.576284706	9.737791903	9.308524094	9.430186451	9.209039732	9.453779635	10.11277415	8.402380448	9.534724708	10.24411873	9.207220965	9.071370702	9.805346953	9.80309687	10.0306192	8.906200556	9.346272016	10.09590702	9.678982996	8.759991123	8.792144619	9.661897566	8.862767918	9.886212961	8.974118194	9.347298015	9.131744323	9.719647505	9.480882533	9.48096549	10.20722076	9.891892354	8.944946472	8.836307527	8.932073896	8.650757188	8.904978263	8.309304561
200821_at	8.559972532	8.855575431	8.77325996	8.364386637	8.787210707	8.445105288	8.334871978	8.615264149	8.242706285	8.430057296	8.515228898	7.868959887	8.272603088	8.767104219	8.278766	8.521631937	8.185078225	8.799680964	8.955492572	8.65026073	8.626860631	9.236157211	9.786239869	7.535577915	9.093751959	9.27523826	9.123288162	8.648704487	8.698384961	8.56657073	9.16902079	9.892971959	9.601295844	9.286209734	9.062111921	9.241266457	9.329018432	9.262108169	8.972229281	8.850445366	8.892492313	8.872970102	9.298204164	9.603826642	8.97109463	9.057514112	9.048680503	9.062603527	9.527611946
200822_x_at	10.88262147	10.19856492	9.902341498	9.749907649	9.778042927	10.15859984	10.26489764	10.03417859	10.14503059	10.12679976	10.09825727	11.14641972	11.50542189	11.72481456	10.87731194	11.23678151	11.15554948	11.43779886	9.43665036	10.25345669	11.03715935	10.79280393	10.78525582	10.99955471	9.63323958	11.34681317	10.07806238	10.90251304	10.6904861	10.41303976	10.54646301	9.685221613	10.87789692	10.18866807	9.984634429	10.80785428	10.4540881	10.42004513	11.01798658	10.74243777	9.54631073	10.97635555	11.59517675	9.516421462	9.421442533	9.669896949	9.43933101	9.540779891	9.576148516
200823_x_at	13.07195813	12.58117641	12.31193765	12.73139584	12.56830718	12.39100667	12.2465769	12.29172256	12.0810396	12.53235979	12.37509928	13.10510531	12.82273283	12.99058545	12.81908923	12.89532057	12.61444574	13.10643523	12.55479454	12.45980943	12.76110113	11.540927	12.83706182	13.0941159	12.84017694	12.74543271	11.00161569	12.71158409	13.18252217	12.99222512	12.89772125	11.87965306	12.44483716	12.32477114	12.70596949	13.29332675	12.25661913	12.10693841	12.19171982	12.84936253	12.96848225	12.57370547	12.27582931	12.53421304	10.95063765	11.21620408	11.20799965	10.97655138	10.2785062
200824_at	10.00003808	8.709671732	8.594055201	8.629356654	8.793171802	8.875287138	9.057544847	8.905177453	8.503942958	9.069297038	8.907218853	9.497916156	10.21376766	9.655524682	9.475847446	10.04755379	9.322102121	9.999025077	8.753849679	9.787710509	10.45253534	9.635953065	9.537078637	10.67254257	11.65496739	10.00182625	9.192116916	10.05068079	11.68580565	9.530505871	9.558275876	8.779609512	8.931647667	8.754510861	11.61336279	9.138577755	9.985893133	9.427939069	9.928473942	9.29304654	9.539233724	8.859308295	10.10722678	9.618423885	8.180259044	8.192783957	8.142372461	8.190513356	7.814142165
200825_s_at	9.129446603	7.665705756	8.08501582	7.829480059	8.183500002	8.822780258	8.527669571	8.333924433	8.27594618	8.567532709	8.196747182	9.131305735	9.589321288	8.916772748	8.358577226	8.662803531	8.76986884	8.693658469	7.036183158	7.734064028	8.826015438	7.89227235	8.603344193	7.308373024	8.624963055	8.828215438	7.611708075	8.608823705	8.207031653	8.143763667	7.884383739	7.713975146	8.298220416	7.693044487	7.832532673	8.520024921	7.711316507	8.068938504	8.877198116	8.355475825	8.466425226	9.376317842	8.8444334	8.247392482	7.064464726	7.563971227	7.307986664	7.502707434	6.791589566
200826_at	12.97178399	12.25588815	11.94811178	12.48980297	12.29848057	12.10054035	12.10894549	12.2151279	12.13042564	12.24434294	12.20566875	12.58323831	12.77983111	12.69205222	12.55801858	12.49584352	12.38953309	12.86555714	12.27378911	11.89616652	12.74497286	11.53539131	12.36156757	12.77075893	12.55043815	12.57514103	11.12727368	12.14990494	12.66314532	12.88526101	12.37021891	11.40343962	12.06445248	12.2941245	12.7100726	12.43644876	11.26215664	11.3548916	12.53016864	12.10576399	12.68429306	12.32757343	11.9460915	12.62989072	10.39218569	10.86389869	10.47903056	10.88904491	9.512684002
200827_at	6.378014628	6.05076786	6.360927475	6.424112402	6.206138881	6.310687181	6.531960368	6.277496481	6.234635554	6.415376441	6.367017597	6.511829303	6.2824461	6.438502261	5.508391455	6.422141114	6.351385648	5.744642282	5.644729327	6.822616205	7.642791949	6.926017195	6.469453979	6.342132306	7.02413056	7.395755345	6.995937674	6.644906966	5.560044297	5.599683348	6.132628187	6.328507344	6.915385909	6.309098676	6.053521521	7.729638166	6.724464998	7.467807161	8.407124329	6.973961072	5.91632357	6.511062351	7.063139609	4.932686408	7.265816794	6.464744047	6.586292154	6.878459101	7.263210206
200828_s_at	10.84266394	10.49280307	10.34658898	10.31950934	10.23122512	9.954913933	9.97799656	9.94337766	9.775052605	10.35677566	10.35191441	10.88235445	10.70202545	10.32591545	10.77661719	11.02295075	11.06282986	10.8328033	9.980874613	10.40627009	11.57453439	10.38406915	10.31890747	10.77005475	10.23992636	10.75151233	9.966081105	10.13102474	11.14399167	11.18778155	10.35655344	10.59662881	11.01045334	10.97541398	11.37314624	10.39913993	10.18110427	10.11192715	9.599400968	10.97727481	10.07498049	11.35024655	11.25547039	10.28991834	9.450325942	9.619440747	9.822025617	9.345642494	9.336810528
200829_x_at	9.887397201	9.091784058	9.56001601	9.343857901	9.220315619	9.038893959	9.052230343	9.004518417	8.687882533	9.157703165	9.239326156	9.704351754	9.493226279	9.267595247	9.593146196	9.620517885	9.709660502	9.757234364	9.434189323	9.091096074	10.75679368	9.962189449	10.00581994	10.01964884	9.502484338	9.902431233	9.068326585	9.438135134	9.836955781	10.27490355	9.382488381	9.865740419	9.995126949	9.993999462	10.61817325	8.674605002	9.104895244	9.352757417	8.319194594	9.720475527	9.603966331	9.60304312	9.647314082	9.673638936	8.457119005	8.438247388	8.521126221	7.434019176	7.982086349
200830_at	9.782172087	9.451022785	9.25037865	9.192006763	9.324392364	9.363247145	9.571374392	9.442070777	9.118718191	9.185492832	8.967307191	9.753512382	9.710058987	9.406112549	9.43472045	9.1507673	8.953601924	9.629665757	8.621010327	9.191655341	9.236482012	9.277384001	9.224585208	9.270337866	9.193463415	9.467521486	8.659566548	9.539361007	9.393541761	9.157641544	9.133286051	8.248848889	9.395603137	9.046054184	9.337482126	9.525012503	8.951416656	9.263185738	9.297212984	9.250995745	9.788502046	9.139786468	9.472292025	9.241554195	8.286433763	8.749618902	8.199415476	8.186428903	7.607451125
200831_s_at	6.479881336	5.922966979	5.604500958	5.880941939	5.788350057	5.825086951	5.768977268	5.662726472	5.942052691	5.988669383	5.785849172	7.427020256	7.029494895	6.611886024	6.379679623	6.0386143	6.578297752	7.177674272	6.588481316	5.934532976	6.416755541	6.006679768	5.91180141	5.957346027	8.070778947	6.096702216	6.160182584	6.089835824	6.810315196	8.098804773	5.876830319	5.682291241	5.499982688	6.001336758	7.764389053	6.027056031	5.960522063	5.922970473	6.824453949	5.553624701	6.073257477	6.042062596	5.977924997	5.916949888	5.790165738	5.489097237	5.193113438	5.975275608	6.493166006
200832_s_at	7.245835429	5.781975198	5.22809891	4.51509303	5.450600539	5.815323417	5.666857854	5.414512667	5.763031273	5.041830104	5.419819409	7.232837243	7.534756777	7.637694958	7.485291523	7.078827865	6.817564534	7.983759311	6.839631715	6.045737104	7.04667319	3.47662217	4.0031708	4.641710087	8.782376834	6.645804826	5.701320061	3.42610603	7.077718118	9.233194571	3.438054545	3.389756296	4.802277926	4.527007092	9.37691256	5.664542725	3.793176446	4.306409796	7.463104161	5.695132024	7.597333806	4.656252996	3.469757677	4.673818164	4.074054592	4.77848363	4.218874296	3.413028626	5.126985849
200833_s_at	10.25548939	10.6959999	10.60095597	10.75605731	10.32402623	10.22200482	9.995536155	10.56788359	10.43046688	10.37077914	10.50469431	10.15341742	10.07131744	10.00541155	10.40111594	10.8314712	9.975269567	10.68945582	11.64326256	10.6656663	9.325115525	10.51601819	9.771085556	9.347840826	10.65534053	9.9223808	10.42567183	9.985611592	10.01772805	10.42219889	10.17798064	9.698816203	10.19741669	10.61039038	9.47294707	9.092728848	10.49458014	10.77537087	10.09033097	10.10431315	10.91196443	10.9314467	9.635103295	10.67103898	10.23786264	10.40258361	10.41422505	9.5098658	9.957007129
200834_s_at	14.13065376	13.95747106	13.91837352	14.05822639	13.97868164	13.9188028	13.79708238	13.81499773	13.7534112	13.82086436	13.89324621	14.21619679	14.070546	14.15902683	14.11613826	14.1178846	14.10308303	14.07311148	14.28831996	13.70271161	13.84351015	13.44398345	14.13248022	13.92780388	14.07610754	13.73665801	12.6715121	14.0635594	14.08247789	14.06512643	14.16704017	13.69711134	13.68874029	14.20048081	13.92358383	14.23176428	13.48290611	13.33971153	13.75961662	14.11115296	14.27478932	14.00246513	13.48824311	14.170896	12.95178107	13.08422031	13.14746591	13.0248048	12.1346076
200835_s_at	2.92215166	3.009747144	2.873545154	2.958274783	2.896304467	2.965462129	2.98966045	2.993081948	3.026203354	2.977654748	2.811134299	3.23720096	2.971191442	2.987557882	2.925887753	2.975363208	3.07539029	2.980501805	3.016760675	2.912007891	3.220604379	3.003836655	2.99086616	3.432553105	3.020563512	2.742737712	3.015068153	3.027728605	2.931029154	2.975064911	3.168576371	2.992221237	3.013331676	3.177800527	3.104170218	3.160198582	3.061953688	2.968057764	2.81354351	3.082382981	2.874587272	3.561121601	3.133800316	2.98895397	2.980424657	3.001928401	2.849805008	3.035391123	2.888651743
200836_s_at	5.514904068	5.268012199	5.04454703	5.071390527	5.064216139	5.092634001	5.225533824	5.359193041	5.262532078	5.36543618	5.244703374	5.859850486	5.503775166	5.085749821	5.373435337	5.108645965	5.311306798	5.365994494	5.38631231	5.351791855	5.645888846	5.467381489	5.626121287	6.178786105	5.212003919	6.015548367	5.424249775	5.4096424	5.653246884	5.54022047	5.371620561	5.502355814	6.317967084	5.479651524	5.196035062	5.378649726	5.442906801	5.401548796	6.267296064	5.683105886	5.616278116	5.916775223	5.693808576	5.551192178	5.265736209	5.403855687	4.966122556	5.351793493	5.075513333
200837_at	10.15634071	9.475205238	9.132427621	9.126343355	9.255533548	9.302395642	9.343694569	9.397479534	9.298929297	8.981761885	8.66213434	9.478107156	9.839877564	9.733259829	9.519167707	9.438359969	9.53747018	10.20430128	9.549098724	9.609906523	10.37899179	9.413827998	10.26954508	9.05386808	10.87303806	9.647978647	9.395488349	9.907211538	10.75411046	9.862888113	9.830038562	9.633687703	9.698603378	9.53196783	9.595461136	9.206875494	9.574463285	9.286150066	10.03439022	9.465727953	10.26549736	9.116707797	9.714024743	9.970107594	9.811474464	9.455705459	9.09100877	9.261464744	9.534486431
200838_at	8.518495341	9.623530823	9.79714779	9.147350781	9.836406447	9.031099526	9.419315842	9.263310934	9.28694641	9.567191164	9.228850504	7.68649303	7.787073647	7.798518789	8.486712611	7.340423224	7.002503579	7.225290746	8.030576898	10.3517915	8.729317155	9.990245975	8.066790462	10.53986286	5.228203488	10.333211	11.50670227	9.428655878	7.035572048	8.919939327	7.686484458	8.175866555	8.143187605	6.760360017	6.410958599	9.768890579	10.4999961	11.13006235	11.77883394	9.013481588	6.969478004	7.033215776	8.277811965	7.991434226	8.749716216	8.358600642	8.921792931	8.462841161	8.931189131
200839_s_at	9.052883307	10.09183615	10.60912027	9.985962391	10.71160665	9.961033784	10.14353728	10.05166167	9.903539879	10.26603601	10.16369505	8.663572243	8.201718148	8.456306148	9.152121972	8.490453368	8.121928417	7.873766803	8.425825641	10.78393516	9.341232693	10.69433534	8.235821447	10.96059317	6.677106623	10.73933362	11.82692236	9.628073912	7.431055754	9.306671635	8.069571366	8.33654677	8.606776351	7.446540834	7.359149975	10.14931933	11.06649066	11.65180493	12.2492821	10.0700053	7.899384234	8.639551976	9.444722293	8.382100732	9.237700951	9.02315355	9.850813749	9.467191914	9.318059742
200840_at	11.19287704	10.67175141	10.78897149	10.85806489	10.90024597	10.73357097	10.57692959	10.33083787	10.11071336	10.42560208	10.87562072	11.06283136	11.1717227	11.279888	10.86301877	11.10345326	11.03372185	11.20985844	10.87667983	10.60451209	11.04400921	10.78460135	11.15714017	11.0477746	11.05011422	10.82263759	10.13167082	10.87175742	11.04023423	10.93177348	10.59233558	10.77840706	10.70254193	11.28847635	11.12996549	10.9808559	10.16141884	10.55722845	10.31261717	10.68140489	11.22736797	10.99018632	10.81408433	9.560532851	9.398059729	9.844556433	10.06873872	9.011634486	8.740408574
200841_s_at	4.731747889	3.796487396	4.890344766	5.360193926	4.032848575	2.780033707	4.391795655	3.583858478	3.596391172	4.786578288	5.855303115	4.060471461	3.723099221	3.585749948	3.745434568	5.078499466	4.184293239	4.142505042	3.58707999	5.530772611	4.532578587	2.794001726	3.807231251	2.992910781	5.465379641	3.714080425	3.192413165	2.796734557	4.676989744	3.718356468	3.510001084	4.064647178	4.603374942	3.785461332	4.756858923	4.845811079	3.730056387	3.33137401	4.057482435	4.413962282	3.469824708	5.720407033	4.298130573	2.298920839	2.788224979	2.678593632	3.29286435	3.755287156	3.52827695
200842_s_at	8.027611737	7.508581951	7.859845975	8.064464777	7.640566948	7.382627946	7.876783659	7.480283913	7.361328295	7.563355539	7.471389002	7.179242179	7.927487493	8.104315341	7.581109735	8.082175941	7.903441546	8.092321193	7.540824232	7.453091332	7.969970798	7.301919093	8.35406893	6.241417453	8.886180547	7.586711926	6.159768156	5.825782759	7.484577419	7.021282475	7.410050824	7.797176152	7.990594757	7.588240955	8.024056606	8.548282581	6.66366305	6.856588513	7.620907066	7.774074764	7.730531311	8.47243704	8.105721708	7.05988126	6.166557197	6.395116726	6.712754068	5.713251693	5.562149479
200843_s_at	8.942593561	8.523247971	8.483411024	8.480746929	8.517032656	8.611249231	8.161242928	8.286230044	8.104577616	8.299817681	8.292234065	8.991707977	9.139266466	9.248582636	8.741649585	8.922728655	8.502303337	9.089838	8.601336084	7.964693498	8.786390789	8.006702736	9.011390567	7.909671806	8.95659887	8.957956067	7.151820567	8.118867085	8.913715909	8.21725697	8.946097662	8.535583535	8.67208516	9.051958889	8.535322896	9.135071615	7.823227238	8.055361296	8.514827401	8.440353157	9.522221804	8.888735008	8.759472946	8.432726966	7.520488107	7.026781949	7.566388246	6.790201782	6.832599116
200844_s_at	10.94961539	10.23187315	10.5903499	10.08606716	10.24174661	10.44433505	10.49035907	10.1204201	10.0821663	10.28445644	10.39778877	10.96489672	10.82375572	11.21399862	10.83981696	10.69917751	10.69226765	11.12709573	9.852123253	9.906972836	10.60375163	9.658364103	10.74995698	10.60654616	10.6799569	10.1641026	9.066025842	9.799374413	11.08666183	10.89115758	10.37745017	10.05912194	10.42579378	10.53997141	10.56097939	9.235159102	9.220200025	9.452160582	9.552378662	10.74420241	10.59576431	10.59498892	10.9681041	9.862333866	8.674541725	9.008163706	8.994397964	8.691062621	8.840364039
200845_s_at	10.0528331	9.003611756	9.431755853	8.750061241	9.323096107	8.992629833	9.113208699	8.984028649	8.787664454	8.792177203	9.01750198	9.776493968	9.929588804	10.11186335	9.73906856	9.713541474	9.454189293	10.21137472	9.742372625	9.3716649	10.05174656	9.443947977	10.14626893	8.815711307	10.5182937	9.184215319	8.743166542	9.324703189	9.784066903	9.365824655	9.617029623	10.09912926	9.69079137	9.993318827	9.823177168	8.318873786	8.662537074	8.847674298	8.645838431	9.94879152	9.870924334	8.91769273	9.005210346	9.397966196	8.372628709	8.611631253	8.458181998	7.956884248	8.181223627
200846_s_at	10.52059807	10.42878943	10.50261843	10.50084464	10.30860238	10.26285145	10.31887779	10.32796783	10.20990913	10.65617901	10.42230969	10.38647986	10.35979336	9.901429393	10.05633551	10.04086212	9.978608954	10.57202227	9.964189849	10.51816879	10.76837305	10.31040474	10.4738832	10.64502231	11.46444034	10.77109241	10.31668674	10.65773172	10.97985621	10.4353955	10.13992596	9.850799205	10.34827942	9.753613162	10.66714846	9.764569949	10.90605194	10.67978637	10.79816741	10.47243334	10.84187085	10.29308916	10.70284175	10.33009312	10.71241275	10.71492785	10.39241524	10.40101858	10.55038037
200847_s_at	11.03661858	11.02878921	11.70761653	11.90640875	11.95730342	11.19674299	11.52269942	11.60006076	11.36438797	11.36635677	11.4621495	10.58206443	9.970984396	10.11444726	10.33462634	10.26948448	10.24577098	10.16080327	10.6629625	11.04823765	10.12375611	10.44927276	11.11396168	11.35720956	10.12478045	10.40049027	10.72251854	11.08775951	11.11751626	11.42426739	10.76977602	11.85738601	11.20081004	10.62740055	11.33378162	10.14163502	11.02315068	11.10788277	11.35343411	11.36843198	10.49930267	10.53241034	9.906770482	11.37788612	11.17139864	11.73981911	11.74425979	11.56574451	11.59319485
200848_at	6.606102707	5.808117581	5.683296347	5.500366895	5.553212586	5.584906466	5.75212182	5.591536618	5.561793839	5.61040715	5.797739076	5.723733245	6.870376915	6.922883479	6.210918058	5.758717736	5.627004567	6.470807311	5.625174881	6.939137292	6.016337929	5.723018536	5.697993218	4.712581858	7.114307039	6.645992932	5.036614851	4.902050214	5.546865551	5.278066417	5.669792169	6.443814931	6.407324173	5.550685398	5.580850131	5.429745018	5.468942642	5.914511129	7.113028148	6.075118278	6.049821155	5.63125623	7.172860322	5.7017835	5.762278679	5.599067126	5.652611777	5.633664713	5.784272163
200849_s_at	7.155420713	6.102252636	5.841662396	5.802569559	6.20326182	6.261982392	6.370499251	6.39245034	5.95232214	6.260916524	6.385337454	6.873829348	7.387743017	7.971897853	6.646268908	6.794376977	5.822553695	7.050859338	6.36127837	6.759508205	6.859816853	6.560407182	6.415969409	4.831886033	7.880265866	6.816676251	4.985349012	6.375768471	5.495837859	5.683736265	6.347300344	6.735360382	6.717894458	5.755206794	6.396082838	6.207822112	6.21731273	6.331108029	7.104528736	6.828477843	6.718719086	6.058611604	6.874428576	6.504404112	6.176175718	6.393013173	5.75803418	6.027955512	6.473848783
200850_s_at	9.359425515	8.029086773	8.412430604	8.596370912	8.500849869	8.570098894	8.567810934	8.709962407	8.210642683	8.702177463	8.808515084	9.401909946	9.509151999	9.233158449	8.353771892	8.836649162	8.054720031	8.666076586	8.365683111	8.66106708	8.417623481	8.151928948	8.596441467	7.315928999	9.038077479	8.63740921	7.690262718	8.40274412	8.192534475	8.306224133	8.445523911	8.558888741	8.605359037	8.439511895	7.836534055	8.334930261	7.76753642	8.313879304	8.860751883	9.091294617	8.889870099	8.468457974	8.743529531	8.903664661	8.962296971	8.950996639	8.734438089	8.754378959	8.753520572
200851_s_at	8.709952924	8.649305455	8.481270118	8.99473119	9.08327462	8.680441129	8.869467453	8.759996796	8.768832266	8.68053905	8.940860783	8.675006709	9.069398563	8.965440518	9.053526774	8.836784477	8.114322739	8.895014132	9.586759046	9.155960469	9.751430015	9.478532424	9.452259775	10.30747727	7.775828345	9.073900823	9.736738671	8.883712288	8.748706099	9.518567291	9.199230273	9.012874761	8.943967396	9.704047601	9.193177776	8.249314565	8.938078714	8.910113986	9.045505444	9.283859513	9.579899471	8.956541062	8.564978295	8.641889222	9.676092367	9.819908248	9.752394556	9.020055286	9.511978563
200852_x_at	8.593155854	8.800173424	8.948712311	8.749423721	8.908144207	9.046684773	9.308695974	9.259255907	9.193729552	9.472804624	8.967943077	8.916676348	8.723369128	8.677706775	8.141550941	8.577204015	8.333776345	8.52271443	7.609342387	9.536406991	9.370498511	9.018499192	8.095091402	9.548439165	8.28416055	9.426951457	8.977434464	8.957252283	9.45317747	8.931438151	8.319496783	8.662257779	9.256584038	7.851201415	8.273642166	8.760004408	9.754266472	9.360471276	9.794574384	9.164934928	8.283558831	9.811316427	9.334616291	8.173589535	10.51357185	10.11998511	9.857120183	9.937949382	10.94718238
200853_at	12.29401609	11.6144022	11.73193647	11.3527643	11.53390675	11.66435781	11.52811557	11.50025242	11.24604298	11.5334303	11.58195856	12.11914467	12.44884115	12.00442174	12.10329173	12.12356461	12.36449724	12.55982759	10.24991325	10.84289687	12.05393343	11.21626072	11.30027481	11.23843982	11.98942977	12.28490049	9.938327397	12.05211131	11.06834616	10.78235072	11.586181	10.66682731	10.78447021	10.38474835	11.22756625	11.51624722	10.63577485	10.72421489	11.94437175	10.35981663	11.51721194	11.13509979	11.95527956	10.73441134	10.84321293	11.0123999	10.88833177	10.6524535	10.86895457
200854_at	8.132522607	7.912366099	7.784909685	7.682278004	8.009928958	7.900757013	7.683692074	7.895380591	7.495731167	7.833112975	7.9483023	7.755137422	8.048652143	7.969774719	8.184256159	7.994453119	7.337992592	8.12202366	8.285088035	8.381103137	7.104588226	6.731651012	7.169275206	5.176139392	5.907754143	7.81819492	4.939477673	7.308248408	7.471656503	6.39209274	8.449997008	7.042829646	7.468039309	7.520110721	6.941701804	6.654059438	6.375906278	7.395450798	7.506149272	8.168274968	8.529065601	7.873222228	7.905697463	8.250118583	7.386324507	6.86042282	7.526088613	7.650559165	6.970601627
200855_at	4.985700103	5.555931257	4.897872555	5.011389379	5.360524845	4.816843752	5.0347006	4.780160388	4.913863783	5.050503504	5.004665615	5.106590741	5.063763534	5.071043395	5.014177674	5.046570453	5.289095853	5.035378466	5.411817407	5.448190907	4.699163184	5.069075152	5.065698414	5.129366886	4.090585912	4.986012967	5.101030907	5.13841996	4.896137601	3.947068576	5.036650686	5.018558036	4.869859734	4.719964682	4.80135021	5.157936649	5.11734599	5.110596243	4.365250703	5.058750972	5.096307085	5.208191506	5.13650001	5.46887942	5.173897309	5.034182058	5.506153309	5.252174206	5.44510151
200856_x_at	4.113096067	4.356309787	4.261000256	4.581215964	4.259890659	4.305365409	4.198417803	4.187599002	4.353996692	4.465307218	4.377908366	4.286344653	4.38066668	4.407386104	4.348634051	4.145560007	4.496968905	4.472784128	4.399413162	4.922175392	3.550396225	4.392693205	4.336165157	4.382607272	4.355855158	4.350092221	4.457588225	4.659219133	4.01753929	3.959231826	5.127637632	4.364405516	4.342864812	4.654443819	4.384321822	4.476498671	4.525860802	4.626041637	4.183557252	4.372775972	4.517032965	4.434599245	4.405806934	4.40458555	4.31655531	4.247819368	4.294713229	4.137001798	4.941070317
200857_s_at	7.664023746	7.045403475	6.920499018	7.303816288	7.087054617	7.167546301	7.458092953	7.129992401	7.218257352	7.472107284	7.177284369	7.200386151	7.764412857	7.581252724	7.683358484	7.497411659	6.643553759	7.66304662	7.19544587	7.640876501	7.482910338	7.900182902	7.577386922	6.652061443	4.068515626	7.272321504	7.208476607	7.095755378	7.085892736	6.744219672	8.180700896	6.817391814	7.399542892	8.146926912	6.726552328	6.755777751	6.131821632	6.941654066	7.111064305	7.939026696	7.983293668	8.044371852	7.865429478	7.668371461	7.292142782	7.750636806	7.421195903	6.812990932	7.335723715
200858_s_at	13.77687321	13.56505703	13.33648508	13.56171468	13.48044712	13.41896042	13.37884094	13.39484269	13.28324689	13.6261251	13.35660052	13.62026066	13.62754666	13.45359169	13.64862758	13.55837232	13.42073561	13.7144317	13.78926495	13.55979781	13.55577644	13.18673186	13.85914037	13.76488949	13.84777441	13.58830014	13.15717119	13.89724571	14.09023348	13.84933208	13.84640012	13.69610772	13.52059251	14.1175379	13.64783687	14.00757447	13.05780915	13.10847552	13.32721007	13.78655778	13.68609755	12.78203109	12.98171411	13.68142021	12.56397715	12.98734942	13.22930896	12.92920196	12.16041439
200859_x_at	8.798667934	9.559052337	9.771469536	9.732925056	9.752876946	10.19776975	10.36830365	10.46814872	10.75697158	10.69762942	10.17962669	8.967896098	8.959501035	8.865599375	8.094632231	9.00831816	8.145328578	8.295000035	9.265201342	9.388500632	10.31513892	10.14768581	8.786994834	10.11101952	9.363447559	9.982937121	9.25083686	10.08994245	9.693717597	10.29417028	9.392925335	9.806058222	9.616535364	8.521471965	10.03591278	10.99652486	11.17856431	10.4386038	11.35075291	9.825941913	10.15627896	10.14415119	10.69527766	9.490596976	10.19908238	10.12408858	10.15459032	9.957779998	10.07695619
200860_s_at	9.093375065	8.963328295	8.519161888	8.848624241	8.897541392	9.103647166	8.999642915	9.107992309	9.078799213	9.065692473	9.189432774	8.911340916	9.536245623	8.892090462	9.249643562	8.994406259	8.485890915	8.989019732	9.322666518	8.951905678	7.955346453	8.053126826	8.178150148	7.356202019	7.834915038	8.685710841	6.995283985	8.883160552	8.591792916	7.640423665	9.177203527	8.055346631	8.777811205	8.434002197	7.759454486	8.608098988	8.732488622	8.867012997	9.149129512	8.810206885	9.462969541	8.872966455	9.211166631	8.461412958	9.030907886	9.076507258	9.1444769	8.99175706	8.96705935
200861_at	7.974691745	7.131279156	7.564243698	7.47862678	7.513052853	7.994028162	7.252007351	8.252271973	7.767253787	7.903320021	7.564245485	7.295356905	8.043539344	7.334784183	7.653831642	7.34813555	7.224406322	7.246967795	7.715958972	7.154899899	7.281091724	7.13741905	7.244786756	6.986985941	6.295322798	7.607591243	7.244066471	7.42391163	7.827910832	6.313178454	7.79997518	7.58294463	7.86198628	7.432130464	7.689825015	6.386189595	7.295791069	7.62776231	7.461520945	7.458083617	7.956427229	7.680806221	8.29196562	7.16203513	7.959276026	7.927990538	7.759691195	7.240349651	7.976412659
200862_at	5.443110967	4.754624009	4.125513713	4.144123868	4.58596706	4.454909785	4.480673105	4.579218937	4.759429428	4.67058551	4.323864086	4.785633178	5.664109291	5.063542468	4.72052757	5.056893935	5.36753548	6.736294943	4.706531424	4.536144727	6.26979431	4.738864865	5.368766321	4.791161542	6.955093806	7.460031699	4.824767337	4.991598792	6.148030252	5.020690352	4.654425709	4.742528979	4.76203793	4.754578212	4.840057433	7.078227702	4.796176614	4.732413383	7.413712814	5.220335074	4.681672757	4.811832745	4.911924484	4.707509035	4.587011137	4.723999597	4.519346272	4.793801414	4.667121963
200863_s_at	10.21320395	10.04595746	10.14209306	10.06114646	10.20403827	9.743888071	9.501591418	9.692533433	9.545142735	10.04668469	10.12245873	10.42280774	10.16777866	10.24826152	10.09255813	10.60226099	10.17357569	10.49074942	10.04224653	10.53902281	9.724968565	9.333416137	9.256885249	9.771210829	10.80302828	9.972624852	8.994886209	8.91010598	9.869014131	9.762546881	9.924207397	9.116408948	9.824109852	9.536952464	10.19875873	10.91716495	9.445125564	9.725055683	10.21116585	10.31691153	10.98900861	10.683004	9.859421239	9.357893063	10.31609968	10.37253132	10.27584379	9.886545686	10.47537507
200864_s_at	7.595994018	7.431424106	7.424396634	6.894389913	7.255777497	6.843867303	6.533751934	6.751406615	6.371815373	7.07650234	7.55211719	7.153011902	6.977869225	7.625325091	7.42492298	8.019257145	7.75337227	8.02093556	8.33905022	8.395865187	6.650785992	7.430240154	7.547189739	6.922263989	7.971366635	7.736278854	6.586022266	7.19393821	8.352365137	7.186503343	7.197493371	7.756122086	7.766886768	7.30119172	7.943689468	7.186440012	6.339243574	7.480523667	7.558064325	7.726204946	8.039502151	6.810387285	6.977499134	6.839820853	6.964452365	7.568217891	7.472372605	6.139113594	7.212517812
200865_at	2.821892159	3.028959857	2.673536209	2.790663089	2.718213702	2.957024069	2.938327022	2.926581955	3.02492501	2.844213982	2.733898065	3.025289959	2.89439118	2.952093241	2.837015011	2.90221619	3.235988564	2.825044513	2.916247148	2.797341541	2.854937419	3.008747056	2.940655224	3.151498187	3.056356897	2.740782801	3.010702682	3.112897402	2.735316804	2.90673917	2.831776585	2.810872974	2.950684757	3.015294019	2.920486428	3.076587642	3.264499717	3.065653813	2.602268424	2.835901949	2.720024137	3.226128561	3.118611367	2.950483453	2.912961847	2.977822328	2.769873396	3.179430422	2.872372711
200866_s_at	9.035779682	12.23174809	11.66429502	11.71110087	11.93075246	11.22490459	11.88474115	11.71207876	11.37871017	12.17212697	12.04090022	9.379484369	8.839857766	9.312897059	8.913021227	9.077308102	8.691208321	8.569951728	10.34079	12.59378533	9.27264569	12.17052219	9.360277769	11.14826883	8.979801437	10.88071684	13.0513383	10.87700913	10.31797307	11.16921166	9.75007575	9.000582114	10.08746327	8.497914878	8.586019521	10.14110947	12.97914391	13.04342385	11.84771934	9.483189137	9.598878363	9.385119983	10.27758316	8.978901756	12.34306117	12.07524143	12.5461441	11.86869136	12.35552126
200867_at	7.671004413	7.171348734	7.106798863	7.478058093	7.333572284	7.084017694	6.828613297	7.204675039	6.648162552	7.560527897	7.00396626	7.521712734	7.422015731	6.969751573	6.882050685	6.875668972	6.620532379	7.268241783	7.820030819	7.772819884	8.079702839	6.546153102	6.842739669	6.523015746	8.439053698	7.328656145	6.142773517	7.149455202	7.983806341	7.415024215	7.401776002	7.509692699	7.754327704	6.558960442	8.068653965	7.314376176	6.646804651	7.482296189	7.91295806	7.417144044	8.379745912	7.299818077	7.135416222	8.589113582	7.919956001	8.29408594	7.5485789	7.253072153	7.498468324
200868_s_at	8.00068676	7.828034146	7.514129779	7.403421489	7.494547791	7.161376743	7.311750944	7.493294039	7.254249621	7.789081394	7.763414977	7.844868221	7.619894851	7.09417653	7.801813624	7.759285736	7.431125136	7.527317548	7.592005751	8.26692484	9.404800233	8.334871454	7.543045978	8.435541758	8.387955786	8.18275124	8.08930485	7.184074981	8.345550355	8.624293979	7.696261047	7.117591156	7.845476547	8.090718849	8.445529428	8.340571454	7.994116051	7.805768242	8.483786562	7.756591969	8.08244226	7.918246918	7.855171692	7.264363207	8.125979263	8.661912583	7.995000397	7.855069641	8.128789176
200869_at	13.89700414	14.09373358	13.48636744	13.82086293	13.76951114	13.59602368	13.45939431	13.6752346	13.47278706	13.66635042	13.63265633	14.31652051	13.81448218	14.21839438	14.15912007	14.11507332	14.14349932	14.37232116	13.78464016	13.99047695	13.44120689	12.98409495	13.76269716	14.02882732	13.77231528	13.51004819	12.29977136	13.91661406	14.03950026	13.74577011	13.73181858	13.18249958	13.33621965	13.56581632	13.33812292	13.8703759	13.2928764	13.1910979	13.1621776	13.58085494	14.06344528	13.84096142	13.51325318	13.83503321	11.8535969	12.65933577	12.51391797	12.17498692	11.37017965
200870_at	10.7170997	10.16142783	10.81849719	10.31176886	10.57804989	10.35096641	10.49901007	10.07136882	10.15889391	9.899103162	10.36654413	10.69744823	10.50520019	10.80951527	10.8088143	10.63544761	10.91932102	10.77300539	10.08150643	10.39954415	11.22272067	10.4081855	10.72618974	11.22452053	10.09606349	10.43803484	10.5852981	10.0640615	10.82598292	10.61381505	10.51199785	10.78633563	11.02632158	10.85749445	11.28679071	9.648853881	10.12357083	9.836147484	10.27906622	10.2672014	10.03885778	10.41029057	10.16866881	10.27640284	9.330220674	9.622927426	9.363364498	9.459013731	8.931610931
200871_s_at	9.810498309	12.81087433	12.37251274	12.34357952	12.60827849	12.33210623	12.61659921	12.61412486	12.54568145	12.65134091	12.49997931	9.935575737	9.948664867	10.56633579	10.01639816	10.13134534	9.59783054	9.787969992	11.74738986	13.04556548	10.15647718	13.07052916	10.53595187	11.96881569	9.993900765	11.92848697	13.74461284	12.16598401	10.78130481	11.74257399	10.90222258	9.647837254	10.86314566	10.10903961	9.591618997	11.41518973	13.68854395	13.92152538	12.45566553	10.77811619	10.67638694	10.4924427	11.05730968	10.44015014	13.05390642	12.93153524	13.32005584	13.10696897	13.03454911
200872_at	8.770791706	12.18845272	11.92904217	12.19298152	12.18447813	11.5057525	11.85681803	12.00271512	11.78700322	12.18261613	12.50573238	8.740851515	8.400286672	8.207551712	7.711113043	7.705943847	8.389825709	8.483817711	10.98324703	13.31787149	13.3969626	13.94736935	8.906353686	13.30151846	12.49509683	12.76133335	13.82413624	7.666339655	9.525946735	12.27120967	6.973062366	12.6586755	11.69804981	7.386374131	10.53891055	11.58798031	13.28687066	13.36785414	13.65446976	10.72758912	10.60452884	12.73838001	11.04183972	9.079803004	11.8241457	11.45250795	11.57127146	11.95656727	11.34543172
200873_s_at	11.91376081	11.05077415	10.79976791	10.94968075	10.93969536	11.16374944	11.04416767	11.31266227	10.67434664	10.54662194	10.78186134	11.40629874	11.51708783	11.2372726	11.85231153	11.58286012	11.66597364	11.59162047	11.1020796	10.96292209	10.79810956	10.33629801	11.43429071	10.74514851	11.47682493	11.59776189	9.343823125	10.73086781	11.26983477	11.47011219	11.34457802	11.14503333	11.16187023	11.26869145	11.90517821	11.69878747	9.767665865	10.30284503	10.99964728	11.14340598	11.25374596	10.87585386	10.46546605	10.94865008	9.51204991	10.04941389	10.02907671	9.223263963	8.868324942
200874_s_at	7.717055125	7.197845296	6.792413837	6.761978098	6.755807518	7.020619061	7.043246122	7.256661129	7.063289295	7.080102189	7.106626731	7.417598291	7.205243161	7.305551639	7.460077612	7.537199504	7.723346645	7.327996259	6.882189362	6.840561936	7.400953929	6.749086942	6.854178041	7.203011414	7.27562165	7.249545857	6.298699252	7.413624211	7.425865381	7.083105096	7.319750501	6.714481627	7.108176881	7.101699871	6.800362356	7.981802569	6.668646659	6.497522951	7.42751536	7.274234663	6.853704613	7.759346669	8.014793361	7.440417242	7.024028431	6.694752986	6.606905427	6.503988683	6.47754669
200875_s_at	9.767836768	8.643536995	8.465954106	8.736736015	8.822836522	9.072649663	8.961523585	9.224102349	8.758728972	8.757619729	8.406657176	9.495711918	9.91391224	10.17330756	9.674688856	9.797093173	9.703646567	9.906495223	8.502657938	7.609131668	9.768944449	7.403206413	8.803592896	8.328580398	9.415660444	9.691357237	5.955629316	8.935794362	8.591064255	7.589566185	9.749422135	8.233768255	8.707069219	8.988496409	8.339879541	10.18620184	6.719424203	7.490668884	9.387684595	8.632544159	8.881464473	9.342208403	9.380978535	9.556129703	7.58957166	7.603548343	8.176265601	7.159517212	6.502526446
200876_s_at	10.70000485	10.49572196	10.30038474	10.4418241	10.20528473	10.2082942	10.27011969	10.11656398	9.83410568	10.3138308	10.31139715	10.21725159	10.30526662	10.18156483	10.17328104	10.12640808	10.34909043	10.5127088	9.815968474	10.1574582	10.80002534	10.09321548	10.36254142	11.02898305	10.62528538	10.47457776	10.20960684	10.52607116	10.66327481	10.85596062	10.17118626	10.16316356	10.45949178	10.1326781	10.56549665	10.4517751	10.02425947	10.09719406	9.919933967	10.30139976	10.56009375	10.38465007	10.29389629	10.02557892	9.665133558	10.34081075	9.821620562	9.608597942	9.518039442
200877_at	11.13902474	9.915699696	9.960385674	9.998828675	9.942979817	10.08836171	9.805953596	10.08584496	9.538701314	9.61637915	9.67947883	10.96251059	10.94673336	10.94134998	10.72893532	10.73945954	10.70893143	11.12617214	9.857540061	9.698919592	10.02151763	8.819145898	10.10775186	9.308075839	10.18535372	10.44466321	7.535016454	9.638789736	10.23471451	10.32920774	10.30231515	9.754754611	10.43016645	9.795706954	10.25159747	10.48167412	8.43684656	8.783523264	9.823961337	10.42374038	10.66063513	10.73209389	10.28164136	9.979064067	8.307372931	8.689537464	8.625881005	8.681530129	7.539457193
200878_at	3.205641988	3.615695596	3.359187987	3.096200705	3.236378838	3.493654338	3.275565207	3.275622073	3.444519494	3.272530433	3.236270863	3.323311324	3.282435407	4.345678124	3.271375901	3.277340693	3.658136083	3.249823399	3.389723593	3.22638454	3.9318726	3.293628664	3.272423098	3.610640247	3.414174173	3.289005818	3.302654683	3.299807554	3.057438063	4.241532584	3.255307334	3.26769738	3.332303882	3.304308968	3.286169075	3.284862384	3.324640912	3.240289598	2.914888566	3.503788574	3.624555537	3.319496415	4.149932867	3.198910512	3.343031636	3.289489278	3.22872873	4.698478345	3.948075647
200879_s_at	3.470565035	3.705821395	3.395955049	3.338158006	3.094909621	3.546492129	3.531153409	3.535998341	3.62341524	3.494773245	3.264975019	3.566528273	3.498751576	3.545314837	3.507509652	3.758219049	3.594475163	3.495809879	3.531986407	3.48924431	3.55155385	3.54610336	3.529766288	3.642435711	3.752588353	3.274695316	3.664895913	3.779717802	3.435761558	3.514627606	3.481445968	3.49805483	3.564978234	3.580194948	3.608518077	3.805738506	3.827169957	3.698138329	3.106619945	3.506669671	3.243833685	3.590101052	3.587988012	3.604682619	3.540288592	3.577786113	3.317084851	3.788005315	3.442064997
200880_at	9.400163523	8.16577496	8.46351447	8.393995566	8.546677754	8.398893042	8.185039754	8.283973697	7.966836941	8.163903364	8.311903477	10.27361955	11.3822825	11.15985385	9.578621497	9.539418317	9.952329818	11.02019987	8.73197711	8.936062388	9.628576057	11.16345981	9.197067983	10.23211162	8.504950397	9.493064216	7.560043307	8.545483224	8.680630376	8.824167785	9.925010484	8.45554351	8.748729604	9.275200647	8.995108078	7.607645247	6.877080941	8.083720532	9.072668896	8.662948765	9.164212173	8.53850992	8.683551679	8.488177387	8.797800413	9.016340129	8.357316236	8.728439083	8.564601216
200881_s_at	10.59268404	10.016071	10.20624649	10.22196728	10.2168132	10.16295809	10.15520117	9.933483841	9.897894759	10.02428953	10.08566062	11.3183712	12.76521852	12.50313893	10.93705168	10.94855318	11.5996773	12.12121239	9.944385456	10.93140894	11.12082696	12.64085437	10.44608972	11.48943013	10.26602321	10.8911157	9.109091173	10.15909661	10.16349585	9.807021277	11.36350505	9.637711138	10.48522056	10.9239626	10.26241811	10.73821103	9.550575888	10.03165433	11.19060212	10.76515823	11.04172843	10.67173913	10.88740588	10.51652991	10.57905491	10.83297041	10.20182762	10.44081995	10.42987437
200882_s_at	10.08544783	9.900337251	9.508455496	9.570812611	9.678502515	9.496227826	9.499938401	9.455281667	9.388761914	9.356665649	9.35362157	9.462011242	9.500985829	10.12513274	9.502048795	9.601982209	9.61542735	9.818549966	9.693650797	9.849841441	10.07543135	9.656852382	9.475342232	9.804133644	10.59166297	9.87783512	9.259315803	10.02401911	10.03827153	9.70004722	9.320335354	9.008748136	9.485779154	9.571572841	10.28415192	10.14350208	9.984808983	9.698105418	9.250301792	9.459468077	9.927031677	9.624732422	9.197568515	9.690793341	9.378359396	9.975925972	9.462485341	9.526456364	9.192522524
200883_at	9.796382045	9.071027003	9.164197128	9.231523465	9.003356747	8.385634916	8.611135924	8.74283892	7.781619907	9.074478554	9.021522195	9.273725283	9.503773782	9.118614411	9.178766114	9.263212039	9.107108254	9.287283257	9.042851039	9.666357391	9.631779074	8.829497846	9.151432284	9.151073165	9.335578685	9.699844498	8.829186426	8.788325835	10.031302	9.75103186	9.58259916	9.409523116	9.292695819	9.400532605	9.570562518	9.448942482	8.186111491	8.879729655	9.774743667	9.22096378	9.032723898	9.000564991	8.690878688	8.687611377	7.854126947	8.420584169	8.317858378	7.852398001	7.772523057
200884_at	4.04402685	3.164971471	3.042591928	3.094407173	3.14453398	3.148279305	3.262403932	3.262696198	3.282591687	3.264448701	3.076152748	4.518991683	4.467395426	3.496991587	4.044208508	3.491832645	3.341199453	6.148080282	3.235770644	3.089107503	3.484544194	3.256902168	3.529320586	3.585299585	8.412327962	3.220569033	3.629365609	4.592417014	3.088039914	5.214404278	3.205824722	3.220519548	3.289182097	3.26372139	3.295627412	3.279539878	3.264106591	3.14937182	2.93514332	3.272830365	5.240179005	4.153384081	3.310709137	3.259597376	3.260069713	3.252346318	3.225998807	3.352059386	3.249123281
200885_at	6.330120419	6.416097496	6.663829594	6.333415041	6.673969123	5.23069031	5.900995668	6.757602459	6.18804696	6.76124489	6.920457106	5.416752762	6.418012693	5.812614575	6.231746694	6.161316044	5.412046538	6.272062424	6.411841962	8.034248493	8.391251951	6.030258198	6.109735037	8.060505114	8.914941307	5.537008258	5.533103073	6.140367049	6.338343533	8.938441955	5.36450043	6.208278559	6.292007487	5.012849116	8.283614781	7.369606928	6.771632783	5.837046565	7.063488543	7.071007214	7.336514616	7.484685619	5.415369396	4.996115119	6.617801581	6.894242723	6.402877085	6.235584464	6.271891988
200886_s_at	10.88726068	10.94146197	11.3333481	10.8989099	11.19383478	10.50804042	10.87140075	10.7965211	10.87926055	11.05654704	11.08404309	10.83764343	10.74780246	10.57049987	10.14163468	10.14603516	10.50989892	10.74738832	10.16547633	10.95282178	10.26632428	12.04178784	10.8617708	10.55466097	11.43281616	12.26568553	12.11246901	11.01945172	10.57660038	9.986412615	10.96943795	9.793858736	10.79514594	10.48796031	10.02274748	12.14769482	12.13353042	11.93131962	12.09925935	10.95337545	10.63555363	10.58287422	11.60496127	10.19252117	10.70907882	10.64637934	11.04765957	10.71961411	10.63129168
200887_s_at	8.308777983	8.785495552	9.200494963	9.313102417	8.436343849	8.701746834	8.729819406	9.107351462	8.460151293	8.354232586	8.640965303	8.006969866	7.946626114	8.163862933	8.524479571	8.026003145	8.27701002	8.380512683	8.460853676	9.184812345	7.301955971	7.783836126	7.447636938	7.095717787	8.534114305	8.724086668	6.618120735	6.899835723	8.644612618	7.826272656	8.309505871	7.546981765	7.616485286	8.256713673	7.542679276	7.700489038	8.397364004	9.365976164	7.968535811	7.672283796	10.28632753	8.054895585	7.504600772	8.278004634	9.155529609	10.51304463	9.470324344	9.582360162	9.317036587
200888_s_at	13.69739676	13.79705989	13.46190997	13.53548548	13.45973676	13.28211155	13.29752618	13.54952867	13.28687066	13.49936937	13.41045562	13.62577442	13.60849572	13.53399129	13.82096413	13.80557335	13.76255726	13.83356805	13.55976887	13.68550486	13.05752105	13.53330699	13.74089367	13.61800262	13.20315175	13.5110103	13.28891469	13.86719953	13.80614216	13.84431637	13.37988965	13.244649	12.95745931	13.83978787	13.53574277	13.71341334	13.46190587	13.43217538	12.75685303	13.42756352	13.6767236	13.18953404	12.95751969	13.70045899	12.70640821	13.27298142	12.90125506	13.22792283	11.27791018
200889_s_at	9.525433277	9.368349762	9.154897883	8.716591009	8.954634308	8.19857754	8.473345165	8.458893308	7.992680701	9.14690492	8.81635722	9.082087734	8.842816604	8.657848272	9.062696573	9.26833018	9.6140649	9.5076368	7.12054785	9.826093835	8.397691073	8.23841055	8.157305978	7.593311456	8.440890465	8.733395204	8.474130423	8.380943514	9.173597049	8.052052341	8.19435871	8.528911588	8.241504694	8.193824161	8.028170687	9.550717257	8.708159298	8.0435975	9.550884779	8.518532103	8.318135986	8.732454888	8.867676548	7.882493567	7.944475744	8.02499895	8.361913487	7.717102427	8.279861543
200890_s_at	9.584928407	9.639122399	9.27139069	8.704460932	8.849488813	8.052928724	8.702143205	8.610522655	7.887242444	9.33255084	9.247378549	8.599743546	8.572445696	8.745132894	9.434332148	9.358236552	9.863710687	9.37386306	7.649857123	10.02815485	8.53549101	7.998301574	8.368116878	7.228634519	8.61230112	8.931310006	8.828374853	8.25975228	9.549523674	8.362543318	8.52448649	8.746119373	8.386673205	8.64501647	8.316722067	9.475706339	8.386296573	8.205891866	9.385284793	9.11452653	8.140948887	8.768342452	9.426074902	8.057432015	7.742915061	8.253698595	8.278873183	8.208888766	7.906758929
200891_s_at	11.02990181	11.24118486	11.35018803	10.63902525	11.02663718	11.00679984	10.7998815	10.5285147	10.65701125	10.90802112	11.01138056	10.33470774	10.69387079	11.05293532	11.15674231	11.28114202	11.27780576	11.21141068	10.80947354	11.37350031	10.50391338	11.0134685	11.46173471	9.449756647	10.99452331	10.88785566	10.80949154	10.93473721	10.80211504	10.12975042	10.93621621	11.19637409	10.49125857	10.70720648	9.915645314	11.30198717	10.53166889	11.09913936	11.24534403	10.77013681	10.75925186	10.31614352	10.9159612	10.47898429	9.663348458	10.47699734	10.56399165	9.870307477	9.890766077
200892_s_at	10.29898475	9.897411861	9.81716773	9.721157786	9.812987875	9.857251168	10.24226547	9.941045408	9.638084754	9.904468531	10.00634931	10.33477919	11.3475011	11.67145381	11.01136968	10.64254959	11.09886152	11.48712359	10.14351415	9.797721159	11.39286505	11.26821328	10.45198939	11.34373107	10.18341046	10.25194025	10.0357438	10.59506787	10.51728178	10.58991651	11.1578884	10.33558549	10.39182257	10.62430804	11.25363525	10.66127046	9.639131978	9.409559995	9.694787168	9.914303734	9.893774525	10.5884555	10.71713758	9.65357641	8.855362096	9.434012408	9.263938701	8.856226379	8.117785381
200893_at	10.83162431	10.59684188	10.69011907	10.68202601	10.68911797	10.64794433	10.52994565	10.32977887	10.26782177	10.45354271	10.41267621	11.09956237	11.71528387	12.07406812	11.15427797	10.96305583	11.56928948	11.65291018	10.5255154	10.50871608	11.11789997	11.08140534	10.76167348	11.22990789	10.59961178	10.75554838	9.637796839	10.76987964	10.74890906	10.62238922	11.43321203	10.82604082	10.54114255	10.97422766	11.34274671	10.69127753	9.315299038	9.874379708	10.45354271	10.94228763	11.22738859	10.84838045	11.1681994	11.09784298	9.491352958	10.02727564	9.730224553	9.481379221	8.902046992
200894_s_at	7.078137119	4.913977687	5.494608528	5.211633304	5.506311092	5.191348651	5.559834561	5.694201568	5.447037952	5.415642678	5.497544509	7.736096875	7.987204117	8.38475905	5.680975312	6.204192177	6.595520365	7.582985007	4.954001833	5.245616458	7.071116489	3.092407385	5.863037816	4.462221512	6.231422359	6.327865824	3.333074464	5.569309961	7.465716056	5.505218356	5.527992389	5.549476148	5.90484642	6.054232032	5.585469195	5.365409144	3.880813932	3.308721807	5.870520062	6.842070553	6.492936018	6.657515121	5.975168538	5.22995922	3.399240223	3.491252151	3.326067652	3.758130294	4.304818656
200895_s_at	8.292011099	7.33846296	7.728578126	7.422518611	7.946377143	7.86952011	7.799821322	8.032868705	7.484614811	7.293493163	7.462841124	9.131534126	9.230711335	9.583298025	7.796628587	8.12434258	7.847321812	9.103619797	7.998565833	7.158535464	8.465847941	7.060944318	8.237280817	7.535285872	8.492359942	7.997502451	5.990473269	7.595296506	8.652063047	7.502015177	7.984689398	7.833202285	7.766190874	8.639369113	7.879281338	7.509291353	7.079044318	7.45835213	7.635543242	8.537761225	8.286586184	8.615695386	7.810120214	7.728885055	6.303648548	6.727483309	6.25839073	5.269248618	7.388415163
200896_x_at	10.04968727	9.547370815	10.01174223	9.677698906	9.632637003	10.64925768	10.17579608	9.79809765	9.882500619	10.0322057	9.906192866	10.05542149	10.58842335	10.50175176	10.11899577	10.51427648	9.672765184	10.12147389	9.200150625	9.296702531	10.31734851	9.760870183	10.06753701	9.744276646	10.78192528	10.22814123	8.422143692	9.834856455	10.1516351	9.794004862	10.14587906	9.218430925	10.1654076	9.630509235	10.24143988	9.771772405	9.316820998	9.269941592	10.77672433	9.954234662	10.11203929	10.72807871	10.78726185	9.729300766	8.605072168	8.951902369	8.575223605	8.404852626	8.90317851
200897_s_at	4.812563626	3.983109997	3.636596011	4.577540909	3.606106016	2.333373255	2.328153281	3.664533615	3.732275796	3.553555005	3.458391859	4.355952173	4.92131673	3.720667036	4.44865496	4.278206269	2.650409423	4.063118652	3.699050422	6.19685159	3.587354592	4.689105308	3.696698317	6.079135317	5.196958004	3.838559085	5.541508306	3.740495452	3.422143363	2.546685232	2.833819217	4.236656431	3.69161619	3.736300139	7.102139927	4.176139746	3.752369334	4.740575538	7.249017923	3.662532005	3.424047383	3.77471989	4.467150211	5.127572758	3.699407862	3.790099611	3.633276617	3.145639957	3.687685815
200898_s_at	8.198572603	8.826181394	8.908148894	8.585336329	8.780154328	8.499439706	9.711445788	9.165824083	9.36681098	8.792146039	8.916043582	7.278286416	8.363858855	8.132115091	8.764614186	8.357674782	7.581879618	7.9259257	9.190566657	8.230437237	8.357609096	9.560942686	8.707543174	9.594376804	7.074054374	7.590310493	9.362051138	8.336760249	8.44078811	9.041700081	8.805547176	8.512948248	8.965067849	9.843608597	8.73205164	8.597036709	8.530207174	8.019558316	7.624996737	8.579893417	8.466424384	9.29633504	8.799450551	9.056372535	10.15605907	9.957057674	10.14070117	9.90095699	10.28343862
200899_s_at	7.55123955	8.347224757	8.783797918	8.846857246	8.891557006	8.882345459	9.231246705	9.290422722	9.450724058	8.879232843	8.909329334	6.305347999	7.561233601	7.74597285	7.83451982	7.742648216	6.801244778	7.948709825	10.11362724	8.549057044	7.366182214	8.338616054	8.314584489	7.147132545	5.769907508	7.053735307	8.132823008	7.832562848	7.747909932	7.959137456	8.624556794	8.970671849	8.477508111	8.782138948	8.199954212	8.377672406	7.96251255	8.821388423	7.187406569	8.635212828	9.296963244	8.548949649	7.37370034	10.03767718	10.12892713	10.01129448	10.37816743	10.17652307	10.07297408
200900_s_at	8.360182884	9.248484882	8.057098598	8.251996366	8.192115821	7.63815239	8.229097623	8.443802991	7.859247527	8.852241601	8.715646386	7.765136122	7.684897248	7.849083783	8.044331284	8.396059265	7.682760022	8.34381271	7.048165202	9.695808888	7.406093395	7.686928918	6.923399065	5.369402689	6.294463149	8.819244455	6.533779221	7.702367055	8.837919674	6.720175902	8.212769241	8.054667247	8.203005377	7.332530476	6.943327917	8.494955889	8.198404323	7.888974588	9.566164131	8.417193621	7.338098857	7.705423746	8.999170001	7.293515255	8.028911099	8.05241144	8.216286908	8.183185827	8.008835256
200901_s_at	8.837596093	9.453262593	8.771457497	8.901696742	8.812461669	8.765826566	9.072668896	9.261849106	8.983432326	9.31615533	9.080752782	8.276022123	8.53113299	8.920306501	9.020609628	8.952782579	8.271884272	9.156698733	8.998568292	9.635012419	8.413709433	9.249526631	8.593315278	7.272501912	7.103431816	9.575935606	7.978538474	9.399377759	9.153154783	7.76700046	9.323195516	8.767145511	9.088039196	8.319466676	8.117257643	8.85124609	9.109274881	9.499928916	9.578198219	9.067161301	8.520346814	8.947165677	9.287201874	8.870190228	8.879669407	9.273909752	8.913745298	8.486872607	8.611086109
200902_at	10.39421678	10.55773782	10.88817674	10.89519244	10.67921434	10.25948298	10.07678973	10.05725118	9.804547924	10.35070148	10.42782218	10.21411849	10.05948699	9.910669523	9.976076312	10.08569448	10.36954776	10.30135314	10.43877924	11.07156735	10.16198907	10.00605489	9.976375	9.342204376	12.03683918	10.82903968	10.64109342	10.42160215	10.7068095	9.482946943	10.35487672	11.49319333	10.38776099	9.860263088	10.64865829	11.23914723	10.16061667	10.58740427	11.39056844	10.51638986	10.7858959	9.208506088	9.295029689	10.4115928	9.917800119	10.09231562	10.66912943	10.21555855	10.03039669
200903_s_at	10.05080959	7.57112857	8.208043722	7.570134435	8.279617826	8.276657622	8.157661419	8.281812998	7.838919578	8.284112829	7.9538396	10.12610032	10.21624722	9.912886457	9.293018502	9.788366016	9.503720705	9.696606795	7.589023298	7.083061465	8.687386778	7.152281444	9.214724627	8.796241896	8.885459989	9.853525758	6.682939168	8.117242009	8.8887869	8.592499179	8.925757566	8.287461263	9.295693047	8.504340236	8.396133697	9.299585089	7.481318866	7.438427762	9.417466583	8.918518517	8.692983486	8.91270454	9.210692752	7.720767103	4.401494551	5.739357159	5.826904676	4.893091985	5.680681978
200904_at	9.221338867	10.50090838	10.80335971	11.09319756	10.69471191	10.41244125	10.7843923	10.75314122	11.00773552	11.14701166	10.98158106	9.469436034	9.372924653	9.059538227	9.495859946	9.023409849	7.32943619	8.24672551	10.67512948	10.05110152	8.676760568	10.60163497	9.6841061	10.23553947	10.28675443	9.416390276	10.69608109	9.931427542	10.6012939	11.29265916	9.647315146	9.241113684	9.593940443	9.448012826	10.24539577	8.736033352	10.44342826	11.22317725	9.821536174	10.56295323	11.29424644	9.606762596	9.208726464	10.78992231	12.45315455	13.02815212	11.69597439	12.42657442	13.14713012
200905_x_at	11.66020433	12.40090718	12.79271707	12.76289814	12.58572712	12.22226424	12.56564411	12.53696894	12.46654697	12.59098105	12.61137645	11.46787104	11.23579856	11.12061881	11.55351315	11.31679511	10.62549325	10.98310311	12.01571122	11.91761764	10.55748643	12.29825955	11.54824361	12.17986966	11.22644909	11.57287392	12.53734316	11.701246	12.29479486	12.77593544	11.512547	11.34343688	11.77090329	11.37250275	11.43751993	11.49231682	12.46674065	12.61655197	12.1317707	12.20897238	12.56508699	12.07510828	11.96631853	11.97954533	13.93644603	14.25120689	13.53018932	13.91768784	14.23110494
200906_s_at	2.408477371	2.624754697	2.36788845	2.334168548	2.274558379	2.31514388	2.424272343	2.426160445	2.446554546	2.395897676	2.182860423	2.79139344	2.429257046	2.698934706	2.483557941	3.234163146	2.889353829	2.326915428	2.436246757	2.388054075	2.399657443	2.606966741	2.433706725	2.704591104	2.470051416	2.376062418	3.144148887	2.492098648	2.379593385	2.404468869	2.39125671	2.444613096	2.438719742	2.479058793	4.013601831	2.50912686	2.494193926	2.462930025	3.12985533	2.394654369	2.17246572	2.490275918	2.493106735	2.572967184	2.429132567	2.45044229	2.313629242	2.500463793	2.422786793
200907_s_at	2.558161406	2.645648553	2.42020292	2.871885271	2.417965127	2.590684702	2.572123841	2.569116621	2.614038913	2.487744113	2.335535009	2.647180623	3.339405338	2.648284156	2.597744683	2.542904428	2.700922174	2.520013485	2.577120554	4.577648322	2.486275989	2.612863275	2.567036278	3.480383945	2.638325296	2.420574952	2.993908718	2.62909311	2.394360108	2.538400087	2.466951458	2.54999271	2.598456929	2.61250196	5.869141496	2.781987183	2.673279569	2.607534846	6.142087467	2.499219057	2.418107755	2.68573144	2.714089661	3.775149633	2.560650111	2.60636621	2.459878842	2.703415726	2.54285751
200908_s_at	3.055183728	4.462133393	2.962878328	3.035391207	3.025798714	3.128546687	3.122932155	2.742787737	2.867080639	3.061024473	2.991719032	3.113002351	3.05975714	5.043554394	4.202136643	4.899979002	5.210539458	3.824996765	3.070553038	3.030973136	3.451620634	3.089040402	3.17586915	3.233061983	3.169532235	3.00213961	2.515219989	4.124610705	2.997836847	3.111708923	3.06484996	3.164074996	3.138341915	3.15785413	3.094234146	3.22438972	3.34975604	3.153276959	2.900031849	2.98217758	3.418128894	3.229233583	3.160756633	3.120003444	3.087083817	3.132460004	3.016162179	3.194531619	3.061563452
200909_s_at	14.08864104	14.04345047	13.96644682	14.19628744	14.2357348	14.0378191	14.07908215	14.16576826	13.94563924	14.16576826	14.14501265	14.04028088	14.09584154	13.92261987	14.08256634	14.03953498	13.85370863	14.19942315	14.13958561	14.36283307	13.76879987	13.87780752	14.04617546	14.26973387	13.97860552	14.17295842	13.49189035	14.31595028	14.33777023	14.09205391	14.25285766	14.00709476	13.77750429	13.85807984	13.84636018	14.28451585	13.93191137	13.96962171	14.25885477	14.14183865	13.60630217	13.72274818	13.91790028	14.00713492	13.86231475	14.29004171	14.10314905	13.97909319	13.16729134
200910_at	11.48907537	10.46213822	10.36292871	10.5904635	10.36991226	10.50873291	10.38692519	10.66899732	10.09982596	10.31435478	10.30468093	11.3566823	11.50645889	11.44363992	11.00196262	11.26648021	11.17580781	11.65523192	10.45756176	10.18044206	10.49240126	9.279401219	10.58870749	10.33105876	11.7052627	11.14035864	8.451783684	10.39913548	10.76604221	10.00140174	10.01204478	10.17200316	10.56492009	10.25992576	10.944476	11.12410401	9.175447688	9.748064705	10.74922267	11.01127646	11.1086499	10.99588766	10.49516793	10.74562529	8.744947891	9.011014566	8.907187489	9.022358668	8.138579614
200911_s_at	9.13138977	9.304303641	9.487566066	9.442384406	9.564657201	9.327296059	9.698988671	9.529943101	9.673472459	9.472534255	9.689121481	9.467924231	9.297607436	9.072084134	9.539143711	9.14889427	9.084109444	9.237041343	9.573585608	9.327853049	9.294147922	9.867239822	9.516141736	10.80022181	7.90845592	9.811471408	10.7402167	9.126058776	8.88317138	9.968038507	9.322193642	9.160864665	9.599126643	8.030156092	10.50055013	8.972929902	9.695648898	9.823000696	10.21202752	9.880173025	9.370382704	8.936864711	9.392473291	9.36053758	10.22699499	10.18370779	9.932146401	9.429352543	10.00630821
200912_s_at	11.39702469	11.58408661	11.47851514	11.75723471	11.61871371	11.4944352	11.41660552	11.34724478	11.4506546	11.31233657	11.67950861	12.05981301	12.30164762	12.71260816	12.01474596	11.97765441	12.14191047	12.11305554	12.22990214	11.92794088	12.00235602	12.11675761	11.75072782	12.09758305	11.08415919	11.27457077	11.97629112	11.60152457	12.02652819	11.80478046	12.79139928	12.26910159	11.84074684	12.82504349	12.02819067	12.62026714	11.80834664	11.70759459	11.35912307	12.01822594	11.98546343	11.56352343	11.55485364	12.16827233	11.31392016	11.54090575	11.57975828	10.99171451	11.09376297
200913_at	9.120789329	7.759930006	7.568521295	7.711383297	7.561175158	8.434952581	8.487710242	8.479906743	8.119944901	8.286570861	7.623779359	8.858917825	9.357616804	9.086559474	9.235527041	9.045292682	8.343208774	9.377521989	7.476294235	7.721591323	8.485708455	8.038186885	8.724832047	8.163254346	7.699669618	9.122780617	7.029852457	8.765216395	8.448910772	8.057072191	8.044410992	7.112409976	7.931386969	7.691812679	7.658178185	8.202896952	7.165166438	7.344441459	8.704020808	7.628140243	8.317650501	8.404287141	8.771104029	7.554315749	7.544626821	7.495812603	7.025277502	7.61253797	7.131936322
200914_x_at	8.412988619	5.868239014	9.148969016	9.124734714	9.014518054	7.94257944	7.919414445	7.886952115	8.058738107	8.305786219	8.413773048	7.380210869	8.079329319	6.9466751	6.957588736	6.927939966	6.989863921	7.22954603	8.948226869	7.896403933	7.940932598	8.523314931	9.178263207	6.997849074	8.608639034	7.155660683	9.21696969	6.35433764	7.181850954	8.14312391	6.079869604	9.442815548	8.411785773	8.537148266	8.357142489	6.757572994	6.973454245	7.366061844	7.772745211	7.551050271	8.940877742	6.04072292	6.350882754	8.885864397	7.239515454	7.228892812	7.997718595	5.97413657	5.939666854
200915_x_at	9.415815939	8.537185953	8.889447665	8.864779597	8.89752239	8.68261285	8.388997754	8.568347542	8.711946106	8.615448039	8.493257031	8.587964861	9.014333212	9.062267344	9.154344641	8.878609328	8.878911476	9.16354676	9.246739864	9.054354787	9.537294836	8.877418132	9.451213746	8.333624527	9.400935776	8.170207223	8.727554775	8.879093762	9.588993253	9.522966094	6.983208325	9.099072482	8.955438723	9.168089361	9.527218881	7.940456699	8.084381751	8.440245412	8.340183626	8.999827881	9.540372801	8.812818106	8.821330911	9.292961223	7.867333703	7.826505655	8.330345923	5.796084488	7.08791607
200916_at	10.70571359	10.06673372	10.17905751	10.18584659	9.986300809	10.58470648	10.26560073	10.53607786	10.08496935	10.75172091	10.34652966	10.68140955	10.51701982	10.6225396	10.19462564	10.82326525	10.26542399	10.56435404	11.15190916	11.02453901	11.80592418	11.78003839	11.60738527	11.61652987	12.37297283	11.05137865	11.18512877	10.76857562	11.60236684	11.59915224	10.27799508	11.35911097	11.95617595	11.86227712	11.2780144	10.39203271	11.27312282	10.84531333	11.90117589	11.82156591	11.54871659	11.65821918	11.23253026	10.51214529	12.03948256	11.63992879	10.91971609	11.25072187	12.35707089
200917_s_at	5.637680841	4.962279653	5.894789196	5.468672543	5.776383245	5.077279638	5.394514349	5.647952687	5.057050233	6.286773098	5.53362613	5.794049728	4.849590692	4.79021807	4.128566805	5.653534372	5.350566225	5.124057602	4.073431693	6.234797538	5.540978035	4.721667112	4.415819335	5.64996763	5.704880941	5.388977956	4.730189763	4.768585443	6.535147239	6.204936616	4.677149009	4.859764816	5.247376903	4.831463683	5.066203493	5.22471227	5.258247621	4.344049218	6.493761829	5.554883456	4.520256647	6.10450784	5.538874392	4.705031484	5.585119674	4.729589004	5.449173606	4.757969744	5.415483433
200918_s_at	9.458664413	8.975049508	9.748003221	9.478559868	9.645557084	9.730551735	9.867392615	9.890035286	9.695640669	9.696850946	9.90326238	9.521437422	9.692344605	9.154161803	9.032896703	9.056027351	8.456364773	9.149506728	8.540945099	9.300380648	9.136042609	8.541233099	8.585002543	9.427851152	9.797257134	9.861100037	8.571633956	8.711870872	9.705418236	9.143271608	9.471382969	9.277447569	9.202911384	8.821336918	9.1579749	9.570566234	9.078889019	9.487426275	10.21275802	9.571287532	9.446488783	9.833630097	9.525187592	9.066261709	9.269712747	9.147653532	9.3962349	9.12701232	9.362125094
200919_at	6.818995913	6.509199026	6.731697104	6.579315445	6.750066946	6.624082412	6.990379948	6.659876846	6.58642223	6.731681196	6.687807147	7.080632621	6.733236145	6.513919447	6.677355455	6.523391953	6.163352276	6.401262237	6.197429057	7.004519814	7.008061861	6.35070124	5.486540475	6.907216852	6.96242576	7.420304152	6.588748482	6.57353897	6.838099084	6.953525098	6.092605056	6.397659858	6.441544994	5.498787901	6.429918574	5.693175349	6.97562912	6.969506935	6.551358542	6.254530304	7.286255536	6.926026991	6.332574708	6.155032212	9.337103289	9.227346647	8.730300504	8.380223865	9.288527074
200920_s_at	10.71025274	12.62528829	12.87443963	12.94544517	13.07369749	12.35024273	12.8248042	12.72666532	12.82404143	13.05622079	13.01463298	11.28798773	11.89234781	12.10804715	10.93351452	10.56214305	10.65704597	11.21914184	10.79544833	12.30752694	11.94131028	13.1813474	11.11358924	13.07448306	10.79670398	12.80847784	12.88164729	10.76747026	11.27918381	12.29856736	12.49542924	10.84841263	11.90331747	11.52755618	12.41476263	11.45974879	12.03063099	12.78480218	11.1804841	11.33478663	11.01411457	10.57982075	11.54918809	10.93644876	13.09955801	13.00049042	13.04666688	12.63679541	12.85335724
200921_s_at	10.16391546	11.69868851	11.80934474	11.74873745	11.77812601	11.10496402	11.39995767	11.13737644	11.58331421	11.93848755	11.83555768	10.13503862	10.66806073	11.09179554	9.314884704	9.816346618	9.376075251	9.976808536	9.434133007	10.7103618	10.62937481	11.68161687	9.546564788	11.17733425	8.915508824	11.54001187	11.7023402	9.138815436	10.45192908	10.8371135	11.06241762	10.52163566	10.68196997	10.24212114	10.45090348	9.711259613	10.09077298	10.98150679	10.60307106	9.916559099	10.16819487	8.417268647	10.34167271	9.505645427	11.69248346	11.47346459	11.76301468	11.58422426	11.43102065
200922_at	6.126890482	3.636780812	3.960223837	3.744129289	4.069960181	4.088849575	4.309614727	4.31033633	3.807492539	4.917867821	4.344389584	5.359261674	5.640496164	5.234903822	3.622059761	3.722739318	3.545928295	3.710867975	3.954810833	5.235715121	5.411925439	4.375655141	5.751517055	4.34129046	4.384038418	5.596669508	3.930371095	4.392722499	4.924560568	4.923213093	4.281510813	5.543531483	5.868371797	4.16168348	5.129729081	3.409845295	3.40892991	3.51652687	6.449974759	6.080591736	4.618465442	6.013923651	6.238879368	3.920439263	3.507708063	3.648279888	3.494070635	3.595387309	2.934744887
200923_at	6.243736954	4.32926881	4.860992354	5.248583762	5.181497518	5.296231146	5.917930207	5.53353897	5.021788381	4.770226146	4.954646163	4.794478915	5.591861327	4.613809081	5.687294964	4.959124948	5.267596369	5.209011684	6.335642048	3.697610823	3.008677047	5.534398579	8.875475644	5.457346698	5.277714681	3.830700221	7.049156731	9.267502311	8.681430199	3.557160295	3.656976629	5.287994058	9.078528036	6.839892892	6.963732361	6.99338918	8.757482204	8.469883422	3.48992806	9.385150915	3.350323606	3.62599654	9.846430507	7.931983731	5.22352513	4.211099186	4.817693595	4.806049965	5.081509723
200924_s_at	7.859432374	7.710063757	7.950020277	7.323360163	7.648386919	7.866095574	8.386187789	8.024951325	7.878116171	7.812411045	7.670141495	7.920220443	8.296409905	7.999297013	7.862286245	8.379114836	8.382660275	8.538267057	6.956897754	7.401551538	8.549627094	7.336216949	7.76358645	8.305122202	8.335056389	8.550192247	7.893255332	8.042934575	7.809011832	7.158756049	7.419033958	6.738879818	7.860031253	7.298260715	7.205569656	7.921063196	7.905195227	8.030859877	7.640422584	7.365323452	8.36031737	8.221188489	7.757201156	6.6349726	6.975646952	7.131492389	6.986212006	7.128351016	6.299183287
200925_at	11.82615808	11.84289727	11.73347904	11.58029668	11.53619494	11.65687819	11.44991262	11.41721998	11.1713341	11.56674942	11.47175933	11.66038085	11.72761045	11.70944496	11.69002506	11.65235819	11.9272695	12.22659458	10.97828675	11.77702783	12.20230442	11.65406744	11.5832199	11.94206168	12.03164655	12.24636367	11.10989322	11.52108242	11.81841026	11.51678589	11.29920769	10.7527379	11.35529329	11.44358881	12.0833712	11.6452322	11.06455267	11.21721357	12.26431881	11.3743895	11.66563012	11.49154885	11.85729246	11.30431092	10.57918172	11.14731187	10.59177795	10.42999702	10.2994006
200926_at	14.40942063	14.24630658	14.28995155	14.39585232	14.41676032	14.3337513	14.23097415	14.36210197	14.38571198	14.2751801	14.26272655	14.27922834	14.35639081	14.4382645	14.39206503	14.49453532	14.40966191	14.24128711	14.68270734	14.42372677	14.38236281	14.19445592	14.5015392	14.43296392	14.37095419	14.27641429	13.72150844	14.59350922	14.4508717	14.46144086	14.42342456	14.2969772	14.42061543	14.56801719	14.39336493	14.35639081	14.23821048	14.04122388	14.21282137	14.35673728	14.44168923	14.35579599	14.2986415	14.50610801	13.82136305	13.92127944	13.87196012	14.10587802	13.4719118
200927_s_at	8.10741468	8.468569746	7.593965607	7.612303855	7.867094176	7.377674958	7.793021395	7.852647616	7.644068998	7.897937746	7.913968825	7.603205753	8.181101927	8.016727739	8.123379591	8.233535453	7.532233828	8.168223102	7.952709196	9.123643893	8.962485936	7.934712537	8.111801778	9.100592839	7.867192197	8.307929845	8.144005489	7.881522785	8.284834201	8.881808066	7.406829757	8.397411932	8.053797332	8.483334928	9.042527463	7.277996558	8.031077823	8.156771019	8.655713289	9.359821749	8.856384069	8.465025096	8.637165042	8.493579634	8.203763172	8.389349511	8.352701176	7.624011516	8.342613428
200928_s_at	2.752872335	2.921802494	2.577340379	2.640536492	2.580539855	2.852966755	2.798841457	2.780562108	2.860038726	2.710853142	2.639662539	2.846489643	2.770832614	2.799086405	2.753186592	2.781595182	3.026058851	2.749676969	2.875799408	2.731721166	2.773318462	2.866284722	2.804740276	2.995176415	2.852050253	2.725706821	2.860013547	2.863799671	2.63206828	2.77352808	2.753645579	2.728440132	2.817199314	2.892594792	2.916780914	3.174370145	3.023059305	2.833200905	2.463551298	2.769630384	2.69699249	2.956387959	2.892681269	2.797379155	2.777548698	2.88587113	2.618848151	3.030565306	2.929780462
200929_at	9.244898411	9.28663673	9.063078788	8.908597973	9.027603643	8.629700026	8.806724343	8.475209851	8.227427012	9.059782795	9.079967355	9.055465259	8.704119955	8.18201743	8.534022535	8.739452881	8.888534499	8.853657718	7.071122919	9.294275936	8.718972382	8.840548043	8.698660332	9.349771103	9.704061733	9.170035755	9.221198502	9.461455275	8.898148497	9.191043935	8.225785648	8.311474022	8.656304755	8.65805984	9.315382631	9.611436795	8.766347665	8.162893683	9.414501359	8.723668734	8.497271536	9.092049457	9.102407943	8.617526776	7.988975047	8.241921543	8.397317302	8.639283328	7.781272554
200930_s_at	3.079518381	3.264020182	3.022793879	3.061571512	2.8946222	3.544671662	3.143818799	3.142867666	3.181287588	3.11816098	3.029968802	3.213183364	3.10288127	3.138523811	3.063657503	3.112514553	3.378957988	3.079518381	3.134555564	2.983627369	3.158342183	3.170219129	3.123967789	3.396346471	3.170425843	3.026134802	3.234707263	3.253142316	3.07666158	3.121835801	3.083067308	3.133296879	3.153453973	3.234035209	3.12624082	3.21495651	3.208844415	3.214683493	2.982070862	3.068473035	3.019523969	3.228949016	3.208244391	3.15649308	3.132805939	3.15892024	3.10160896	4.821110601	3.472569006
200931_s_at	8.900070803	8.717532739	9.497430309	9.397482963	9.719789792	9.225426898	9.80597505	9.839580488	9.810226874	9.551045982	9.539248243	8.348527889	8.450431831	8.567752433	7.690820994	9.216093528	7.529414397	7.920873604	10.05285549	8.204583108	7.241747631	9.297986082	7.757604038	8.277174897	9.103445258	8.12985279	7.761471058	7.911672416	8.378900032	8.666184789	8.110348642	8.914051784	8.085499434	8.815950507	10.18169523	8.11639643	8.582272587	8.53717438	9.822262791	8.762268712	10.17980973	7.819552908	8.066329047	9.867496448	10.32928575	9.821079342	10.38947365	10.65439695	10.61077523
200932_s_at	8.552035271	7.934696101	7.964108675	7.902189285	8.021084032	8.337084902	8.03932889	8.343152016	8.099878644	8.068715975	7.95109304	8.516285032	8.567771469	8.514891419	8.420814655	8.134865891	8.155344668	8.192564191	7.992326414	8.320895148	8.477749704	7.939194597	8.049465295	8.532306713	9.025114468	8.103198423	7.821662775	8.203064418	8.414951602	8.80181332	7.952459129	7.729047722	8.379206171	8.146140963	8.780065579	7.671773848	7.762646175	7.882497439	7.882753774	7.945776034	8.732072257	8.126919775	7.606381628	8.112222282	8.246241482	7.798442543	7.916068573	7.881335844	7.689247639
200933_x_at	13.45453095	13.393172	13.18228567	13.31468222	13.4800214	13.32329602	13.17593876	13.2963844	13.49126863	13.29378309	13.32988706	13.52077602	13.67471057	13.92846116	13.66769273	13.7836366	13.6125879	13.54341655	13.84433941	13.12115307	13.34884225	13.4064971	13.85107903	13.62442564	13.43099954	13.24296691	12.38449328	13.43398461	13.60026755	13.53654585	13.68076996	13.14595646	13.41153685	14.02853667	13.81692122	13.51132835	13.267024	13.11240163	13.33281892	13.53433383	13.563189	13.89651503	13.73069693	13.58209818	12.93768128	12.92070914	12.97178399	12.31535841	12.48955327
200934_at	10.55207143	10.26641855	10.57853277	10.47219322	10.38843114	10.33480945	9.87400769	10.14491722	9.974775417	10.2766936	10.3958447	10.06001943	10.48286466	10.40288966	10.63161931	10.72399853	10.78981855	11.04667902	9.782630688	10.38364382	10.21973373	9.909382698	9.707146014	9.17887054	9.807386906	9.845453789	9.509535729	10.15154701	9.687841276	9.924420834	10.16298704	10.36146867	9.501228088	9.66561272	10.07467199	10.02244023	8.992021034	9.701047793	9.809881235	9.208335586	9.809298117	8.500168333	10.55572276	9.459791312	9.036597021	9.952041341	9.756788256	9.010946424	9.208664906
200935_at	8.107980696	4.970065963	4.876975098	4.051236556	4.77148564	5.711089001	5.844041714	5.414520837	5.447123862	5.32834359	4.966025751	6.97669508	8.898038053	6.570039978	6.059050479	6.364660717	6.6295889	6.707641804	6.169031589	6.756752968	7.721765359	6.849203554	7.668941728	5.529274178	5.432001208	6.389735563	6.753658669	7.322706867	7.258823148	5.802287465	7.334183377	6.368892914	6.926039259	7.885950592	4.804664203	5.958324006	5.508601504	6.54512332	9.324787648	5.641180026	6.310331964	8.886208277	7.011669129	6.243388078	4.814014979	5.157459403	3.752554258	5.141920971	4.39611559
200936_at	13.51510127	13.3438242	12.83042108	13.07616751	13.17306456	13.14558413	13.12464682	13.41369994	12.95703976	13.24304615	13.16349641	13.23507206	13.53113352	13.47483712	13.35403007	13.29336567	13.43671344	13.56741547	12.83170091	13.12185952	13.40223115	12.46850896	13.17699811	13.7222337	13.82106849	13.70591261	12.5001759	13.3731348	13.67598829	13.42509314	12.9437109	12.54999507	12.79304184	12.74930561	13.08049049	13.48162165	12.56012444	12.68123512	13.97076095	13.32366515	13.61081351	13.01034675	12.77432993	13.24898364	11.76177729	11.61372839	11.93694809	11.54265711	11.12112006
200937_s_at	13.3645032	12.97413485	12.88176898	13.23019681	13.0278759	12.93957077	12.7647502	12.91210681	12.80439698	13.12210954	13.00549977	13.45153366	13.46199879	13.36538301	13.23061203	13.43082758	13.27205772	13.33483053	13.28274462	12.77527346	13.50440103	12.16525078	13.37811701	13.30545237	13.84894976	13.07234682	12.34922972	13.20723878	13.58012469	13.68679813	13.42136558	13.49353617	13.30639679	13.44882204	13.88247388	13.61466454	12.56211011	12.47122639	12.32135703	13.35214146	13.40416829	12.83410294	12.87214416	13.33120822	12.02534438	12.32865782	12.38351457	12.58445001	11.71372703
200938_s_at	2.931616165	3.007128438	2.742996983	2.80773936	2.856952457	3.012791423	2.978906547	2.972006988	3.084465266	2.899782015	2.600600833	3.015365076	2.834096587	2.977150909	2.90394291	2.942240053	3.165430093	2.918880331	2.717145506	2.910678818	2.907361256	2.987051475	2.993652085	3.218976685	3.011574819	2.74652845	3.535286744	3.029970694	2.776363407	2.960117712	2.748124324	2.953219447	2.980284167	3.010171148	3.2374662	3.056599891	3.053661981	2.959028355	2.58352206	2.913733336	2.883962489	3.206349687	3.062999691	3.008116822	2.960384009	2.991775589	3.089432638	3.153421574	2.945651145
200939_s_at	4.637589618	4.72401029	4.527541003	4.554861928	4.624164457	4.706324486	4.701801251	4.683414208	4.770372938	4.678696797	4.6343724	4.742861235	4.663048624	4.697128271	4.669881894	4.687672214	4.858187103	4.664897858	4.69198583	4.577533073	4.561292958	4.650369994	4.696048323	4.924547219	4.756309288	4.021722491	4.725381024	4.716895365	4.614577678	4.668638409	4.617101389	4.657539922	4.715957196	4.71290347	5.123912786	4.7246842	4.737924951	4.707323257	5.11470137	4.686968455	4.589745476	5.542034705	4.855250276	4.701116064	5.065612968	4.816581031	4.977606877	4.761858414	4.68332882
200940_s_at	7.263156837	6.890096552	6.724203758	7.062367855	7.152975753	7.631641647	7.52050712	7.751779778	7.552432728	7.339905529	7.209119047	7.206250158	7.808032521	7.222242703	7.822497087	7.37513152	6.434496906	7.201474143	8.69730631	7.443027573	4.037502225	7.425910409	7.111965859	8.161298133	7.219442347	5.407508087	6.802604149	8.183163397	7.785650179	7.038737028	6.585710341	7.356827619	7.660885415	7.012882343	7.208771059	6.021905235	7.356923123	7.77485094	7.631154731	7.552294066	8.406824771	8.48850429	6.722387963	8.672988561	9.414058623	9.818467549	9.331901609	9.175087891	9.715687708
200941_at	8.678343766	7.943279228	7.80090492	7.611034708	7.841829572	6.731217911	7.532510718	7.547466226	7.450049227	7.705119323	7.33416881	8.095270596	8.419712628	8.289643776	8.196061057	8.0660902	7.889081166	8.537124757	7.871957093	8.878859034	8.891926595	9.089039569	8.84542247	8.640536637	9.467761405	9.049732023	9.775396832	8.543668582	9.116889058	8.300969558	7.675043222	8.213345028	8.677747068	8.362544683	9.181050718	6.948546761	9.427215382	8.859845888	7.177479948	8.186174459	8.712172334	8.455321462	8.257663243	7.326260824	7.901980497	8.301162877	7.898776758	8.219604342	7.924809134
200942_s_at	10.03962896	9.437260569	8.885403447	8.760808575	8.825024964	8.59875703	8.708558519	9.163784292	8.557070762	9.063200484	8.763020031	9.83574288	9.713045322	9.39666551	9.440166201	9.419649228	9.374592396	10.04952219	8.512574941	10.07571748	9.504657001	9.316845256	9.276356653	8.699400305	10.0006665	10.05823287	9.63485446	9.306382586	10.0876178	8.619398332	9.33167041	9.426772059	9.670771717	9.572637713	9.904949136	9.862081996	9.951749844	9.579335431	9.074793047	9.958721372	9.696586043	9.644334516	9.729319858	7.605095175	9.237422884	9.298129786	9.144610533	9.475470665	9.294995251
200943_at	12.4185727	11.73478622	11.71211993	11.50535283	11.69849138	11.66527664	11.61697433	11.64844392	11.55973557	11.67975499	11.65202799	12.35647096	12.18647853	11.79079518	12.19759829	12.25905829	12.28310621	12.35294261	11.70562748	11.18532481	12.32440605	11.61836	11.80014472	11.94515801	12.42920288	12.40551474	10.47949552	12.57125601	12.20028212	11.56881317	12.0160375	12.06149984	11.95272336	11.9824262	12.41015653	12.53095305	11.39450471	10.89084722	11.04144365	11.40598657	11.8851174	11.8297712	12.15047637	11.880265	9.952586446	10.27342048	10.89805062	10.41199545	9.899687313
200944_s_at	11.97262959	11.46632173	11.62246049	11.25220953	11.44105287	11.29199733	11.3835935	11.254813	11.40622661	11.28494334	11.32312874	11.76014972	11.695993	11.7627952	11.91766087	12.01957646	11.90623439	11.86102583	11.73189081	10.83925567	12.10641869	11.5553627	11.89301103	11.75046096	12.14224323	11.82219027	10.3542173	12.30456193	11.85856201	11.72528605	12.1018722	11.36136391	11.73930061	12.11193661	12.16655658	12.58868012	11.29974317	10.7145703	10.59007389	11.27910093	11.92259823	11.61674498	11.78764885	11.73697754	9.767307887	10.24529599	10.35797968	10.14125155	9.634041969
200945_s_at	10.03767589	9.51438003	9.699223891	9.809351578	9.793588525	9.59247692	9.441833461	9.288468757	9.477365442	9.581410581	9.80003377	9.489063177	9.358041609	9.482766053	9.67882709	10.11377611	9.897774716	9.592214342	9.40258886	9.886328101	10.70890768	9.859055304	9.604432806	9.527458581	9.9184312	9.936634198	9.370475127	9.129362374	10.21540456	9.472700751	9.983900204	10.32632593	10.29405001	9.472770209	9.840051552	9.962507187	9.227210157	9.698787813	9.367417048	9.936737051	10.19928665	10.14534344	9.317815008	9.782224369	8.170785858	8.231754093	8.837990335	7.859149854	7.596103637
200946_x_at	8.023613123	8.081816444	7.65290706	7.21843872	7.524689608	6.710463241	7.283800529	7.131173071	6.679975686	8.039994747	7.64938773	7.739012352	7.527936067	7.859444101	8.035980104	7.947141094	7.656988121	7.984938322	6.71513953	8.974838277	7.032082194	8.099646118	7.381897054	8.498538689	7.563938367	8.744564763	8.242519594	7.689198172	8.920745346	8.203106416	7.097251154	8.469895271	8.05564861	8.071862439	7.570437854	7.777236356	7.867785348	7.468621709	7.942508865	8.770336349	7.4941142	7.930120377	8.38251581	6.548174821	6.944831438	6.620657031	7.725935748	6.444012953	6.484714169
200947_s_at	9.386123152	9.111562182	8.825917582	8.429811995	8.647024132	8.311710052	8.482313377	8.556881401	8.04428399	8.84385839	8.492333539	8.785161114	8.81117878	9.497925503	9.204183764	9.316610457	8.867489418	9.316809893	8.727946339	9.997352455	7.967481564	9.362423507	9.42070607	9.023960802	8.208796255	9.760968131	8.863436643	8.673879392	9.565776938	8.913209635	8.583996218	9.613197687	9.040873437	8.937871659	7.875460212	8.931156742	8.70420257	8.670252101	8.820020754	9.827804781	8.942960301	8.96490809	9.513281106	8.01237995	7.794347609	7.898493902	8.466854264	7.830949017	7.178018049
200948_at	7.936535014	6.620668814	7.649110978	7.276801404	7.55517793	7.838054278	8.079027015	8.120153274	7.880580057	7.832562486	7.725530445	8.110092921	8.236073575	8.074971888	7.318948102	8.207984924	7.65812877	6.94719251	7.40703896	7.386744294	8.81517322	7.502321124	8.337217006	8.543007109	8.035438882	8.307881671	7.359794741	7.63877981	8.575915373	8.450529688	7.795453869	8.565724483	9.015322708	7.665796976	9.24132289	6.68766067	7.488463841	7.335672542	7.982159834	8.577876602	7.237630457	8.367420697	8.480180073	8.061188855	8.665434262	8.612777955	8.331772128	8.440712824	8.892334696
200949_x_at	13.99750996	13.54629228	13.7135005	14.05042969	13.86006127	13.84441792	13.76299953	13.98163904	13.6793378	13.821176	13.72252802	14.1398597	13.84374405	13.87737554	13.94088201	13.89772893	13.82803029	13.86217566	13.99773328	13.75178749	13.92783901	13.6880348	14.02586481	14.17669582	14.14635891	13.89574952	13.07685423	14.0714644	14.01803959	14.14301164	14.0997821	13.60827533	13.75427896	14.04631269	14.06463	14.14722025	13.8120511	13.76573007	14.07930167	13.98657574	14.07151098	13.76217636	13.7219882	13.97537345	12.85823338	13.56110315	13.15750851	12.75714952	11.93503412
200950_at	8.717782612	8.16358385	8.19229296	8.014947166	8.030056456	8.37248026	8.508461316	8.16658406	8.027918318	8.58655017	8.05854291	7.965481358	8.067293562	8.063240995	8.239372737	8.146330785	7.769638708	8.493419797	7.424505856	8.979558733	7.718124753	8.069745757	8.059130832	7.925118047	6.56442879	8.859871153	8.791813655	8.191769933	8.055928227	7.734283199	7.467971347	7.751942216	7.922277019	7.450097677	6.41357347	7.686711699	8.465855817	8.075623476	8.676408155	8.583453193	8.05318648	7.56780805	8.619672718	8.118674037	8.08129501	8.456623395	8.091258667	7.886861632	8.043955577
200951_s_at	4.969868904	2.990657415	2.823259503	3.895923462	3.708981767	2.940279696	2.93763576	3.028262555	2.833908931	3.053426498	2.789860704	5.009407914	3.799806411	4.979072432	3.610406916	4.39269667	4.69536197	4.856985491	2.971205223	2.931714874	7.182101206	2.830949201	2.833429158	3.321880144	5.397592808	2.774391355	2.993233427	2.879249256	4.850633729	3.231188382	3.641960097	2.91943537	3.288963131	2.984943019	6.440466836	2.986931832	2.995192108	2.816735165	2.728508131	2.897798856	3.284605962	7.827646618	2.862599843	2.81433549	2.499207039	2.823694162	2.815139005	2.864232497	2.885223438
200952_s_at	4.154411323	3.251352156	3.558742026	3.520533745	2.542582798	2.828189647	3.747016318	2.855022536	2.874239039	3.323488565	3.305467668	3.4317067	3.031238733	4.163675262	4.44237051	5.44736344	4.650113312	3.442701916	4.331410891	3.055982486	4.330447461	2.252056887	3.092479961	2.733674878	3.447700559	2.121055915	2.278862315	2.249801501	5.149175207	2.515462382	3.088898755	4.042827034	3.935564184	3.062276815	3.939897547	2.381175201	2.874239039	3.09595998	2.035419154	2.20553196	2.739281762	6.518116122	2.327402876	2.231708263	2.619193756	2.450831683	2.94274135	2.540191356	3.094243114
200953_s_at	10.32486937	9.566017862	8.915564344	9.627994552	9.275361748	9.552468951	9.329977718	9.806824708	9.399589588	9.283475118	9.112603582	9.890500509	10.36914769	10.89285672	10.61564316	10.81221286	10.40112643	10.86081939	10.65388508	8.173171182	10.83839057	5.819889744	9.268586228	9.119378023	9.387086102	5.309377186	4.627903951	9.231997684	10.72040105	10.36183065	10.19323277	9.491281624	9.575139015	9.832408763	10.60260356	4.632274723	6.723168609	7.282709344	6.186268332	7.723041154	10.12304961	11.86797425	4.666646127	10.34840279	8.526479115	8.711114032	8.259582576	8.797911201	7.705934602
200954_at	6.902190543	6.914580324	7.077800303	6.763512202	6.892659161	6.908143356	7.198283304	7.052959511	6.920297001	7.279716066	6.886395644	7.006095505	6.599144979	6.42645968	6.897381809	6.667026349	6.351593659	6.085882702	6.552189031	7.664943792	7.948866952	7.456455421	6.965166182	7.534848879	7.849879486	7.87746152	7.970507347	7.163780705	7.600735914	7.694388087	6.923821961	6.960605425	7.210149099	6.933768719	7.048196228	6.957902128	8.382388627	7.618215041	7.315884192	6.9645593	6.713130402	7.028462251	7.239487715	6.328045592	6.987490512	6.979207525	6.910314282	6.949758775	6.951954543
200955_at	9.395880204	8.605990105	8.505063988	8.705315417	8.903162044	8.832895554	8.667082879	8.765974939	8.566647925	8.644052343	8.874691958	9.212892563	9.214392596	9.020697361	8.745563502	9.098841324	8.721473946	9.000737101	7.988584888	8.561066632	8.328467042	8.028201388	8.599389372	7.455924899	7.809449652	9.196381764	6.977735615	8.174191653	8.313232229	7.345533833	8.281248117	7.557105296	8.375773642	7.888160171	8.54498976	9.043030716	7.028606129	8.486710503	9.012347691	9.018807606	9.245230762	8.900408004	8.8992758	8.645614324	7.475486144	7.812690604	7.903608445	7.354638434	6.828223881
200956_s_at	9.300586089	7.913537162	8.003072107	7.854392213	7.8092694	8.650136478	8.342987033	8.391449367	7.852852884	8.326984823	8.436373976	9.160478353	9.540387649	9.038012578	8.418922634	8.696440111	8.840635286	9.419934593	7.020015932	7.205182972	8.489477344	7.281782219	8.470962171	8.657493015	8.894751227	8.44739466	6.647742992	7.794179798	8.695255584	8.405698187	7.782241518	7.097733565	8.394873332	8.226591973	8.484863738	7.932209655	7.305169007	6.651090874	8.53238719	7.827678722	8.220456916	8.570766212	8.871292746	7.984529386	6.628060926	6.747029531	6.466026475	7.326357345	5.051930925
200957_s_at	8.167859658	6.905518329	6.804949003	6.529043096	6.661990742	7.536243817	7.19501585	7.179128217	7.063306996	7.045433155	6.894411834	7.717424207	8.266189373	8.319516289	7.402795408	7.594569548	7.914979878	8.098205383	6.425873558	5.593619651	7.558977639	6.651150383	7.398099737	7.478655914	8.05708892	7.750223156	4.589290681	7.355405945	7.201249194	6.999192121	6.949888126	5.507413725	7.164112463	7.081938233	6.884830615	6.79277205	6.086402513	6.256900179	7.25967598	6.553983575	7.157181946	7.206828105	7.588869476	6.752691141	3.821548632	5.287157671	4.940656904	5.404486992	3.765200765
200958_s_at	9.645079623	11.11205773	11.2445761	10.85956997	11.17692519	10.44921147	10.76186245	10.85541868	10.62875409	10.96789243	10.97179317	9.531009298	9.727209551	9.780206525	9.873195331	9.809195329	9.777823358	9.887101141	10.36910157	11.8280229	10.64201326	10.76360768	9.893740069	10.28697905	9.658284791	10.72429712	11.98252051	9.182577114	9.911700728	10.60949232	10.00863904	10.52004633	10.32512861	10.05328053	10.65039484	10.40654649	11.24784237	11.46507782	11.45976288	10.19089003	10.51240224	9.921227525	9.821640437	9.42694776	12.55452945	12.4565172	12.58461147	12.35174819	12.78287046
200959_at	10.39368449	10.36132108	9.613695703	9.701331301	10.0239881	10.53485058	10.4233953	10.3356815	10.71047331	10.20030525	9.933328675	9.660955271	10.38894829	10.38573193	10.61597767	10.70472715	10.55282852	11.19941491	9.760651826	9.022766044	10.84269171	9.687985385	10.27797286	9.878879937	10.77121492	10.00287345	9.270971843	10.32006243	9.891998866	10.1805484	10.05068131	9.413041869	10.15752523	10.24255209	10.03164616	9.817743195	9.161808976	8.804316321	10.79906014	9.611642105	9.38658093	10.68178327	10.39994955	10.74867824	9.550107271	10.11759665	9.6874855	9.641961792	9.548706511
200960_x_at	10.86012395	10.44461856	10.10494528	10.11329339	9.961978713	10.42113332	10.0933869	10.40771325	10.12914293	10.37970248	10.22844464	10.84755226	10.83483345	10.96936358	10.65345364	10.57424641	10.40294711	10.84695825	10.12921989	10.67081472	10.47937277	10.06552381	10.08037757	10.01092884	10.10843729	11.01504201	9.508534613	10.46008482	10.3466207	10.36054426	10.39513955	9.827095715	10.48074696	9.987197076	10.26504504	10.56556762	10.0862037	10.41491376	10.84198858	11.04929533	10.72186677	10.18826957	11.12539609	9.950465093	9.697028099	9.309808711	9.46242234	9.344804921	9.551608717
200961_at	7.795980407	7.417006911	7.873948425	7.928482152	7.756697341	7.598298798	7.368898732	7.5718364	7.177610608	7.367091097	7.597867548	8.899021021	8.403071842	8.847183172	7.677275671	8.00338749	7.197447868	8.798363163	8.170470674	8.632495804	8.236555597	7.630953052	7.969567901	8.123621953	8.285267361	8.304171607	6.855201489	8.161265207	7.9695333	7.479560247	8.474861801	8.581713429	8.907346491	7.574025496	7.909753445	8.058605744	7.15436996	7.945388427	10.51767793	8.304635039	9.34037082	7.736683124	7.998329828	8.109379672	7.871869659	7.632205367	8.134060154	7.202266454	7.29481305
200962_at	7.915849074	7.215864457	7.130153628	8.130677634	8.052246886	6.605999312	7.184858226	6.491437845	4.572181021	7.527582425	7.649147334	8.743341629	7.637474958	8.883227607	7.508410776	4.001789225	7.778200991	7.737124762	10.57182194	8.163338418	8.177507556	7.799935782	8.770849114	6.11824636	6.925196276	5.229403034	7.538851941	7.020793592	9.626029099	9.688736239	10.27058297	8.797681801	7.878242953	9.942029002	10.48351553	8.34949033	6.229428702	7.987495026	7.262021866	9.372604953	7.597909742	8.186875717	7.115352935	8.090350432	5.332991643	6.126867155	6.66346772	5.547598091	6.575897213
200963_x_at	13.8928246	13.89072263	13.69540305	13.80312583	13.83383531	13.64312039	13.58119691	13.75834484	13.61888983	13.692187	13.67271898	13.86088656	13.93777273	14.01894239	13.87737554	13.94838715	13.8916082	13.93912168	14.03467303	13.91799019	13.79265002	13.69093419	13.89570102	13.99169581	13.83705288	13.79216318	12.94213752	13.95258452	14.12265449	13.97862041	14.03127714	13.46968531	13.77765674	14.22951369	13.95692543	13.93216255	13.63727825	13.57855896	13.39591564	13.97766739	14.00354235	13.82952525	13.55493129	14.10558578	12.90265999	13.30819534	12.75238592	13.10907154	12.06893396
200964_at	10.23011555	8.93856537	9.338930625	9.349207474	9.985203436	10.07290722	10.05477269	10.12806351	10.48129667	9.809471809	9.782268713	10.55382477	10.75402006	10.56479885	9.749365869	9.865515882	9.495179174	9.803370858	9.325989084	9.473857461	10.11390723	9.890035286	10.31076971	9.824770837	10.247674	10.56927822	8.842197328	10.35639464	10.14375786	9.394386732	10.17562399	9.988312967	10.62980813	9.251668304	9.759484099	9.841621588	9.919434328	10.14878542	11.30466365	10.66374898	10.3995941	10.63253072	11.18546444	10.40473003	10.67802407	10.36883617	9.633562975	10.31875098	10.37168824
200965_s_at	8.807193308	8.534590274	8.168232895	9.089204633	8.990965992	8.862497599	8.962908113	9.224253537	9.218897166	8.788758449	8.758180805	8.060046342	9.178982336	7.986251398	8.720818716	8.083430995	7.187339575	8.37616025	9.667823446	3.145106135	5.546355051	3.899102836	6.91153056	4.71564099	10.14043222	3.36095502	3.209803426	4.704508395	7.707257068	8.579360788	6.085462672	6.671433754	5.624439177	7.407051219	10.14989643	3.396769019	5.792547395	6.494269552	3.056048863	6.901906395	9.951885353	5.398392359	6.67157061	9.126544624	8.660236995	8.957459516	8.670631143	8.679297823	8.211843013
200966_x_at	12.53957223	12.36406461	12.06245311	11.96709687	12.17993002	12.19114013	12.42540523	12.39187808	12.33278118	12.36491462	12.23829101	12.59459822	12.37783736	12.29720824	12.23905916	12.18685523	12.31768967	12.64230203	11.45445144	12.35672745	12.40896064	12.00162892	12.34218868	12.33237828	12.66303493	12.5353655	11.99231384	12.45034607	12.77177761	12.60144067	12.33593889	12.1369459	12.48560036	11.39697584	12.4017654	12.72468347	12.94012608	12.63595084	13.61542599	12.51619676	11.98616875	12.33889914	13.04956334	11.92201506	11.35357036	11.30106962	11.41619672	11.32288561	11.72958994
200967_at	11.62841828	11.20402509	10.28849087	10.34787568	10.20551799	10.55857381	10.54218109	10.48258994	10.44609468	10.53149724	10.20937071	10.83795661	10.82429113	11.38907158	11.60821909	11.50583665	11.42342022	11.82042079	9.544224628	10.90457056	10.53269074	10.28862921	10.54446168	10.91342959	10.04328873	10.98859015	10.61660678	11.06747079	10.54873287	10.74916418	10.24131491	9.807050442	9.665487801	9.862216607	9.996485783	11.47828497	9.731941518	10.13720254	11.67719061	10.15983375	10.2822289	10.48757247	10.02888337	10.21271863	8.582520475	8.664844805	9.166841532	8.362829315	7.911617153
200968_s_at	11.31821251	10.98828211	9.372609832	9.55220054	9.552620308	9.579799033	10.0835037	9.926224621	9.72881867	9.882630339	9.548608071	10.53051728	10.35421707	10.97664482	11.36555753	11.08754386	11.14852017	11.80720911	8.613208377	10.65985797	9.802340543	9.718734117	10.03307783	10.49645286	9.125025271	10.45674681	9.653243881	10.50423269	10.06277365	10.3026602	9.564340766	8.694168303	9.302122637	8.840742667	9.219769342	11.17001939	9.42856161	9.561502958	11.23555867	9.85890885	9.851479128	10.74109744	10.01916915	9.744527246	8.037371626	8.315800073	8.567374948	7.812423547	7.047198674
200969_at	9.874219797	9.339802669	9.477824662	9.325548042	9.597710348	8.873637149	8.898139069	9.519763643	9.019154759	9.226687013	9.4512862	9.372742153	9.523897721	9.602948142	9.369374517	9.288018651	9.447018053	9.726879384	10.14253494	10.32038784	9.547810363	9.631201083	9.826411256	9.101996513	9.70085405	9.504299919	9.542726429	9.68464651	10.1110289	10.04095091	9.869376708	10.17848723	9.19739045	9.71069882	9.764217425	9.506487664	9.272578557	9.709123929	8.699401882	9.343078393	8.721344574	8.797704023	8.388977058	9.673281138	8.56867255	9.133886693	9.161608658	7.939540307	8.547862502
200970_s_at	9.835545124	9.206784968	9.630933403	9.260978706	9.365498926	9.030635529	9.024947475	9.171184807	9.051790901	9.407856494	9.352650547	9.226871432	9.40652022	10.19696634	9.381546659	9.870339307	9.641552473	9.695499415	8.866338486	9.802459865	9.82755004	9.202837963	9.263797852	8.860895414	9.121467221	9.391508908	8.9295753	9.403008088	9.667072787	9.697003331	9.587250002	9.951433729	9.290472736	8.818420796	9.44646376	9.641290561	9.052150309	9.283381261	8.709757381	8.536111713	8.180044004	9.275826592	9.08999222	9.130482366	8.686542504	8.481071358	9.261889958	8.559159157	8.830975742
200971_s_at	11.04270323	10.95181702	11.10889318	11.17506547	11.14092338	10.81974142	10.59015068	11.00792145	10.85360904	11.14504042	11.21293862	11.42914793	11.04166195	10.98400523	10.90844567	11.01907551	10.6897241	10.88759168	10.98320703	11.48974359	11.00132341	10.70350744	10.77039219	11.09224484	10.6315832	10.83105509	10.90649618	11.10447236	11.45360378	11.21516553	11.28554997	11.05818558	10.80621706	11.13795167	10.95350824	11.39330965	11.00792232	11.24614702	10.75120583	10.92932087	10.14247589	10.51830513	10.25757117	10.86337655	10.60028449	10.62742598	11.08587498	10.78894179	10.63387085
200972_at	9.320236748	8.65666998	7.994380243	8.255635788	8.361801676	8.518952771	8.249537566	8.410694615	7.678539663	8.441737415	8.257299766	9.315023229	9.121567078	9.399217875	9.456704996	9.257049368	9.481384974	9.186209477	8.599054634	9.06137728	8.592749467	7.778352055	9.056607469	8.44813472	8.650807726	8.933993105	7.343241215	8.660589497	9.710949613	8.887301238	9.215087971	9.316482212	9.341146078	8.34216741	8.197727187	7.282428904	7.789810119	8.093491941	9.155036401	8.751884949	8.912330803	8.750683521	8.600096711	9.559525526	5.881611645	6.561705694	7.423866685	6.885298446	6.036404842
200973_s_at	8.951834314	7.891484496	6.576257999	7.451289214	7.277626902	7.140402337	7.221007731	7.142342906	6.779521171	7.669137397	7.409640258	9.024847448	8.733441855	8.512480711	8.932502687	8.150649081	8.134413004	9.02550382	7.021178583	8.994486694	7.778606077	6.51223695	7.573298032	7.477742768	7.584423687	8.0381783	6.159281941	6.894780001	9.546773274	8.425762494	8.273414599	8.254079016	8.360616335	6.846493322	7.242225324	6.131132075	6.571018589	5.917947774	8.265307533	8.399227109	8.25494092	8.109132641	7.904600019	8.653446148	5.490457114	6.100180682	6.15205301	5.701854079	5.071540164
200974_at	5.565439227	6.579881221	5.697526338	5.429735857	6.233205787	5.556966737	5.385847544	5.76670751	5.57703973	6.325983472	6.495184524	5.873776645	6.123811676	6.955062427	5.883462574	6.32872031	6.245785508	5.988456893	7.226469888	7.762725058	6.922432548	7.745775675	7.512736173	6.989964353	7.198301372	7.888050567	7.369230724	6.604097978	7.049445964	7.022801665	7.205461908	6.803430164	6.107885978	6.957598168	6.533387033	6.96605184	8.018013379	7.032804992	6.496459595	8.373249818	5.697854558	5.936739946	8.093897158	5.777218919	6.508217614	6.47372486	6.240326426	5.684919822	6.638515761
200975_at	10.32329645	10.63573811	10.97021039	10.58607349	11.0845099	10.28417789	10.206353	10.33458216	10.31027337	10.52840935	10.67559488	9.479105641	9.56748137	9.752962583	9.654541029	9.398963538	9.690116466	10.02940745	9.614367298	11.19551447	10.72108254	10.83417505	9.590756266	9.799965332	11.15193933	10.62924695	11.23580861	10.5082467	9.671702809	10.23002073	9.193142854	8.858198817	9.194267361	9.301409455	10.49982591	10.49732408	10.48302939	11.34049388	11.3909881	9.263912067	9.628393899	9.376207066	9.709174413	9.537866936	11.16951946	10.594367	11.51348642	10.90315187	10.43663382
200976_s_at	8.513973053	8.616632123	9.298299909	9.495122507	9.218701162	9.05872827	9.037292777	9.309876178	9.048220441	9.143572736	9.028941859	8.34897632	8.560295148	7.542931416	7.74126429	7.918826489	6.994672115	7.388535309	8.064604321	8.905459638	9.153271568	9.128311942	9.628494729	8.600902968	8.189413193	8.849755689	9.09498646	8.786772368	9.197861469	9.651785786	9.429037872	9.012446667	9.510580518	9.823822161	7.572603229	7.885549259	8.747739875	9.105165828	8.7138911	8.550043294	9.571365367	9.490628436	8.873023792	9.580880437	9.92877596	10.3091209	9.87701698	10.23419202	9.97348006
200977_s_at	9.230088155	9.635054381	10.11013805	10.13872378	9.928780701	9.708598784	9.411345988	9.772499875	9.337186939	9.67354837	9.882987858	8.817765874	8.250773781	8.475999033	9.134861174	8.888812119	8.667920588	8.494051612	8.347056037	9.999121315	10.32608334	9.432983491	9.953294397	9.141399079	9.106192833	9.575343561	9.226666775	9.159389472	9.966490836	10.25653487	10.22316545	10.09226078	10.10694928	10.15298403	9.09473435	9.797356099	10.17211494	10.09008387	9.141547464	9.259968237	9.859045222	9.636904597	8.662195852	9.535899072	9.999985463	10.00460842	10.74119094	9.6957309	10.22868036
200978_at	10.77425805	10.14200794	9.934269172	10.16358274	10.02794909	9.858016684	9.772853326	9.922173735	9.524208255	10.05251052	10.15488029	10.72212876	10.70010382	10.64067896	10.40105292	10.25488312	10.142502	10.95053956	9.254555319	10.12712029	9.828368929	9.51199808	9.905842794	9.610796475	10.78974526	10.68983978	8.717917777	9.994793375	9.87055278	9.204635882	10.03656081	9.774388393	10.26814632	9.750403177	10.70505853	11.47698277	9.28188537	9.427659656	10.59425734	10.37491808	10.50729789	9.885556174	10.31724205	10.22204479	8.79570293	8.928252033	9.061491622	8.721003904	8.255964675
200979_at	6.974997535	5.661895065	5.465062943	5.645297713	5.591038764	5.167416749	5.883210709	5.059481829	5.440783859	4.934246674	5.264294042	5.828183605	5.889481836	6.220826369	4.882256553	5.119764809	5.534544649	5.824607125	4.948601917	5.745937637	5.343186836	4.696301567	5.896919067	5.107825809	5.505141078	6.067090714	4.851077258	5.108772583	6.003852341	4.282282072	5.360710563	6.800290828	5.459692425	5.427737203	5.118972601	5.194199744	4.393417025	4.998905765	6.081096399	5.417063615	6.03334219	5.771922232	5.52078286	5.898728853	4.527136938	4.72313313	5.160371018	4.306853052	4.443647204
200980_s_at	8.270881119	8.055240462	7.753226607	7.627998157	7.768940021	8.288834555	8.041536993	8.192553549	7.662629157	7.706050404	7.781876805	8.573098925	8.732906649	8.617880207	8.529744785	8.737377878	8.146726021	8.812208613	7.641314978	7.413543631	7.488753253	7.721895929	8.268363572	6.71797016	7.8673041	8.042936565	6.116132174	7.43653245	8.040714779	6.958778196	8.099324327	6.981201124	7.582081708	7.795098374	8.037730698	7.711959292	6.581621825	6.75530819	7.975039824	7.504123767	8.250950868	8.329699475	8.157326713	7.783121054	6.524111139	7.004019159	6.446655137	6.120480732	5.592246139
200981_x_at	12.52640718	12.0830362	12.2542528	11.82249526	12.32210549	12.48948928	12.23485333	12.55064354	12.36503787	12.58810626	12.48405513	13.01884331	12.72140433	12.23332564	12.31200524	12.17411317	11.88829541	12.46658451	12.06041097	12.50903139	12.92552599	12.01440215	11.67626038	12.84251776	12.28022847	11.97513272	11.57431809	12.59440564	12.74547653	12.80116866	12.13210841	12.7089425	12.85720918	12.32090941	12.89836628	12.31622515	12.28894245	12.06996321	13.47286985	12.99079667	12.56737689	13.21122813	12.98418771	12.7181972	12.5387874	12.28625801	12.58791434	12.45150493	12.58217071
200982_s_at	7.704472828	9.255664637	9.327073633	9.631154829	9.284481651	8.882612552	9.053711303	9.312438583	9.094498575	9.233812287	9.144895191	7.847875421	7.959906104	7.488613691	7.149235219	6.966503101	7.20674683	7.661973093	7.355432664	8.136056874	8.656186989	8.324394264	9.354381015	8.806009447	6.854999751	7.147962064	7.786269518	6.588763885	8.470063951	8.619485547	7.604148952	7.687020554	8.296323858	8.215427094	9.771380956	8.911460801	9.608850064	8.421076216	9.170974986	9.969612482	8.956460221	7.901254091	8.775132988	8.780534485	7.990028072	8.281477959	8.151860176	7.521849269	7.544186406
200983_x_at	8.654475615	8.179699906	8.020509229	7.688975508	7.672827849	8.723609513	8.062427169	7.957500952	7.430573284	7.69424785	7.970628944	8.503418804	8.105420126	7.878799502	8.482842905	8.511950681	8.3876563	8.587547391	6.175037919	4.585683892	8.967472774	3.116229864	8.403584619	2.520922921	8.978816366	2.733883734	5.587431494	4.815779395	8.442605165	7.578761041	7.214277393	6.828872974	8.312424693	7.118088321	6.856414549	2.49708721	5.165443105	5.166637323	5.345851454	8.840759115	8.24565067	6.828795166	7.560654775	4.887477416	7.155349648	7.42459153	6.741533278	6.137547716	7.395682322
200984_s_at	9.060520681	7.486702698	7.635374906	7.286534013	7.400568878	8.042980144	7.42389087	7.457654597	6.55235236	7.239009441	7.317201291	8.178799217	7.835343445	7.907672064	8.484557084	8.355384622	7.777727707	8.408236699	6.657219275	4.892352238	8.993582366	2.7324086	8.150310663	3.312659526	9.316514822	4.731746013	3.218015977	3.230554628	8.257681829	7.332796562	7.022792662	6.705766532	8.186587139	6.614976511	6.735087399	4.864433645	3.994953599	3.197788292	3.772535396	8.594632703	8.08626169	6.900057658	7.096964977	4.770948389	7.032062311	7.032648963	6.112560557	6.126423002	6.95470516
200985_s_at	9.8535565	8.379210236	8.471142956	8.098250473	8.071110426	8.990824952	8.37631433	8.13616977	7.64775298	8.180945925	7.939824482	8.661095384	8.81985668	9.052886435	8.959979151	9.239997079	8.941578549	9.142695115	7.624742407	3.481610529	9.924043642	3.353677709	9.067451009	2.73157243	10.364601	2.62437052	2.733687882	2.340728861	8.998080511	8.383558194	7.53784918	7.541509482	8.920015719	7.463875993	8.106288754	2.39659652	3.580894042	4.115536916	3.809088088	9.32976833	9.014270827	7.268167	6.936228813	5.349115999	7.916148903	7.622343826	7.074146987	6.579734428	7.357474581
200986_at	6.820629417	3.515434027	4.144267125	3.112010938	3.728980713	4.538680888	4.966841664	4.977540108	4.715020633	4.216321844	4.239936591	7.135368479	6.930993567	6.855614894	6.632069577	5.944229056	6.141105165	7.013342518	6.30986507	4.590869301	9.514234343	4.54414868	6.810121735	4.766931154	7.549717633	4.415207122	4.642618126	6.805348075	9.331793545	8.349755962	7.97630346	6.187272454	6.157080979	5.967779542	8.786405296	4.734136694	5.105507995	5.001773267	2.915353279	6.575411786	6.69076584	9.064461341	6.906663231	3.571449938	4.663071757	5.676819827	5.39180578	4.862409323	5.669116584
200987_x_at	7.559623979	6.542154899	7.286952655	6.611851991	6.955948033	6.460656747	7.088347483	6.716042653	6.152820921	7.268187964	7.081419192	7.971729888	7.296888956	6.605117125	6.564462814	6.680087103	6.694856845	6.779242608	5.435390873	7.456614015	6.717335855	5.608674508	6.011539543	5.983003291	6.931475554	7.804190448	5.468059414	5.641110612	7.099373932	6.388976993	5.847804165	5.973610945	7.621769377	6.647003324	6.829122182	7.029780237	5.532731379	6.012901976	7.789574191	6.851995209	6.912277717	7.580378102	7.721631555	5.55354926	7.083510265	7.089814214	6.806686501	6.656332927	7.775293566
200988_s_at	5.655309222	5.381744244	5.160241017	5.261867209	5.408246334	5.480854315	5.559457603	5.450686899	5.421282544	5.502443389	5.53700647	6.442535763	6.354542313	5.386452593	4.519192639	5.545396788	5.270935508	5.004860438	5.346018803	5.3668036	5.369873566	5.140330384	5.471639788	5.06218461	6.020326703	5.902468526	5.314822632	5.591791893	4.863587861	4.992825933	4.868412194	5.918975861	6.40177665	5.035369142	5.516249924	5.221493529	5.433407231	5.575515703	6.021797777	5.685198883	6.404381547	6.200343916	6.261335461	5.483374342	5.42582046	6.087453714	5.228637833	5.977651306	6.384974817
200989_at	9.813396217	10.34577049	11.22592332	10.47556984	11.06180419	10.23056853	11.32893015	10.82112752	10.93713796	10.47439125	10.62093448	9.399940073	9.947868235	9.726372574	10.24714253	9.535356809	9.408777848	9.798056434	10.96552814	10.1133966	10.61865498	11.91231836	10.63706775	11.82536541	9.655874364	10.02910307	13.12048693	9.707156578	10.23227706	11.63177161	8.19788665	10.4258364	10.31924204	10.96436851	11.34272518	8.778653705	10.39456778	10.6898142	9.603486223	9.678615532	9.701976557	9.14309228	9.653599165	9.90253813	11.14586041	11.26800541	10.76289443	10.7561582	11.05452665
200990_at	10.38448005	8.408210196	8.978292002	9.073018256	9.306359572	9.827193885	9.608255332	9.592618329	9.576872071	9.654630086	9.242718462	10.48220502	10.77886842	10.75629837	9.98345897	10.49695478	10.14502313	10.07613385	8.487876712	8.066590642	9.952775779	7.582178096	9.467595452	9.358919551	9.921186809	9.827759757	6.15397674	10.10064959	10.1652983	9.735838102	10.16320184	9.256497182	10.27509705	8.083936475	9.969649556	9.334090281	8.193951175	8.628220637	9.952739199	9.288670299	10.00650453	10.8337962	10.44296755	9.952330829	8.07919496	8.446173041	7.714492854	7.597461989	7.809153145
200991_s_at	8.604047302	8.7491745	8.694302186	8.624548213	8.711472104	8.415757868	8.313468368	8.676330476	8.274619831	8.651845348	8.590936528	8.599346886	8.549442593	8.651923722	8.594065493	8.338134851	8.292015878	8.711617695	7.413112893	9.203221823	7.996982175	7.796920373	8.271389191	7.843586339	8.394285561	8.846628048	7.057874089	8.347698264	9.376028906	7.876374619	8.443213031	8.290524687	8.666876252	7.584293698	8.240751928	9.042304774	8.593449785	8.362142901	9.271118789	8.605405383	8.168204642	8.939205892	8.661264924	8.333099587	8.133356086	7.966466417	8.355273841	8.043677159	7.696794681
200992_at	9.353344863	8.254207841	8.157115055	8.024768793	8.330154215	8.015331862	7.931868103	8.063263242	8.043169489	8.152627213	8.179664847	8.63837996	9.638641509	9.286185497	9.11039479	9.109567785	9.083348256	9.601904885	8.285521415	9.089497566	9.261041406	7.266971218	8.69958756	7.441735288	8.852478257	8.913577387	7.416324675	7.813362001	8.848588838	9.07278104	9.129220418	8.334671942	8.588660041	8.533894905	9.046397441	8.461242245	7.110043404	7.59043062	8.445404905	8.532853227	7.599721707	8.138279545	8.473963512	8.635084848	6.927567312	6.698920745	7.371097573	5.825488402	6.474814998
200993_at	8.353912217	7.717206218	7.747052291	7.375514139	7.731928982	7.67376758	7.506058096	8.03566635	7.187510884	7.759745189	7.974344547	8.099028742	9.179981055	8.727461259	8.77883676	8.514904941	8.48992297	8.807789717	8.147859913	8.70969944	8.943865977	7.078681486	8.176597661	7.311376866	8.702717359	8.822801851	7.141348635	7.583838164	8.303652728	8.442654845	8.769850575	8.173764585	7.85476642	7.835183816	9.018552233	8.012169946	6.910575884	7.674013051	8.236405767	8.561031837	7.101715703	7.434430737	8.115414561	8.357332114	6.955233393	7.106220795	7.289546053	6.648987521	6.349239169
200994_at	8.977215153	7.857487269	7.706376879	7.918194318	8.204180446	7.798788423	7.567148766	8.141207985	7.575923968	7.821796282	7.580748698	8.282082436	9.147148892	9.168261385	8.294516678	8.571381509	8.269758672	9.017936033	8.321766343	8.5948977	8.767917524	7.031302067	8.166609225	6.735359407	8.228526317	8.980272938	7.070937816	7.726024641	8.262563821	8.501044542	8.749850699	8.062708083	7.971131191	8.36826231	8.902443607	8.10318612	6.216882514	7.667409269	8.119197221	8.255276381	7.619491903	8.093593362	8.249671204	8.225217462	6.511101142	6.014494524	6.962902314	6.748068364	6.463429392
200995_at	5.921720098	6.007983173	6.217841777	6.184378879	6.562009378	6.467964536	5.869667025	6.556497263	6.129338507	6.145264524	6.18398839	6.224365776	7.128268172	6.622461179	6.452711567	6.589274246	6.22563551	7.343010634	6.5162515	6.430397374	6.371505982	4.210641446	5.589656472	5.453869494	5.084652419	6.605158724	4.812874629	5.503587173	5.543941308	6.198553516	6.190735127	6.297639127	6.324821643	5.298616256	6.942878188	5.489818729	3.733989361	5.86427046	6.171663465	6.213604155	5.41132139	6.618293841	6.67399739	6.263936154	4.806419933	5.2886144	5.191795687	4.699531301	4.628129613
200996_at	10.91743239	11.14214959	10.77986824	11.40723327	11.16756085	10.42596485	10.27602915	10.67678733	10.41917052	10.94158554	11.00697602	10.42827756	10.19642416	9.363308539	10.4332873	10.49632117	9.665017797	10.15813137	10.46062268	11.62805836	10.4590384	10.64782793	9.890188722	9.972216595	10.75702681	11.05961835	10.71473855	10.19218663	10.24016306	9.653192529	10.77002938	11.26562278	10.57630226	10.40649399	10.68192753	11.79576677	10.73345595	11.01149482	11.28024316	10.94947274	11.21358043	9.407685296	10.27754203	10.55637533	11.37910223	11.29636737	11.66423505	11.21072307	11.53874646
200997_at	9.17260682	8.330620938	8.249056938	8.42711881	8.01503233	8.261119213	7.738743999	8.090798351	7.899832749	8.18393558	8.276255879	8.869129973	8.756438333	9.153277651	8.856901261	9.084662318	8.777539756	9.158411451	8.140748317	8.343253145	9.220023798	8.540626185	9.296078509	9.014635993	9.959543478	9.269538775	7.636395816	8.898993246	9.226468081	9.012092964	8.908339864	8.418929272	8.693130138	8.501027104	9.150673798	7.752435875	8.431105525	8.439096763	8.007947429	8.90306892	9.100070336	9.583374708	8.53019161	8.65303124	8.356469347	8.515536125	8.407592458	7.633107888	8.251201624
200998_s_at	4.687931399	7.65361797	8.443426015	7.095984841	8.346826013	8.254335741	8.892357276	8.425950042	8.673690462	7.840297397	8.313379895	4.763857621	3.974372225	3.931853317	4.407279838	4.715244612	5.197914295	3.999839843	5.78925611	6.183384532	6.712934879	5.285774286	4.11517179	5.251763243	4.755253601	7.088265532	7.36070319	5.43865367	3.220142281	5.477173728	4.98121727	4.710567635	4.4126875	3.97386238	4.043934021	5.294929903	4.763016655	7.107609326	6.895070916	3.692410068	4.639066559	5.777277342	4.366756914	3.929038105	9.028498678	8.343273964	7.692018154	8.186868366	7.936559085
200999_s_at	5.803965415	9.31215675	9.865440254	8.70988697	9.876870651	9.614093139	10.83272224	9.482171163	10.05271487	9.656958884	10.07680402	5.321178851	4.757756825	4.878706274	4.863647625	5.274307137	5.24288146	5.091191362	6.731557658	7.736746593	7.267778269	6.706091106	4.885287068	6.471218502	4.902077323	9.147869921	9.163075776	5.961275732	4.114806777	7.498966434	5.818056463	4.75985474	5.561823202	4.001941294	4.520180108	5.97787368	6.036609915	9.364500824	8.426489517	5.453610242	6.951420715	7.748802453	5.515873803	4.883606286	10.3843111	9.613965975	9.75419666	9.518727192	9.666072654
201000_at	8.062489117	7.801169622	7.745297195	7.581464318	7.84411601	8.313434964	8.029623037	8.044875228	7.747272936	7.804855616	7.992839203	8.593665433	8.44608185	8.238760014	8.318814136	8.211254	8.281319238	9.110655925	8.098481946	7.609544376	7.540181188	6.564770239	7.080009538	5.985083166	7.509779939	8.72885599	6.496341706	8.03642298	7.732083617	6.991389025	7.592149584	6.805215594	7.34151535	7.114224956	7.329288238	8.932901112	7.209193648	7.316519336	8.416484951	7.989914705	9.016805328	8.021578634	8.166563126	7.048155841	6.441464825	6.833107539	6.853700505	6.401351035	6.07916581
201001_s_at	8.191197878	7.690570659	8.477654807	8.120512647	7.914282647	7.774936167	8.07319674	8.102853849	7.90120636	8.631036717	8.708967978	7.7758997	7.778079772	7.269056294	6.558848992	7.421026309	6.911222928	6.697845176	7.798382076	8.198252809	7.628679679	7.872528135	7.844744403	8.072391586	7.51387807	8.706727808	7.826186396	7.266872657	8.150357615	8.066589359	7.436747459	8.157633167	8.208038374	8.171614475	8.093814326	8.492960251	7.347336334	7.394986012	8.978676118	8.978528487	7.726398145	7.564488929	8.687164009	7.33683629	7.3144739	7.779297567	7.451866438	6.930714865	7.0974385
201002_s_at	9.843138224	9.004338447	9.864651016	9.843822747	9.798077251	10.15381231	9.944429244	10.27675871	9.996584995	10.35255876	10.1952159	9.778666788	10.00800921	9.606111229	8.850728434	9.149126945	8.587917316	8.49802789	10.08814268	9.615507115	9.063417214	9.492993399	9.690094403	9.610410806	9.656539386	10.27183403	9.391330418	9.481585553	9.90380097	9.429917612	8.9248114	9.772168163	9.83437617	9.417359584	9.778494487	9.854453677	8.729996568	9.377067391	10.62809091	10.60736969	9.91190345	9.893924706	10.08590307	10.1229798	9.387191622	9.464564079	9.262442605	9.067152344	9.140507881
201003_x_at	8.43177153	8.62909902	8.732719521	7.472080366	8.293839043	8.231691836	8.556293748	8.260098664	7.981780755	8.702895619	8.355955119	8.106586908	8.019652075	7.299579841	7.8031051	7.235302359	7.526363844	7.419867457	7.622025455	9.229927492	8.784401511	8.973485977	8.098863156	8.240920225	8.533370256	9.952776108	8.594567006	8.822862004	7.872953539	7.868587591	8.504609267	8.618297112	8.103144585	7.805285735	8.193862633	9.363652091	8.158775522	9.255535562	9.457133368	8.753401074	7.624054328	8.650128343	9.331834226	6.89263967	8.764663119	8.365512283	9.393440551	7.876088475	7.70209452
201004_at	11.0290596	10.95299446	10.63571213	11.02190036	10.79116328	11.33613149	10.76035688	10.93061199	10.63850152	10.82769244	10.52976378	10.90650619	10.73268747	10.9439893	10.86727266	10.96680764	10.83030616	11.16313098	10.43975468	10.83180749	10.69206058	10.38547258	10.8129568	10.56100866	10.35413839	10.96456466	10.13573053	11.20969528	11.04149886	11.03861336	10.86928032	10.08107677	10.35068919	10.51815167	9.979472894	11.15105833	10.38551301	10.25289771	11.12960156	10.42893645	10.82714961	10.78917834	10.61349268	10.81990261	9.010846407	9.363590541	9.265399801	9.387463418	8.547742177
201005_at	7.631663369	6.424277644	6.738489948	6.466673481	7.798872306	7.113864706	5.670292774	7.279728893	6.430339296	7.617281813	7.287247434	7.910459695	6.469204263	6.568546713	7.378397755	8.42935723	6.127821631	6.822370124	8.896130941	5.594476266	10.10657302	9.508216548	8.123249382	9.033668833	8.503642897	7.076558242	7.557555673	7.47448185	9.047655338	9.477465937	8.510208056	9.555819791	9.862684747	8.552248328	10.55105364	2.93512388	7.902513855	5.411486366	9.284342577	10.79992652	8.963942794	10.44231887	5.354600236	9.667348557	8.978882016	7.465464615	9.176348797	8.050675612	7.815237187
201006_at	5.837636379	6.230522516	5.776793972	5.398363018	5.409305839	5.924740411	5.456091149	5.815335777	5.492828242	5.415536102	5.433855597	5.804779504	5.451965609	5.447426999	5.617800107	5.595605603	5.630572392	5.430897243	5.433629435	5.345654489	6.044553477	5.46375737	5.432587272	5.489984851	5.19730558	5.371137459	5.46324083	5.454903472	5.352434951	5.583183066	5.106205461	5.417237459	5.465024261	5.492298014	5.496320809	5.483684672	5.477367668	5.449004935	5.35097707	5.442484796	5.411531306	5.493458275	5.507371268	5.432702668	5.423841996	5.347193061	5.380741925	5.515608754	5.390638426
201007_at	9.745376457	9.523113089	9.619578409	9.24012423	9.475033309	9.544087812	9.34814606	9.444721826	9.420780699	9.428012054	9.68927829	9.839839173	9.714797814	9.970167617	9.369040952	9.762910757	9.546301493	9.456640114	9.779216476	9.924111865	9.713195802	9.444567573	9.459374849	8.467713801	8.988773875	10.21827453	9.207356128	9.142101803	9.590129263	9.394192375	10.06545853	10.11983779	9.911245924	9.8061558	9.134365394	10.6764725	9.16423928	9.699443056	9.70976165	10.55291999	10.27090237	9.620548265	9.670164337	9.335155432	9.143321685	9.24060628	9.560658645	9.021728678	9.066611982
201008_s_at	9.848414142	11.72881273	11.51873896	11.96360384	10.77432656	9.957465684	11.5143095	10.92312356	11.02484803	11.5181322	11.57156638	8.74546306	9.68983892	10.61595523	10.04146566	10.0608767	9.008616487	10.02552993	10.76735215	12.61130263	11.20113151	10.96608561	9.589053329	10.99434905	12.3007513	8.524218613	12.06592626	7.974120179	9.983114982	10.46791684	8.65916456	10.15268738	8.344950226	9.246087871	11.20676309	8.610646495	12.2586089	11.16641436	8.525088421	11.98221901	10.89827712	9.39170994	10.01453382	10.55258505	12.69645374	12.83674651	12.71941154	12.18932139	13.01060683
201009_s_at	9.869111895	11.86760923	11.80650504	11.85775136	11.10228805	11.10052338	11.73190682	11.38611144	11.42303818	11.64434267	11.72439553	9.377017785	10.43485327	11.35218945	10.66164843	10.54051481	9.682120925	10.54839786	11.50878852	12.33268801	11.22065352	11.54351662	10.2829466	11.34856915	12.42129442	9.347018528	11.92981995	9.33341396	9.783961165	10.50913367	9.602220915	10.41971248	9.0155895	9.565453391	11.65621718	9.205364481	12.72584344	12.07819412	9.027415518	12.40768335	11.29638635	10.07861007	10.8457628	11.19449591	12.88663861	13.36986211	12.88819558	12.52573643	13.21430565
201010_s_at	10.13013327	12.04478836	11.75698475	11.91452517	11.34192454	11.46403752	11.81687833	11.65361501	11.67672643	11.72202869	11.76775197	10.34368333	11.07594239	11.77033757	10.95749488	11.19149325	9.845922713	11.05794517	11.93857496	12.12136493	11.187887	11.75112889	10.61164073	11.19733472	11.92328056	9.500506456	12.33046785	10.24133896	10.28176155	10.86108249	9.547430179	10.41934122	8.476673691	10.45752326	11.35995731	9.612041682	12.83402322	12.44972923	9.485995009	12.4138288	11.91083784	10.25986368	10.76793326	11.89076359	12.89626867	13.21206251	13.11320298	12.82173722	13.31490813
201011_at	10.09915557	9.598258268	8.456042962	8.227263104	8.06360297	9.028096174	9.096426449	9.043001671	8.439478251	8.874931783	8.037601873	9.474721003	9.279082723	10.15570576	10.07687894	10.27283057	10.1993783	10.18470867	7.955929456	9.176239711	8.785803065	8.549921325	9.281851143	8.431398868	9.159115008	9.308396434	8.443857461	9.582437217	9.661999266	8.727212411	8.989830401	8.109673147	8.166381175	8.185667883	8.068584178	9.677835836	8.003769093	8.780642053	9.456431776	8.658466105	8.528561222	8.951225006	8.771979631	8.816767075	7.960332946	8.222371308	8.151316814	8.440438688	7.776295003
201012_at	10.92620823	11.48937597	11.31024106	11.06696868	11.18966286	10.82418149	10.68986431	10.30421016	10.74146271	11.34848199	11.18081664	11.99756105	12.60521289	11.67098847	11.11813199	11.12698101	11.3717447	11.72562548	10.23318146	11.68966067	12.1694552	12.70774681	12.33066897	10.47005216	10.88400212	11.9442317	12.48685212	11.82314467	11.66994306	11.00994079	10.93542234	12.43922695	12.44812298	12.1086617	11.60893519	9.95219728	12.19264379	11.32798406	11.57763789	12.63622434	10.84973185	12.43434775	12.62341319	10.03164264	10.60899237	10.68970906	10.69889322	10.16776732	10.65916731
201013_s_at	10.38121038	8.268213469	8.872251264	8.316086705	8.750639609	9.017164761	8.734250662	8.877817398	8.278429984	8.523615154	8.725249303	10.03165467	9.887016563	10.21303873	9.831181036	9.910021055	9.724434142	10.26158976	8.249666862	7.060539938	9.638940181	6.704813192	8.786107789	7.932634317	9.375897958	9.388436941	5.234777702	8.202699153	8.561095225	7.791019657	8.924409568	8.232144004	8.885897314	8.04059011	8.980096011	8.737085408	5.175285472	6.200511307	8.795296445	8.407635761	9.095233067	9.286635861	8.898515406	8.594417895	4.677807574	3.57371839	5.429101348	4.945281117	4.579258956
201014_s_at	10.11281583	8.199927122	8.552840877	8.315443277	8.406484085	8.61637098	8.683415008	8.570206257	7.913421931	8.281133902	8.268770959	9.823290741	9.796137628	9.431231945	9.566262847	9.472630817	9.726774717	10.03985543	7.883592494	7.003763661	9.627159721	6.777434423	8.845061768	8.209048455	9.172930735	9.219887955	5.333915251	8.175538232	9.019413685	8.504494414	8.567353017	7.99418744	8.316691241	8.533035522	8.740318344	8.964322301	5.121287639	6.129353166	8.621446479	8.178923892	8.82502921	9.016673355	8.750361275	8.20324003	3.600238694	3.995139825	5.885675589	3.864226192	3.508300265
201015_s_at	7.743605657	3.631189652	5.906301903	6.919153964	6.280074447	5.779788064	6.222618248	7.593583231	6.501025981	6.937130348	6.501907534	7.547655827	7.663861574	7.420252214	6.96446511	6.81198777	6.349318697	6.759289598	7.65762144	7.037260869	9.468340863	4.4759583	6.642640645	8.53767528	9.490416637	3.748855691	4.530640372	7.718809601	9.269527544	8.98443285	6.837681906	8.425341799	8.007375063	5.81574611	10.40752661	4.375160025	4.908020449	7.22885152	3.703254137	8.017755905	7.550538423	9.692388405	6.243516847	8.795650273	5.802615406	5.604034333	6.00199857	6.837647149	4.921035789
201016_at	9.366761955	8.167768606	8.513258498	8.108802913	8.918262859	8.170074735	8.019265448	8.319999544	8.285086938	8.049402536	8.033663455	8.620954014	8.848098831	9.071874973	8.533870514	8.782894107	9.293765628	9.002909259	8.353945923	7.902580334	9.704352109	8.796817769	9.37761721	8.865647493	9.17252582	9.790413079	7.838651654	7.90364028	8.788567187	9.113972183	9.791587959	8.709618805	8.653161757	9.594774486	9.090399815	8.64771074	6.412327559	6.958493293	9.673243098	7.933915478	8.607648122	7.298041212	8.363865798	7.357028462	6.291676195	6.757406388	6.726005738	5.552632483	6.865024244
201017_at	7.862850779	6.617895917	8.151214366	7.104879918	8.733508267	6.895440473	7.459854184	7.716950655	8.423563073	7.199018359	7.198355536	8.026813189	8.171035113	8.342174316	8.099284559	7.198621718	7.957809132	7.894795302	8.126350556	6.317162627	8.38894008	8.332995738	8.426603127	8.03296531	8.223144415	8.283541267	6.468356046	6.292182918	7.993846764	8.140776683	9.240019123	7.827442533	8.060159055	8.415919577	9.192649042	6.641733789	6.593103845	6.084195051	8.580409636	7.75967534	7.820509234	7.904161274	7.857455189	7.407184044	6.537922802	6.638777037	6.736950345	5.550952915	6.760859289
201018_at	7.308167142	6.667898075	7.609077427	7.296318598	8.564527697	6.833394111	7.386767728	7.14706919	7.741286414	7.198383121	7.493721153	7.24686916	7.514181919	8.176638623	7.670552799	7.715492783	7.478184177	8.016609741	7.311251158	6.753433165	7.493965045	7.144195568	8.040481729	7.686944713	7.154531297	7.360007197	6.268230649	6.154884458	8.088747915	7.663721723	8.563388497	8.02147288	7.657925749	7.744143799	8.64737557	5.39046274	5.667202947	6.154981473	8.112488468	7.062704097	7.682953031	7.446206667	7.640048327	7.635041288	6.650144972	6.432990828	6.394326295	4.210422088	5.477088205
201019_s_at	9.836915089	8.390043319	9.59021292	9.475123523	10.10404179	8.437961241	9.245710834	9.1664022	9.629803716	9.141736849	9.208962458	9.065356985	9.419492308	9.977012458	9.389829129	9.39231196	9.629025493	9.110938484	9.39436481	8.65864545	9.823545866	9.641302895	10.81086077	9.82039855	9.707644613	10.10597522	9.03075074	8.209201663	9.388299733	9.460925398	10.53524472	10.17296647	9.453760333	9.91753393	10.18102742	9.30295754	8.425488734	8.437898975	10.08309493	8.668006627	9.368909932	8.821899167	9.405603162	8.980344461	8.573979636	8.285545115	8.347360823	7.035671908	7.42605649
201020_at	8.8679773	9.121844197	8.771034968	8.266492985	8.090636746	8.725440391	8.517227805	8.638109988	8.185125596	8.572035982	8.479351295	8.646303162	9.275065832	9.127368844	8.675250589	8.876876775	8.969587758	9.24243683	7.833851414	8.610034951	7.97553675	8.106393802	7.992976942	9.057666859	8.756129421	9.199309176	7.477209101	8.419584138	8.392484194	8.252446744	8.150326224	8.965011066	8.449920724	8.247314178	9.493371522	7.993270787	7.968637212	8.314864151	9.602339814	9.402060851	9.950269379	9.532754885	9.813859023	8.716218519	8.312002424	7.617059269	8.104881749	7.804929504	7.637883865
201021_s_at	11.08956379	9.598935825	10.46041477	10.3401711	9.947359578	9.303790594	9.341194738	9.737150681	9.145809502	9.937422808	9.704580365	10.05517842	9.946795234	10.06381975	9.976994135	10.26179927	9.845707617	9.919054167	8.588036107	9.059826315	10.38408123	9.750607947	9.565990009	6.088525118	10.13764628	9.911021397	9.933662694	9.795645018	9.884297985	11.21147021	9.503227689	10.44948007	10.82283791	9.656972389	10.44242353	11.62059805	8.917006813	8.797643415	10.23013751	10.66516844	10.31383527	8.770943913	8.460706459	10.39129271	8.904020795	8.934084854	9.062389088	8.654357317	8.849261603
201022_s_at	10.71074104	8.791753991	9.869686095	9.551381117	9.350704188	8.726536475	8.878248327	9.208756967	8.595618379	9.237441172	9.386809578	9.772827469	9.522737951	9.847603528	9.684209877	10.06640591	9.399894417	9.561416396	8.361394365	8.387907551	10.08125065	9.84620562	10.08523307	4.989925174	10.01809698	9.770056577	9.375182168	9.969299652	9.231637278	10.93123114	9.202902676	9.973419393	10.121052	9.500380083	10.11763754	10.98014285	8.926449309	8.818578944	9.592201977	10.37973646	10.0542269	8.183618276	8.482454733	10.28035503	8.405503712	8.74201112	8.564235647	8.244878098	7.972743718
201023_at	9.429409452	8.691104737	9.350889486	8.984115497	9.06584056	8.728121588	8.300098899	8.713830413	8.318810539	8.931888923	9.178515472	9.371885116	9.702051383	9.714331569	9.229218501	9.565048286	8.985998446	9.417859333	9.376935307	10.05108382	8.756424545	9.076801896	9.786296716	9.676907025	9.925592756	8.906311841	8.051211984	9.074161388	9.910703455	10.28405172	10.4081074	10.98189882	10.07498419	9.818632217	10.05079594	7.23511207	8.868574718	9.100833868	8.702394652	10.43318139	9.539336635	8.984598406	8.832374232	10.07717574	9.51416784	10.15452697	9.859847427	9.438958729	9.734897254
201024_x_at	8.658758155	6.992248431	8.171600949	8.60106647	8.336945067	8.48996244	8.350896535	8.199302346	8.490823574	7.867545492	8.430557183	8.292027011	8.357138118	8.64536308	7.88746053	8.912298897	8.707510931	8.239819584	8.993429652	6.973902278	7.92235046	7.996807263	8.747326893	6.920530502	7.892634025	7.537478461	6.922197237	6.429716254	6.779373824	6.757850048	7.681629004	8.538860095	8.392059396	8.826817397	8.001621165	8.049812175	6.790462641	6.962034416	8.190140425	7.7578999	8.654741255	8.210571666	8.199752815	9.02290943	7.465474747	7.348227218	7.678276338	6.363985014	6.936133013
201025_at	5.275434954	5.327462011	5.30168252	5.371813991	5.125431638	5.223086444	5.087628791	4.434565271	5.04848794	5.082643178	5.032603915	5.131993061	5.601407686	5.161313433	5.956894273	6.022909845	5.663945587	6.700733282	5.344494946	5.11746115	5.076999222	5.135269543	5.430795408	4.617919297	4.82001658	6.268374744	4.223640037	5.140818669	5.151646809	4.711886358	6.256370843	5.147425162	5.673397616	5.596699398	5.067984544	5.74811797	4.580454561	5.125545451	5.721512052	5.091643249	5.698776497	5.17038742	5.189647437	5.363927312	4.551595749	4.695590532	4.986926332	4.153023616	4.639093376
201026_at	2.594366024	2.637552176	2.80462958	2.856015459	3.088673414	2.516787427	2.593078005	2.435523505	2.618895675	2.563251762	3.197295619	2.265762843	2.462790985	2.790536281	3.060804597	2.588974774	3.351814091	4.292149545	2.583022162	2.6633679	3.177113556	2.614476613	3.209689921	2.429835383	2.70208474	2.536232847	2.619787727	2.607664241	2.352065583	2.402672046	2.909310382	3.436409659	3.20320416	2.612426642	3.410778896	2.621945935	2.624735812	2.615348704	2.500540892	2.082002217	3.641603217	2.625655374	2.552315191	2.596366856	2.461845964	2.59851401	3.37114671	1.875290072	2.566281219
201027_s_at	8.096711108	7.789934515	7.277576742	7.360415206	7.279931908	7.353835088	7.292000853	7.60731152	7.472651976	7.347753064	7.377837997	7.512778831	8.111336159	8.351843462	7.832975319	7.804221556	7.735039041	8.445901481	7.470703302	7.160959439	7.162138672	6.751517622	7.67177417	5.873097546	6.656524174	8.220366617	5.942313403	7.316030826	7.363145741	6.724923434	7.849045486	6.860351651	7.798316659	7.494385578	6.400991336	8.115465887	6.04497662	7.012377853	7.599757839	7.43175282	8.193548865	7.700641786	7.581237229	7.430653419	6.591848131	7.057363529	6.687510411	6.821073653	6.170185706
201028_s_at	10.15192474	8.864791665	9.838684767	9.505592928	9.216158427	9.535218788	9.441385488	9.805518016	9.405495141	10.08021338	9.853469461	9.721161003	10.14047119	9.362032744	9.548851424	9.585842839	8.553358518	8.967149695	8.942429491	10.40116821	11.50472803	9.992300831	10.91871325	11.57312141	11.56794135	8.757736823	9.834986302	11.23885458	11.19800638	11.84206322	9.408540934	11.56474982	12.98271812	10.62989549	10.24736755	6.851967366	10.94624858	9.806390388	10.0710668	12.30001462	11.33551446	12.44307314	9.665248488	12.32598805	9.02190672	9.430308896	8.677776426	9.050258391	8.830292764
201029_s_at	11.04394363	10.02236027	10.87450723	10.77540324	10.39095598	10.45871035	10.38983523	10.84151698	10.4766665	10.9627437	10.74226416	10.83071896	10.78664495	10.60099671	10.69392513	10.76551109	10.00333977	10.26546447	10.42109615	11.12081477	12.12165856	11.17039122	12.20732724	12.37870136	12.27906996	10.1535402	10.92176362	12.00400173	11.6231104	12.18416384	10.58567456	12.50099039	13.32976537	11.39755349	10.89922016	7.651519258	11.75108032	10.94046571	10.76870235	12.80104151	12.33954262	12.79268884	10.60455959	12.91163276	9.813219303	9.939708595	9.933384629	9.809151709	9.745797828
201030_x_at	12.70961914	11.51131076	11.39832564	11.83458346	11.66128105	11.79186584	11.70219026	11.67073576	11.49172885	11.43173485	11.60509346	12.79856035	12.86795286	12.55589266	12.38467404	12.44068699	12.37823683	12.93237417	11.66206025	11.13640753	11.7175071	10.6764936	12.25122989	11.3354653	11.47104793	11.78884025	8.707093807	11.83711423	12.48773587	12.60731711	11.7915678	11.75478421	11.98576731	12.13005522	12.80699155	12.0976936	10.85748852	10.8494462	10.9227973	11.91217136	11.42524759	12.27867025	11.98572923	11.90949666	9.941327476	10.54857987	10.52068478	10.37508726	9.522088794
201031_s_at	10.95944104	11.88806486	11.24697961	11.40389955	11.47833414	11.37624928	11.34314497	11.11775231	11.07656941	11.16185306	11.06699294	9.922320444	11.14725754	11.36551034	11.60630876	11.61538561	11.92280386	11.12992827	11.8090966	11.0495347	11.12307593	11.22187556	11.75559933	11.47127733	10.51558062	10.66339398	11.23849183	11.73373627	9.93552488	10.96839875	11.47308267	12.16778556	11.35369838	12.01507051	10.85209478	11.14231149	11.4381193	11.34151632	10.92679904	10.37242434	10.80775895	11.06561406	11.10908227	11.80776983	10.33978024	10.56033498	11.2604898	9.869099895	9.820841934
201032_at	6.751590621	7.120150522	7.060564944	7.519525156	7.117623644	7.283161173	7.172889495	7.350200029	7.522755032	7.27894997	7.264549713	6.838796723	6.760301056	7.07514009	6.69371789	7.001021975	6.340270731	6.776379383	7.823314889	8.506309454	7.084242969	7.385053157	7.668788691	6.843872544	7.2980259	7.813211804	6.866800701	7.034465915	6.852080967	7.088270068	7.001505534	7.169754296	7.346013724	6.638027735	6.821105323	7.560388146	7.511020849	7.72081154	8.685053897	8.107889134	8.426249785	7.283710713	7.146506872	8.125430737	7.25273866	7.827476045	7.575054563	7.06508465	6.940081001
201033_x_at	14.1177351	13.88574243	13.70492396	13.70143633	13.67815887	13.79313726	13.76666866	13.79397898	13.58092403	13.8191041	13.80263821	14.33466487	14.21328922	14.17890699	14.21236118	14.05781837	13.97670978	14.20556843	13.97252247	13.65868651	14.00896906	12.80498285	13.94279395	13.87081508	13.84437247	13.87205111	12.19003048	13.80786838	14.07307111	13.85396626	14.14011637	13.46255925	14.09679123	14.04735321	13.95926454	13.9060412	13.06568716	12.98630445	13.55935258	14.0349928	14.06662522	14.19708958	14.31079586	14.04478205	12.61712347	12.79751672	13.04717432	12.63455939	11.76344023
201034_at	8.639942082	10.16395833	10.01807853	10.79042712	10.47856969	9.582988251	9.942718255	10.13232842	10.20225661	10.07271377	10.2475772	8.114317415	8.387418264	8.080735037	8.873815201	7.811533644	7.029401221	8.020646556	9.26501627	9.931053193	8.827227411	10.49838747	8.662313382	8.561274017	9.765908099	9.459575886	10.5106596	8.613981598	8.605325518	9.360467223	8.803443395	9.876759878	9.157201327	8.298151665	9.109031985	7.424944268	10.04279479	10.38735023	9.491855333	10.02404259	10.35727999	6.404837097	9.534173968	10.32391725	10.50278534	10.61858991	10.82398988	10.46388838	10.41175941
201035_s_at	9.001265639	7.354125232	7.351333342	7.207171759	7.143688798	7.270205442	7.223025853	7.646157558	7.188527654	7.104311581	7.36390882	8.737831222	8.646518964	8.899822768	8.190561386	8.433350376	7.854039923	8.47299986	6.866559563	6.950028306	8.031897652	6.771295471	7.325211949	7.989860814	7.925584449	8.13579403	6.662334474	7.604212082	7.262869192	7.122551	7.186230528	7.10840394	7.160826211	7.51987605	7.385181195	6.811354375	6.679389282	6.760413303	7.687113149	7.005661864	8.023219728	6.981772048	7.597533091	7.44110285	5.582837418	5.840001504	5.836140715	5.90023241	5.360978287
201036_s_at	10.28149165	8.45047348	8.913641334	8.736512143	8.903515462	8.845811074	8.146435468	8.800285526	8.091296665	8.516962198	8.750462665	9.964174504	10.17260326	10.31018341	10.09232679	10.09442592	10.18264412	10.46211003	7.86554839	7.936564115	9.740081217	8.06417997	8.883067534	9.256394897	9.707459736	9.762154766	6.375588456	9.352371296	8.612471574	8.532947047	9.054252919	8.735216367	8.637743674	8.747364905	9.176794604	7.160236512	6.590052004	7.498715565	8.593178336	8.760215598	9.600869348	7.511012613	8.969644652	9.057663772	5.356365128	6.549501475	6.458207542	4.823369645	5.789052268
201037_at	8.787883962	7.289419495	6.629499737	7.506750196	7.458603844	7.644201286	7.085969948	7.645911798	7.039072248	7.062581477	7.097807229	8.916180945	9.450882154	8.284392877	8.377983892	8.162108676	8.038574123	8.768000272	8.473103977	7.278230592	9.473172627	8.408147159	8.893897773	8.768070136	8.145986166	8.550958038	7.252305946	8.96055873	8.760466206	7.649265829	8.170234682	8.992853103	9.112600602	8.520965987	8.031740279	8.203650846	8.084098584	8.15492269	9.628377294	10.17123208	9.19842678	9.472973396	8.739306306	10.08316911	6.478220712	6.868292342	6.99807373	6.240522047	5.998013554
201038_s_at	9.200507222	8.781480557	8.927254876	8.783803402	8.606761192	8.648887308	8.772579745	9.006935705	8.733645054	8.700947592	8.886258628	7.919074736	8.369277618	8.173705846	8.752692996	8.810344287	7.685339956	8.612769472	8.829929552	8.730965393	8.904662467	8.979178637	8.935867719	8.826937602	9.154427754	9.122051321	8.394230677	9.222054012	9.564637602	7.963094774	9.19789168	9.574970762	9.235754978	9.003409446	8.977442487	8.702686799	8.708324034	8.694426783	8.344519605	8.237570909	9.024811162	7.512636917	7.817495602	9.151053612	9.417952754	9.736246879	9.425217959	8.443526588	9.626197393
201039_s_at	7.154119378	6.832370581	7.766632888	7.841559909	7.244323237	8.275432017	7.911671646	7.63565811	7.278839984	8.013005466	7.877100856	7.317964892	7.344478486	7.238684605	6.651662162	6.875116343	6.476544419	6.421039788	5.714464211	6.696514718	7.655292861	5.711801511	6.90216365	6.870271846	7.255690733	7.686940918	6.207650961	6.015115886	7.142268283	6.539531567	6.509451203	7.058303573	6.746632285	6.045824378	6.34688241	7.267326528	5.211104389	6.002509095	8.265702269	6.833459981	6.905185477	6.577714665	7.506909458	6.261874673	5.476127153	5.965932316	5.368106284	5.520367501	5.465612664
201040_at	8.471407086	7.892265551	8.924211308	8.933157383	8.974018831	9.06308813	9.530414009	9.581306926	9.590577069	9.781568271	8.931110915	8.467043608	8.714574142	7.099147986	6.17519406	6.827611763	6.573105388	6.357606331	8.314163187	9.045526606	8.925603327	9.550741616	8.907251718	9.129156084	7.9713032	9.14334068	9.410104659	9.402289365	9.460411222	8.92367968	8.014286552	8.6052831	9.23632789	8.189209276	8.411586118	8.106990191	9.611921231	9.573978649	9.977769991	9.715022588	8.760658234	10.03432463	9.923992295	8.436805646	10.29634041	10.24372592	10.18162211	10.5047187	10.82669672
201041_s_at	11.66582328	12.81486615	13.11087415	12.52071123	13.26534307	12.76586622	12.81244362	13.02053624	13.13678607	13.14726583	13.04649509	13.34667449	13.48692566	13.45251981	13.37635984	13.43537461	12.73956472	13.36640716	11.3869867	13.70668901	13.19972303	13.76854248	11.8875073	13.05663976	11.85023608	13.01971254	13.24786309	12.16395469	12.90252881	12.44247918	13.35465979	12.35907525	10.78063812	12.94739591	13.14277837	11.69674649	12.49169537	13.43150588	12.87565842	13.11656734	10.83634388	10.74825811	12.90815108	9.578555835	13.89066391	13.52812728	13.25040922	13.19406157	13.69633572
201042_at	2.373732577	2.432343689	4.120397202	3.656294234	2.913457119	3.574689127	2.929041543	2.430995283	2.556080095	2.402128468	2.49968476	2.472103918	2.501498221	4.297686582	2.489794186	3.156984704	2.64009647	2.562915963	2.423874678	2.353234749	2.376067488	2.479279891	2.40388601	2.482883582	2.428754906	3.039948119	2.748599112	2.421799784	2.354713455	3.313903936	2.343494354	2.340288165	2.413733449	2.464967401	2.391972991	2.452515576	2.638897526	2.487008976	2.661470594	2.491271561	2.48487243	2.467399084	3.723156187	2.395651942	2.393325682	2.406775051	2.35205159	2.51858745	2.386868862
201043_s_at	8.690392901	8.511528999	7.826758249	7.722965568	7.647774606	7.704808365	8.065817463	7.982290493	7.71234177	8.437990707	8.099080496	8.541962014	9.321197711	8.024420576	8.023573695	7.375899636	8.317661207	8.535323143	7.863676381	9.715388198	8.956025618	8.518528632	8.522724358	7.56858357	9.883408382	7.671383853	7.940930422	9.24738542	9.914118539	7.834590671	7.710424248	8.305933378	8.4330117	8.480972267	9.159244828	8.608112824	8.041620439	6.751889912	8.860717767	7.802540152	8.769516789	8.749444008	8.39622071	8.836359991	7.682041071	8.831271873	7.082152672	8.10493066	8.326018784
201044_x_at	8.074548271	9.635820684	9.155859643	8.121072063	9.348538542	8.299400839	8.755734884	9.08227666	9.02780557	9.585504828	9.297562134	10.30883544	10.65102003	10.11007146	10.04771092	10.14364378	9.237355087	10.77234266	6.953423691	11.20065323	9.715898691	10.76440212	7.144603128	9.963544282	7.881835202	8.79272396	9.907462754	8.344534059	10.2827547	9.512005644	9.743194741	7.867908437	6.557798318	9.744999473	9.036962659	7.225310767	8.76199991	8.624263348	8.996799334	8.894058362	6.423806812	5.988050889	9.017002578	5.725408521	10.29515607	10.5002004	9.284616928	9.681125342	9.957721513
201045_s_at	3.9243291	4.0744693	4.001794169	4.224030267	3.934446783	4.035992301	4.027357852	4.045093608	4.003535188	4.020260612	4.134500036	4.11552027	4.027437427	3.681745744	3.920355453	4.021987448	4.055548438	3.990623242	4.01676383	3.972276594	4.010658851	4.035542947	4.03087642	4.15160439	4.025872944	3.948071056	5.061413974	4.02639992	4.288945611	4.021775518	3.911355575	4.036179031	4.040261324	3.991588115	4.023791097	4.044953635	4.103611139	4.02743739	3.976063225	4.019740716	3.93794639	4.123219788	4.903216752	3.971841809	4.522511799	4.541731079	4.013355372	4.07580429	4.047829314
201046_s_at	8.392711079	8.126863746	9.049262661	8.783838129	8.521458863	9.635932658	8.936469453	8.689806311	8.842652746	8.790174405	8.830199391	8.387028628	8.671388894	8.702467207	8.304346193	8.335122516	8.267603095	8.287706624	7.95532272	8.10639087	8.489484677	8.350949183	8.354290931	8.445551063	8.811940227	8.910947494	7.842780345	8.379427764	8.11962688	7.992369314	8.431793206	8.195475239	8.327963212	8.183957853	7.972132401	8.546834611	7.711854443	7.855797108	9.213238645	8.258866143	8.777336332	8.227811006	8.663740218	8.238341366	7.071039782	7.304981763	7.219535524	6.939744344	6.171707006
201047_x_at	7.923174155	8.545930422	8.457467421	8.157479299	8.342211607	8.313796545	7.903998194	8.450054603	8.324323426	8.386443323	8.367997299	7.457540857	7.723622076	7.94015958	7.464266637	7.596973511	7.574281704	8.00257917	8.577086977	8.738069208	8.490879662	8.781921835	8.044095359	6.637925859	8.342414432	8.274379387	8.061075552	7.174436317	8.0747481	8.351005781	7.666716332	8.397677874	8.305537823	8.294745732	8.253260659	7.432098104	7.988759032	8.534478285	8.862107008	8.582014504	9.027642858	8.842132342	8.207314984	7.975984369	8.229875959	8.48962087	8.351848853	8.416003164	8.129155781
201048_x_at	4.156779354	3.469039524	4.264641932	3.790663265	3.592958778	3.09927875	3.444647904	3.421947103	3.098824153	4.22602305	3.65461284	3.213980431	2.898934964	2.980300209	3.075451006	3.394817631	3.523718935	3.218940483	2.903315658	4.921030615	3.544565761	3.306547411	2.881608392	3.488615824	2.649469045	3.234832672	3.544992236	3.215029934	4.682594168	4.180014766	3.252438347	3.43402311	3.456080694	3.458366881	3.42849205	2.904555622	3.556316428	3.027175389	4.30130117	3.546984622	3.368779439	4.908787424	3.660183292	3.472914567	4.562929037	3.815297175	4.230126657	3.742804719	4.494357362
201049_s_at	14.46176578	14.40370154	14.11545228	14.41186226	14.40224638	14.27931046	14.07020208	14.05427031	13.93423434	14.32935268	14.29947469	14.58718639	14.61947689	14.59242311	14.53389821	14.51748506	14.32288516	14.56913195	14.62593104	14.32876493	14.49110494	14.06694453	14.37709862	14.5118693	14.65312863	14.57901618	13.45174912	14.56000755	14.42316118	14.5150625	14.51703208	14.19715124	14.41957694	14.5150625	14.63063469	14.86793087	14.14581623	14.07184861	14.20268368	14.69081845	14.59190445	14.25477046	14.04136872	14.41357657	13.77192752	14.01441644	13.52614652	13.6592145	13.42055065
201050_at	6.340634065	6.140966617	6.344412786	6.408538737	6.647372515	6.462219436	6.662167707	6.613187152	7.082139071	6.607106407	6.523246119	6.027560043	6.103244016	6.328724455	5.88205595	6.124378987	5.050542965	5.276782676	5.656743618	6.695279737	6.257377855	9.057238559	6.406344054	6.956181561	6.584101115	10.40560849	9.174220532	6.61020306	6.674312306	7.071756602	6.123475626	6.895535413	7.146762764	5.340980938	7.293680523	5.742597927	8.859305901	8.564927196	9.389588853	7.399337229	6.438841752	5.889595174	9.153455334	7.21758445	6.601685413	6.234759935	6.497314758	6.629744664	6.537623391
201051_at	10.37634939	9.830328649	10.11255898	9.831699525	9.916047185	10.11507156	10.14859727	10.06693864	9.716836478	10.21020584	10.16917518	9.996418328	10.30981923	9.921774476	9.958140285	9.591093607	9.62141713	10.15408966	9.629928683	10.28768477	9.777437751	9.314771376	10.10391697	8.754576444	10.11457571	9.860693469	8.708464768	10.12069571	10.47657944	8.548620954	10.0156251	10.71550462	10.52312092	9.716706206	10.0103409	9.232207938	9.476119313	9.391344795	9.923569525	10.06674655	9.757206234	10.95589866	10.60277624	10.26105263	10.41271381	10.23278382	10.35138622	10.71460567	10.9000988
201052_s_at	8.773045827	8.328828543	9.151904982	8.327713018	8.333216622	9.097560481	8.651688328	8.487516285	8.208763366	8.643989715	8.50916067	8.32529616	8.411996565	8.621862825	8.340425873	9.052838311	8.358357836	8.414378505	6.947091651	8.464707449	8.371025488	7.538558215	7.772957924	8.594610489	9.35828179	8.571958193	7.291983231	7.52830693	9.109230906	8.509555278	8.09174643	7.632655518	8.0833326	7.380414582	8.466233016	8.494096184	7.910398554	8.150727268	9.219997329	8.487905712	7.404142157	8.026283002	7.914577433	7.759456699	6.766779543	6.719243971	7.37369044	6.322567369	6.954993387
201053_s_at	8.02095383	6.917960301	8.351602002	7.882732009	7.786737137	8.051415842	7.265893424	7.450591292	7.179164292	7.399537798	7.439853664	7.610262253	7.724467771	7.950365803	7.701811085	7.80492628	7.136117781	7.774709655	8.084112994	7.516201488	7.396066648	7.200418605	7.8771914	6.558320803	8.805894598	7.908264343	7.015728812	7.045783527	7.789133536	7.716096493	7.89056253	7.866631371	7.311686746	7.836762947	8.568765161	6.828725605	6.724294965	7.262581046	7.995418602	7.371314987	7.528378299	5.715069004	6.76299545	7.168634531	5.645159496	6.449777456	6.76193341	5.621673693	6.129606122
201054_at	10.20353845	9.523609687	9.172392407	9.092642213	9.208691528	9.282380324	9.095456541	9.59066076	8.843004871	9.512340422	9.530279735	9.780644622	9.777292719	10.15009478	9.999480403	10.02811789	9.548521006	10.72574285	10.17122715	9.832678608	8.917153123	8.726027553	9.33663208	7.895524481	9.457568373	9.538386317	7.274177781	9.501552453	10.48589337	9.53385409	10.36654281	9.888467812	10.15693525	9.162597868	10.1046389	8.493371886	8.129064599	8.701975065	8.855893706	10.02261612	9.779673796	9.594657805	9.805819368	10.0452223	7.925795021	8.177682386	8.331560639	8.016178088	7.620883291
201055_s_at	7.845361606	8.257886707	6.9834294	6.937146351	6.844545243	7.033505718	6.950199042	7.111167756	6.480775015	7.236916556	6.808337031	7.273705921	7.182087765	8.589778525	8.783434938	7.925810863	8.354711119	8.844797132	6.262745521	7.349223396	10.07792383	7.181225385	7.788730531	8.165299007	8.952648669	7.80828842	6.760438641	7.981424836	8.509699476	8.776043665	7.840575088	7.052813348	7.89800447	7.00550824	9.979515232	6.839361072	7.540533173	6.750942882	7.068112546	6.813665507	6.440378136	7.783427923	6.583439575	7.094204271	5.924226036	5.722219695	6.695168888	5.218473648	5.001367817
201056_at	5.585914379	4.569501664	5.429294436	5.475142744	5.22880292	5.878879178	5.232867633	5.463028533	5.618633078	5.244024704	5.686554996	5.638150955	5.796902323	5.227150074	5.188309829	5.518894154	5.016206013	5.245990318	5.9781113	5.485390143	5.382788561	5.839954706	5.603525775	5.120147271	5.316886988	4.899705621	5.63017106	5.611480999	6.129001231	5.688928571	6.336184538	6.279864984	6.516839085	5.621587785	6.171167655	5.167652513	5.605156556	6.059162096	4.459653013	6.231794541	5.088724965	5.932197869	5.607798508	6.972470047	5.797595139	5.673102085	5.894792251	5.36146594	5.45885692
201057_s_at	6.359001869	4.782556526	5.744758096	5.734998775	6.216440363	5.286356217	5.753620396	6.397304699	6.012791255	5.343258091	6.164181402	6.092795265	6.699449921	6.277093363	6.295781442	6.404487687	5.591040815	6.276499958	6.955277535	6.206810761	5.561189843	6.576056735	7.094383011	4.822417429	4.56957204	5.594441257	5.970608988	6.727118725	6.714862248	6.550485438	7.377216133	6.747627592	7.47639131	7.442608989	6.854206548	6.961490362	6.431061551	6.554449908	5.780806508	6.965050104	5.558272403	7.359287383	6.937702968	7.528130805	6.732084709	7.194260386	6.736202307	6.194486577	6.271632893
201058_s_at	2.827900624	2.947545209	2.737821674	2.805375183	2.950066982	2.988865573	3.031460192	2.973228492	3.122075283	2.962670908	2.763746732	3.038498988	2.903650083	2.897350663	2.885017505	2.977940607	3.147159643	2.823450088	6.339436247	2.612917638	2.931076767	2.905486152	3.002237574	3.001420036	3.018303164	2.566074691	2.94748474	2.976086219	3.148925717	8.259232537	2.948260139	2.854582419	2.913116166	5.898296951	2.984515902	9.129534153	3.002549133	2.759739251	6.798792094	7.625444305	2.742469874	3.248243287	3.157290334	3.043497171	5.355684013	2.920243333	3.838548274	6.476324514	6.307981793
201059_at	4.079363648	4.313802479	5.614138059	5.438010499	5.276270702	7.090881215	4.990182074	5.551405461	4.860136616	4.608430032	5.429356131	4.113561008	4.023532711	4.077261486	4.149181994	5.544387624	5.488853913	4.161878917	6.874977743	3.953193291	4.145953229	4.102332057	4.073267231	4.161346663	4.12113404	4.009114335	4.247457659	4.307407097	4.003821402	6.664685651	4.127481852	4.08471602	4.111031538	4.359948833	4.277408815	4.124688663	4.139016134	4.07859972	3.820396226	4.016156353	4.486991661	4.162796822	4.158438942	4.344788728	5.448041382	5.339474004	6.219983559	5.706581728	6.09418112
201060_x_at	8.198820311	7.856389983	8.408900253	8.00944164	7.356607645	8.280168605	7.952521652	7.508161426	7.546504249	7.945002288	7.760510973	7.675378005	8.119756901	8.452157242	8.21302247	8.878228335	8.199565188	8.548949649	7.552093829	8.082443786	7.619296835	6.261947284	7.394344694	7.537446002	7.67870132	7.443421454	6.011433285	7.367293319	8.342879337	8.190796063	7.11710442	7.600598841	7.218323443	7.522879512	7.276891696	7.120630843	6.711016168	7.124843403	7.006851788	8.087365772	7.489142649	6.394555736	7.546005749	6.101524363	7.012769899	6.919703614	6.544797925	7.296322529	7.014765684
201061_s_at	10.17436685	9.685679551	10.5898557	10.10581906	9.669441276	11.0718168	10.38397744	10.10056972	10.21527876	9.841200646	10.00670904	9.976044183	10.04208475	10.46068048	10.03928047	10.78670391	9.832213871	9.7934151	10.3020231	9.141154804	10.13723173	7.391889403	9.475660377	9.762775786	10.18313243	9.421224786	7.821509965	9.557550519	10.43799473	10.2684092	8.504416184	9.439923071	9.180740571	9.297559656	9.56646183	7.88515359	8.081768929	8.661848184	8.570990059	9.979279389	9.708860425	8.455124881	8.537943883	8.78126413	9.117236205	9.242300038	8.662283962	9.441496617	8.897968043
201062_at	2.893134498	3.044142616	2.796705606	2.850632977	2.79422062	2.974979155	2.943181383	2.945141778	2.991709917	2.896870457	2.705938438	3.05614495	2.895763848	3.017545814	2.866365421	2.901532256	3.156155276	2.86831373	2.936320629	2.847122124	2.893904824	2.977300602	2.942748339	3.125041043	3.05316607	2.815630831	2.994517666	2.99742082	2.83645284	2.919807645	2.823421849	2.899997718	2.953945478	2.987102737	2.962408066	3.015325196	3.053720971	2.970374812	2.453745114	2.856259227	2.794023127	3.059019581	3.049891515	2.941303085	2.915440347	2.991869652	2.708717303	3.156976886	2.852886893
201063_at	7.880897383	5.429856524	5.745454953	5.167320685	6.007441983	6.020657044	6.031591523	6.200837133	5.430940497	5.496526018	5.295047974	7.682284435	7.351642706	7.876942358	7.496963809	7.531958287	7.399996176	8.151971497	7.674748717	6.979118215	7.203613157	6.475576215	8.342733878	4.669773136	7.085624887	7.972720021	6.571910216	8.138951655	7.906151345	7.264693651	7.16974747	7.337958502	8.281001488	6.678355856	6.038582346	6.211441361	5.659789793	6.715393953	7.025605984	7.269205058	6.928082151	8.371120868	7.160976706	6.971571725	5.315361265	5.034650955	4.429781309	4.470308113	4.42348918
201064_s_at	10.39098486	9.262976648	9.381854821	9.329344022	9.518459085	9.586711307	9.791263658	9.766027626	9.417039147	9.670610972	9.476678738	9.960634788	10.19849019	10.48518954	10.14369502	10.50602371	10.24588539	10.04805457	9.010551773	9.319324696	9.611390518	8.82003992	9.097789565	10.55319462	8.703230608	10.40329489	8.891946419	9.570071813	10.17690495	10.27003303	10.22004724	8.70247215	9.042890049	8.884428972	9.261831916	10.53860099	8.918770721	9.050469784	9.15693669	8.539104813	9.67806103	9.972748772	9.042823141	8.721426822	8.042189657	8.011484835	8.69041407	7.840465249	7.384162296
201065_s_at	8.961943533	8.676501016	8.751419343	8.46984885	8.688411081	8.834784539	8.700346524	8.661573796	8.741295514	8.629648183	8.777370051	8.457714218	9.017608729	9.12182977	9.283966207	9.075782553	8.973163233	8.999955344	8.983435095	9.160188835	8.485833082	8.43108577	8.724306533	7.723083062	8.219019658	8.184168051	7.514488227	8.473441194	8.804276533	8.397775829	9.295353373	8.720460685	8.967611046	8.769081682	7.072690879	7.789893649	8.208839245	8.432242308	8.979571658	9.042364367	9.019714427	9.358487019	8.823055428	9.494641287	9.363226719	9.529275425	9.689698811	9.150171699	10.07518977
201066_at	9.862795187	8.828349992	9.075073273	8.662878175	8.86867683	8.938780178	9.236656535	8.967708554	8.908682191	8.974101499	9.138148563	9.829125744	9.849811905	9.30529765	9.196331051	9.234337834	9.172667333	10.10952051	7.242783313	8.712315687	10.11876852	8.088667098	8.459042979	10.14552025	10.58209647	10.54510288	7.883123842	9.024562248	9.742329556	9.383481876	9.164284653	8.471572112	9.207310298	7.718007138	9.639072951	10.01832404	8.870257663	8.369669654	11.23924012	9.113826215	8.930309345	8.874635794	9.391205604	8.296518755	8.018513647	7.867227334	7.970598411	7.818440792	6.775954795
201067_at	6.869406167	6.73209127	6.748719048	6.845162298	6.701842822	6.600595311	6.721083938	6.351108065	6.34164103	6.505086737	7.138628021	6.666168443	7.012773618	6.856345334	6.983039622	7.204641949	6.700227367	7.031377602	7.245921324	6.783192546	7.28963923	7.032360301	6.625447787	7.819814973	6.679662802	6.895593837	6.272955033	6.568298988	7.741323949	7.830041286	6.860050396	6.862057155	7.432713969	5.89318488	7.024038603	4.608867567	5.844436721	6.57969855	6.299815295	6.563851835	7.705470621	6.621795738	6.092767743	7.349976742	6.390752369	6.155329662	6.25592785	5.930611029	5.334038437
201068_s_at	10.1206286	9.663190916	9.898331651	9.941056062	9.644835666	9.746838339	9.650146021	9.598829259	9.051065934	9.540280429	9.653833327	9.730329115	9.849805875	9.626514847	10.08549386	9.764563406	9.602069669	9.997769915	9.170134331	9.564028902	10.05978043	9.485222393	9.379832018	10.19767302	8.652092889	10.06988529	9.263449748	9.06041872	9.426058495	9.71234755	9.24423821	9.333372165	9.333187148	9.24518185	9.132767513	9.522925109	8.818329656	9.337679411	10.18770547	9.140602637	10.49242972	9.700980225	9.596315836	9.338757572	8.26831948	8.376774735	8.648672473	7.866647199	7.566942986
201069_at	3.996635471	3.593516684	3.346321084	3.327403936	3.272518001	3.437978031	3.428717655	3.428857616	3.498285473	3.413149635	3.346130158	5.646030914	3.637412538	3.489359255	3.427301408	4.405902931	4.011345262	3.381964209	4.371449673	3.322627566	8.713544613	3.625329781	7.160621047	3.55245403	3.537225175	3.577880144	3.570581711	4.165839671	3.322775544	7.210390652	4.179429399	6.919533076	9.649270028	5.34679957	3.478335963	3.508818328	3.689870169	4.255925787	3.316992448	7.737849368	3.240591772	8.840419579	4.574282861	3.426840284	3.383429285	3.369918164	3.326473978	3.585776651	3.422645554
201070_x_at	8.228197778	8.506612893	9.032723341	9.108441948	8.657894882	8.306260872	9.228608734	8.340732954	8.677206216	8.6659196	9.040919856	8.331790028	7.912336421	7.955703577	8.335084255	8.631371054	8.519260034	7.670153242	8.696568946	9.52918925	10.03639397	9.045107524	9.355507165	9.429473671	9.511921147	8.227926825	9.104801082	7.353290624	9.002160594	9.138396195	8.542975718	8.998928694	9.555517015	8.879088972	10.03972778	8.739278939	8.948535759	8.173032792	7.987793483	8.256399699	7.640399898	9.583553674	8.936487591	8.504080932	8.928479602	9.108812	9.152650771	8.947405865	9.083085629
201071_x_at	11.03268045	11.32840512	11.19408201	11.42376558	11.38150454	11.33547365	11.37086571	11.61610727	11.43181665	11.28988946	11.36441814	11.1088391	11.13469587	11.24888855	11.56012418	11.31802812	11.01045612	11.09772406	11.82923779	11.37544732	11.65974771	11.27597363	11.32055765	11.62850692	10.81383089	10.82587238	11.34987502	11.03989976	11.72114346	11.68486653	11.47687715	11.65058398	11.87925874	11.40652047	11.61602701	11.04027269	11.37771669	11.08427639	10.68393567	11.03576715	11.51153384	11.91634005	11.41619553	11.97800931	12.09814287	12.19543445	11.94565237	11.62147916	11.92425916
201072_s_at	5.734100855	4.886202474	5.14998979	5.233618117	4.695585921	4.860983133	4.974359684	4.24359493	4.732392647	5.030641408	5.475303424	5.436963744	4.840085126	5.122332152	4.699722365	5.621375398	5.06571968	4.694472762	4.846689765	4.700541404	5.264787238	4.877480313	5.359341771	4.935269968	4.738069259	4.806815223	4.581727162	4.785657752	4.992448266	4.832477046	4.809638204	5.13524599	5.605616045	4.886817806	6.961759071	4.816101752	4.725048212	3.852110956	4.547268791	4.721484275	4.844096667	6.746824827	5.297259626	4.038856427	4.115785138	4.430867265	4.739922881	4.803935074	4.821374353
201073_s_at	7.656666327	6.455728069	6.762060548	6.432313569	6.753053642	6.147515834	7.000584327	6.617775024	6.097741025	7.063046145	6.959234854	7.043213328	7.275404673	7.512735905	6.411605531	7.271568196	7.354606664	6.906236502	6.317759556	6.294630814	7.527167541	4.801901197	7.748398977	6.437787827	4.759623165	6.697577084	4.772604817	5.850884249	7.636996531	6.757110442	7.134793826	6.721879046	7.944569121	6.677615191	7.871204668	6.715077836	5.524875219	5.540721494	6.463242437	6.38922237	7.443056669	8.45381049	7.165674858	5.89358425	5.31692498	5.17679369	5.946654539	4.770512345	6.314869183
201074_at	8.948190608	7.78343779	7.725946598	7.652861507	7.872424801	8.17790227	7.998064721	7.906902686	7.756624695	7.992057357	8.036702152	8.327288291	8.937498189	8.70496057	8.61318764	8.719382837	8.187382008	8.879599162	8.524821165	7.658213866	8.613249632	7.576494379	8.921067468	7.784642065	7.345690955	8.292575682	6.573505823	8.653004542	9.067570621	8.047616783	8.97822061	8.14607894	8.953882042	8.924927009	8.791237817	8.162136347	7.132732771	7.683737287	7.589696698	8.108794745	8.920189524	9.738297976	8.373088027	8.312492739	7.366971059	7.28510913	7.479600816	7.173870418	6.990844128
201075_s_at	8.670907318	6.817092416	7.102642374	6.871021579	6.782229643	7.078524127	7.383834678	7.361696877	6.768056779	7.613395847	7.547410035	7.364497137	8.425255774	7.849842491	7.766016945	7.85924807	7.901012831	8.263285429	7.321697359	6.882777885	7.880406239	6.429982354	7.59316394	7.408501603	6.158126163	7.874206048	5.91773958	7.681804354	8.892303946	7.87106201	8.30259864	7.597063003	8.395472343	8.133602307	7.46887599	7.544316302	6.030945816	6.577971951	7.322623117	7.354188838	8.210312492	8.868712516	7.945842749	7.659786579	6.471005432	6.690592225	6.798791781	6.313836026	6.203554785
201076_at	9.015987928	8.279441699	8.083607674	8.309802905	8.218146257	8.522876005	8.529928882	8.517697186	8.735528851	8.230089894	8.429611663	8.986861867	9.051274952	9.028250355	8.679560433	9.114801553	8.258503439	9.302933245	8.278267641	8.436492127	8.259520077	7.9649961	8.754861181	8.054830573	9.328697936	8.54877846	6.88216021	8.781862713	8.57205407	8.135611298	8.478334763	7.963319364	8.430624871	8.381630059	8.065528228	7.784792749	7.970742101	8.542082199	8.112326663	8.597053748	8.807704208	8.546326437	8.12386971	8.927411194	7.404980481	7.353829625	7.447743348	7.893712386	6.7862888
201077_s_at	11.08840558	10.37387024	10.37283847	10.3851471	10.45301432	10.20184886	10.25041766	10.50938998	10.03229752	10.44034753	10.41671696	10.9378514	11.11813781	10.52172911	10.7068647	11.02531603	10.71113473	11.10900681	9.899243293	9.970226867	10.82669941	9.764057011	10.40086109	10.63389543	11.50958011	10.88544403	9.607786385	9.951707885	10.66045658	10.70223098	10.56676547	9.836754015	10.59422787	10.56006348	10.91430543	10.67589142	9.597598249	9.712749056	10.83161513	10.45752331	10.63759686	10.87197413	10.47072549	10.02794038	9.391960114	9.423024437	9.165567285	9.21937833	8.528913879
201078_at	9.238760114	10.09083487	9.562984715	9.468163049	9.431731823	9.214153423	9.345162615	9.42076451	8.945152486	9.322594083	9.515465436	9.146321833	9.078395322	9.013057074	9.326303187	8.950844558	8.877859035	9.253895204	9.334226449	10.49393507	9.101936182	9.606507606	9.694745903	8.167574488	9.292609192	9.81958946	9.605079835	9.357960994	9.326810456	8.716400587	9.423838616	10.09432249	9.751543313	8.938047261	8.239461201	10.06128712	9.714848384	9.7661707	10.36490482	10.44259259	9.739220365	9.906597151	10.18459568	9.657132664	10.21060045	10.24260846	10.00350168	9.798270809	10.05824166
201079_at	9.080337654	9.141785781	9.16041057	9.063961074	9.412008456	8.996416931	9.219718867	9.372097376	9.011096809	9.498494899	9.344322721	9.731645837	9.213372592	8.903406125	8.723277256	9.172485288	8.998036657	9.268823559	7.418220828	9.772793273	9.344355057	8.570179253	8.157455755	8.573868332	9.283409107	9.374086419	9.013214517	8.597802797	8.866532085	8.949680894	8.122014023	8.293469631	8.964408923	7.689554354	7.94813025	8.313672172	9.763602253	9.376033565	9.80114297	9.129414732	8.883828009	8.937499426	8.400287709	9.519107588	8.692807746	8.790011397	9.015568777	8.76165198	8.964685053
201080_at	6.978795787	6.652650446	6.250549572	6.453835693	6.232371499	6.97070552	6.391222252	6.928123679	6.990398713	6.772671824	6.019023098	6.357635831	7.475808921	7.398778843	7.118106215	7.237371306	7.180365107	7.021205253	7.899004673	6.889907781	6.612097187	6.004310026	6.647705939	6.023449017	7.566420425	6.809007755	6.016273566	6.807358629	7.480306948	6.583127554	7.4981483	7.00999733	7.200465149	7.095451086	6.902051581	7.183928106	6.141670642	6.656541007	6.794494753	7.821106373	8.296769891	7.811833732	7.525689289	8.20054655	6.32980605	7.15261744	7.05798866	7.049648624	6.601167028
201081_s_at	6.362335222	6.623916625	6.431204534	6.134780147	6.18688615	6.35220508	6.594879714	6.710565615	6.545000559	6.517412673	6.036177659	6.646023191	6.585939413	6.882839089	6.558064443	7.083189535	6.923388705	6.499635446	6.588884301	7.126836048	6.750988242	6.634001492	6.344063939	6.658934767	6.623539544	6.598277406	7.110487327	7.09784199	7.485933006	6.746577418	6.90805515	6.950599254	6.607330019	6.906343568	6.575151654	7.002845962	6.777981713	6.606793546	6.689294638	6.968789181	6.48653987	7.302000131	7.200001467	6.969370368	6.298368846	6.392532437	6.515018414	6.674656565	6.568311231
201082_s_at	7.520131517	6.026069037	6.429748033	6.26934653	6.570026103	6.949659055	7.007369559	7.264824016	7.175879311	6.826736285	6.50769941	7.058135461	7.685626777	8.018327427	6.749217275	6.914241702	5.767742535	6.852005642	6.354066098	6.723630987	7.713575845	6.540097078	7.51206598	7.267195163	6.545048775	7.682304498	5.96682777	7.811726597	7.224370462	6.491403012	7.938605844	6.851757065	7.908618706	6.898354458	6.567257285	5.294731605	5.952266578	7.010880704	8.329764334	8.006007767	7.39907722	7.849643807	7.187809819	7.372198906	7.506813428	7.183908924	6.009939363	6.540249908	6.534429784
201083_s_at	6.916636295	6.083617184	7.202803391	7.042796166	6.457566322	5.80750275	6.132871904	5.661903286	5.875401234	5.531531935	6.524323361	5.708919478	5.759672697	5.634874306	6.354707416	6.975589424	6.587496336	6.500216427	6.801776404	5.861098627	7.778494454	6.490832633	8.04263502	6.352808912	6.860501259	6.468359382	7.027956824	5.602904351	6.247062003	6.744560618	6.823528358	7.963730447	7.236494055	6.910547942	6.828197787	6.053806186	5.673142752	5.786238467	5.815036297	5.441673966	5.243051394	5.993637352	5.989828341	5.581651755	5.952490335	5.943897182	6.172937857	5.63422871	5.366410662
201084_s_at	10.98485077	10.32533329	10.82734705	10.46146306	10.38623646	10.38407116	10.51646813	10.6414901	10.17690542	10.50561674	10.42437431	10.42374676	11.03983726	11.00572026	10.90004278	11.12318017	11.38877554	11.05253854	10.68941329	9.933104651	11.41328549	10.43548268	11.19231123	10.65163965	10.44949416	10.18455171	10.59164525	10.90992464	10.87487003	10.99174751	11.11234673	11.17461011	11.49380453	11.02509795	10.97010721	9.692529143	10.0743304	9.601559746	9.631219702	10.33347561	10.18341046	10.87730751	11.1767796	10.46486094	10.06967614	10.43751963	9.988177956	10.15419658	9.893010148
201085_s_at	8.635940658	6.827631426	9.229656052	9.194716171	8.873106932	8.527466675	9.247078944	8.03705485	8.896998584	8.660692581	8.892729119	7.668535231	7.239390154	5.921589465	7.026853775	7.011844785	6.618874059	6.237829117	8.479006796	7.932138795	8.219539574	8.564774414	9.213959701	8.112608172	8.688956829	7.931618419	7.718096905	5.755396252	7.681600807	8.043044855	7.79175174	8.979243719	8.901387925	8.706278004	8.572341797	7.815603568	7.207749489	6.89994191	7.34947849	7.811177797	8.085286214	8.722500354	8.436949341	8.237717046	7.355246446	7.773674894	8.486829947	7.147839892	7.619371025
201086_x_at	9.257473881	9.526814843	9.419655287	9.825986474	9.920218871	10.07794162	9.583554843	10.1267605	10.05358384	9.813259016	9.962935224	9.645405612	9.621431288	9.261432361	9.360410236	9.381123899	8.459732227	9.782950957	9.800783843	9.831566055	7.208691644	8.153960081	8.129938175	6.738543715	8.813572465	9.147560848	7.064635166	9.071347467	8.771401336	7.617683772	10.14535206	8.572987795	9.214099166	9.096527598	8.027879471	10.23881709	8.372565015	9.767535865	8.985352981	9.799842421	10.05259782	9.694006787	9.680609863	10.30177276	9.75027003	9.961839113	10.30351849	9.703729102	10.10542739
201087_at	5.314972815	6.611166223	6.958593322	6.896693491	7.04082634	6.863371223	7.0199591	7.27554505	7.563302805	7.188184939	6.881913659	5.096879737	5.596600168	4.995343559	5.571583105	4.744476984	4.805998876	4.681437777	6.141329784	6.714136394	6.732095142	5.833040081	5.769274598	6.297796946	5.96177651	4.812040211	4.781618813	5.766905826	5.778103465	6.037973253	4.733368274	5.871894488	6.026607859	5.424237182	6.106387649	3.118758665	6.721340136	6.260408922	5.808273306	6.706847974	6.817300518	5.652526053	5.941234417	4.768609814	9.588682437	9.370170403	8.633979894	9.352715229	9.469753704
201088_at	9.542500559	8.840252714	9.169813528	9.16893434	9.143724893	9.32041673	9.203663672	8.888666336	9.183473676	8.844050827	9.00446283	9.044037926	9.438597429	9.475776578	9.98278726	9.625442446	9.67204582	9.930652354	8.430952251	8.935708246	8.463001811	9.252497108	9.840239014	9.303840745	8.166674394	10.26008263	8.418550925	9.189840156	8.863861324	8.763858655	9.431612039	10.17832958	8.573747727	9.438622721	8.850871629	9.311011052	8.093180732	8.834804243	9.333027484	8.526027287	9.293948551	7.560278108	9.378463385	8.636863788	6.4991524	7.62034034	8.934377732	7.332310837	8.159430869
201089_at	7.51209636	9.643329246	8.993895626	9.223920478	9.243105484	8.536036806	8.606070608	9.019477241	8.882876094	9.051263455	9.10763803	7.34642141	7.807257613	7.969425648	7.770962173	7.110670293	7.670958989	8.183463889	8.509591263	10.62247713	8.119491594	9.533242222	8.493840591	9.760284433	4.942482273	9.742111978	9.891719479	7.828938611	6.929845481	7.792154076	8.082167177	8.417535067	8.62785503	8.607749636	7.771213198	8.947634207	9.53803922	10.13303659	10.40394419	9.976274428	8.614803728	8.343394398	9.324142876	8.896389571	11.05200102	11.25871986	11.04236779	11.32151841	11.65938355
201090_x_at	13.00704101	12.34052708	12.45114482	12.04384781	12.21378221	12.60685437	12.50320314	12.46979138	12.51449963	12.58641406	12.3775209	13.15404895	13.47647338	12.83706526	12.7160159	12.67323618	12.4408826	13.22775996	11.44523359	11.58146054	12.7850012	11.98263776	12.19192014	12.20421496	13.03725293	12.972547	10.80176452	12.82954079	12.3165511	11.76633735	12.34596544	11.87037179	12.6326174	11.68671067	12.33846253	12.17850289	11.81332639	11.35980038	13.0714537	12.09909452	12.65609249	13.55002271	13.57427955	11.63782438	11.90371236	12.11995008	11.04941068	11.53947178	11.9779159
201091_s_at	11.005514	10.55658572	10.6920415	10.36031619	10.35068465	10.30577762	9.950112373	9.562224464	9.487924125	10.29612515	10.24846547	10.61019768	10.47761908	9.390060576	10.69686073	10.68471687	10.78477463	11.08907452	9.366896317	10.63972717	10.1643605	10.06081205	9.781187517	10.1068381	10.13532664	10.62230549	10.31406858	9.971404542	11.04898854	10.55894813	10.65430444	11.18565418	10.55472877	10.43942674	9.329978498	10.83504144	9.620960511	10.08970573	10.54186252	10.03931029	9.947227923	8.951014496	9.588434045	9.71414098	9.636992522	9.786973032	9.921611843	9.193857043	9.453830855
201092_at	10.21655738	9.431759955	9.434180273	9.46721139	9.508398537	9.59769734	9.427785218	9.500055215	9.236751272	9.361142273	9.505038645	10.15107041	9.942575032	9.888457809	9.99991883	10.38191685	10.02228062	10.31150447	8.925604228	8.589089226	9.601548748	8.967802616	9.833342796	9.381700685	9.787198296	9.526576219	7.873890321	9.240128117	9.307934316	9.410169525	9.896166384	9.099499463	9.376859039	9.666409421	9.859666832	8.787302624	8.682097744	8.531448549	9.184955005	9.308226926	9.615090379	8.98153312	9.684168666	9.298805657	7.861091281	7.954463612	7.979705083	7.45218183	7.210856585
201093_x_at	8.657472361	8.05651907	7.923251571	7.920715387	7.842819939	8.423332781	8.052279426	8.317366672	7.615809726	7.996103116	8.102531574	8.531707758	8.612710913	8.366862685	8.359651988	8.456707226	8.205761253	8.651486239	7.255130363	8.096526264	7.735805731	7.461047283	7.477330205	7.6831124	8.296399814	8.00018	7.034475552	7.777641557	7.827141316	7.604813061	7.240990386	7.077989575	7.28140415	6.781323603	7.242636117	6.849525677	6.94361086	7.319138734	7.806713753	8.105730603	8.440069215	8.024922897	8.413653299	7.956779188	8.01894064	7.837432933	7.558083977	7.373101869	7.118350292
201094_at	14.11486906	14.16095112	13.89969256	14.10335093	13.95290899	13.91358908	13.92191431	13.89334302	13.94601161	13.95844081	13.71598503	13.74925952	14.00077372	14.2834784	14.03253613	14.17576762	14.0469437	14.12915989	14.45884834	13.97435623	13.86367608	13.8913934	14.22219171	14.14174199	14.08394315	13.95336634	13.4656335	14.21142906	14.19070687	14.00031882	14.05720833	13.67521721	13.86355669	14.40730126	14.10488151	14.32773067	13.96223358	14.0445841	13.64125192	13.99629682	14.03878769	14.04945407	13.79408921	14.20984111	13.57264521	13.62538715	13.67973119	13.62778129	13.05727259
201095_at	8.503700259	7.177686766	7.15418703	7.345733476	7.512260327	7.347310598	7.453394046	7.307365009	7.077330211	7.700460019	7.352349197	7.708630251	8.50040193	7.805239843	7.786320172	7.663816927	7.282606045	7.74589859	7.39459004	7.638717638	7.915641325	8.126323614	7.634358231	7.707108534	8.552994586	9.292672389	7.710092647	8.897895969	7.935928791	7.947596377	7.665100585	7.393029448	7.656779257	6.915640578	7.654312983	8.007920893	7.967131051	7.681266498	8.834317637	7.793167625	7.807915709	8.184787682	7.720724616	7.961711822	7.674402872	7.830823371	7.587880402	7.243471981	7.675599279
201096_s_at	8.896334013	8.817257907	8.712775099	8.717949989	8.7098223	8.513263625	8.520645094	8.507680256	8.207090279	8.790012154	8.769934455	8.410338243	8.706735343	8.677882615	8.669634705	8.736850087	8.76613688	8.975859198	7.941729999	9.009610176	8.521528556	8.07705375	7.862541315	7.991201404	7.577328912	8.750259692	8.150760199	7.748521326	8.275755747	8.025757674	8.115929604	8.318503455	9.070688207	8.069478548	8.291612741	9.664335544	7.728135045	7.92415477	9.200363083	8.63427085	8.996039298	9.646070241	8.970707217	7.945270805	8.328536177	8.232800875	8.192096291	8.358835677	8.275847928
201097_s_at	9.918388375	9.761672509	10.27790856	9.9367968	10.04796872	9.850677502	9.591365553	9.767353521	9.630577807	9.805518716	10.08069693	9.967979159	9.890477532	10.04193394	9.934988815	10.20935086	9.854384394	10.20170646	9.377764711	10.14485732	10.04467113	9.522683355	9.637844548	9.043605316	9.301784169	10.36881149	9.826723835	9.088691743	9.806595942	9.359977006	10.02560742	9.622393755	10.27330394	9.568914354	9.690411782	10.74199461	9.293942464	9.651512864	10.13445084	9.935050621	10.33859378	10.27083361	9.510976667	9.206943167	9.457170043	9.491179833	9.344712588	8.809951611	9.247626767
201098_at	8.629737265	8.814621222	8.273142061	8.52976144	8.387358022	8.479483694	8.090218998	8.502169547	7.946610001	8.302809624	8.503065204	8.434427395	8.199168918	8.387786719	8.710217527	8.247149044	8.189453298	8.753166702	8.083881447	8.738704418	7.297693058	7.69604024	7.013732733	6.080605882	8.029405952	8.722325915	6.717408811	7.4977738	7.135636658	6.219255101	8.501868892	7.42188686	7.420187436	6.922554611	6.523880897	9.341842564	7.154077424	8.168687044	8.614540142	8.084265892	7.989026008	7.876204193	8.606231266	8.195147524	7.953260295	8.152157713	8.302465064	7.695180643	8.152022009
201099_at	6.247658957	6.096784604	7.368776912	6.954248354	7.433825143	6.983146688	6.844718975	7.019367242	6.783052931	6.788712979	7.157164914	6.108134189	6.074521488	6.784161701	6.690619995	6.526374313	5.066952683	5.798104582	6.534583861	7.086911086	6.152396998	5.714519403	6.142680498	7.02356809	5.165193101	6.784840992	6.953500503	5.404945839	5.786949438	7.509016909	6.584242131	6.395706624	6.887825005	6.424923692	7.287077286	4.603917665	4.417202787	6.638805084	6.457826865	6.249252047	7.158318076	7.038219164	6.670927829	7.038239968	7.262539292	7.23848568	7.555158282	6.595837788	7.831261571
201100_s_at	9.110658784	8.442765174	9.460699541	9.559405509	9.600498728	9.688125929	9.482765771	9.61931723	9.737627714	9.630210456	9.291426495	8.958260976	9.117136109	8.759438322	8.329091017	8.552749041	7.922160302	7.953962443	9.428714356	8.999534955	8.080115924	9.254455424	9.280043843	8.932072771	8.195863142	8.728534273	9.549454121	8.35974747	8.73855906	9.464385542	8.835521829	9.295338809	9.867516397	9.474688475	9.126485645	8.57677202	7.84221592	8.599157602	9.282146763	9.553428301	9.760466607	9.665874106	9.078529072	10.14245177	10.24953143	10.06089019	9.562085583	9.718891978	10.09015989
201101_s_at	8.96232425	8.459785629	8.750411696	8.465227739	8.20524531	7.080154919	8.072809826	7.14808067	6.758969599	8.351372571	8.787298708	8.513447684	8.345328115	8.046273085	8.362367866	9.428865698	9.535410623	8.207933186	7.404447943	8.781717598	9.421305827	8.62741616	8.183800572	8.585989131	8.232059592	7.989952797	8.996997635	7.788447745	9.136568269	8.85453895	8.404018695	8.868044119	9.042294992	9.044093171	8.867901308	8.295462367	8.196683402	6.954680805	7.636159862	7.722886992	6.939809731	9.268850932	9.280795394	7.131502213	7.908961585	8.38281255	8.278916421	7.459484057	8.202331797
201102_s_at	8.54869964	8.209959162	8.058210077	7.655267328	8.221915062	8.362485621	8.14197948	8.355242072	8.418976573	8.340135242	8.27675433	9.050589266	8.68921701	8.641546735	8.581433165	8.568931168	8.2708697	8.720487785	7.577716714	8.426118036	9.023339351	7.861396905	8.352768368	8.945615994	9.638622866	8.573673485	7.727500455	8.738483798	8.397790532	8.646629465	8.833440595	7.799212018	8.806481102	7.36706866	8.924983855	8.495641054	8.627280236	8.359937664	8.315703486	8.575862886	8.489298093	8.428054656	8.987845266	7.691474445	7.713496074	7.600746299	8.125673192	7.876921626	7.315629341
201103_x_at	8.835411264	10.09881813	9.798716668	10.18602527	10.25308736	10.25011075	10.27123871	10.67695132	10.78034807	10.30493061	10.18471978	8.99296322	9.884085784	9.538266324	9.87215943	8.907855208	8.527382332	9.319674101	10.26497937	10.08330061	9.507911547	10.72890654	9.754712152	9.156198819	8.18449523	9.102278057	10.5005618	9.975389452	9.318592258	9.951435451	10.19304695	9.822731762	10.21442524	10.48586811	10.05541778	9.768449068	10.42205692	10.85190688	9.040328702	9.917272421	10.11935702	9.421427736	9.768904392	10.46137927	10.91273055	10.64939536	11.06073202	10.80553991	10.66873434
201104_x_at	8.189988003	9.578833635	8.789617852	9.197983698	9.513200442	9.275993124	9.756438094	9.958809869	10.19779905	9.925529688	9.859275216	8.252301916	9.306074721	9.040314752	9.334939836	8.59632822	8.051335867	8.659742348	9.353775568	9.905730698	9.191244387	10.42000555	9.012583364	8.97189027	7.446944542	8.629700526	10.2899673	9.535194077	9.052787661	9.719044277	9.57237002	9.141929651	9.900179932	9.821145367	9.730346793	9.542069737	10.27361955	10.1135706	8.666350627	9.448756181	9.117618014	8.82647054	9.367669854	9.774107276	10.90896993	10.59284592	10.5096791	10.4296349	10.51504287
201105_at	9.337406085	12.33843272	11.48218209	11.92748113	11.8170307	11.33743511	11.58179278	11.42950163	11.58975054	11.6104133	11.67764433	7.47607456	7.861834216	8.029704047	9.138453884	7.533047827	8.758170284	9.604357429	10.42237838	12.70139789	10.84890858	13.37660179	11.30015162	13.33605587	13.27075266	12.75078568	13.03817196	12.50917796	8.839434605	9.657922426	11.75497257	12.65336886	11.24957665	10.31491807	12.14471721	12.85745158	13.1316093	12.56304089	13.23770486	11.93317246	12.63481486	12.95488628	13.03311616	12.79944214	9.895259039	10.62872143	10.31506067	10.70104848	9.285517398
201106_at	9.932244449	9.418797484	8.968811714	9.354094005	9.294074258	9.209377911	9.349251071	9.55469527	9.142876788	9.377217509	9.193965301	9.709907643	9.872596075	9.950540578	9.631332883	9.513587978	9.763423271	10.16089314	8.63180777	9.646762016	9.978715444	9.390381083	9.047871117	9.940112552	10.71377123	9.761423732	9.556474139	9.917865711	9.381310723	10.07414512	9.520182353	8.904635055	9.193375722	8.987163552	9.518415431	9.317482712	9.792327681	9.258053411	9.59865745	9.11278337	10.39174489	9.082644666	9.633018569	9.23480427	9.156824958	9.135123121	9.155551818	8.520204847	8.614458379
201107_s_at	2.518403615	2.661568319	2.900538791	2.493974914	2.526823006	2.605983271	2.596295347	2.600331273	2.620703227	2.579590665	2.554199292	2.636906573	2.569490117	2.614541371	2.545136058	2.888256604	2.743908275	2.516514167	2.590990219	2.456655192	2.544440779	2.629649018	2.596051842	4.892757916	2.689162638	2.539840582	4.969097034	2.647700466	2.555127615	4.209959415	2.535093676	2.926506687	2.613727196	2.608864723	2.577454598	2.666539521	2.70323672	2.600898489	2.500617792	3.327577144	2.431029549	2.648721883	2.648021757	2.594530833	2.585747315	2.612657411	2.430447373	2.796131858	2.588570281
201108_s_at	2.560125111	4.323194721	5.325825144	2.527361646	4.210420632	2.586392866	3.381506907	6.137579885	2.27577904	4.679163798	4.075833582	2.615492303	2.515964589	2.551272666	2.546487879	4.7539791	2.640208924	2.497209294	4.464207075	2.047730734	2.085036985	3.23239397	2.573413207	6.870617919	2.273939184	5.637819938	7.654372901	2.600313557	2.475695721	5.403604371	2.392008643	2.262033874	2.590572651	2.701259048	2.436666061	2.277001786	2.285675852	2.284297616	2.493778648	5.701410629	2.184136234	2.300583324	2.644209865	2.357272537	2.721726536	2.586345175	4.337618187	2.674627605	4.98279266
201109_s_at	4.038685362	7.34294402	8.497995879	3.543864439	6.783068702	6.128273676	6.731094333	7.341946173	3.440555756	5.581494743	6.554161567	4.017854997	3.320056825	3.853440185	3.382961339	7.267120642	3.527873312	3.281350016	6.102222141	3.045957112	3.283757052	5.59057075	3.469700379	9.527848887	3.439487932	8.701163653	9.522455784	3.467581509	3.192476936	5.627867151	3.263963101	3.390057207	3.741355729	3.446586312	3.433044004	3.470099481	3.702029201	3.429687577	3.552742605	7.864640298	2.928740326	3.541279938	4.081669396	3.372789487	3.403965766	3.398748138	4.316620501	3.540096184	3.382679956
201110_s_at	6.342619366	8.685434473	9.361369569	5.241217776	7.792531216	7.919419147	8.233679821	8.267415145	4.796896306	7.726954186	6.82568253	6.038652704	4.662368475	5.281556356	6.631087312	8.144250211	5.019287106	4.646576498	8.625116355	3.978723996	4.274271109	7.649090236	5.690947368	9.628748333	4.513746831	9.371418474	10.89141574	4.230964715	4.086198147	7.390396382	4.027967132	3.918360505	5.744723878	4.554093435	4.908935943	4.852363616	4.680235231	4.943679399	4.674747989	9.355277367	3.892596233	4.312485829	5.444148782	4.139294814	4.569678686	4.165798324	5.024024947	4.517745778	4.239012047
201111_at	7.364412037	7.055797102	7.414171834	7.24381028	7.356611433	7.114107346	7.473470286	7.112872855	7.101682049	6.702549695	7.445005091	7.99682829	8.207822314	7.432203956	6.739197327	7.634645941	7.019172506	8.605624142	6.804604891	6.907804015	4.327512023	4.976312007	6.054405153	4.786209765	5.614759778	7.544013627	5.065798512	6.912367316	5.391374069	4.700420243	6.655202444	5.044745147	4.93699295	4.898072676	5.039383978	6.890639921	4.912118623	6.368903592	8.462645672	6.561518897	7.817165439	5.171063451	6.959235995	7.058987902	4.50702246	4.994800091	5.28833547	3.962806703	4.323788626
201112_s_at	9.452511337	9.362873504	9.389888056	9.154617026	9.339713769	9.451445269	9.389174747	9.071112554	8.662906164	9.174376421	9.206952032	9.626816373	10.00865182	9.722749593	9.67036617	9.348860148	9.523019849	10.31942463	8.610555515	9.138523476	7.591738248	8.224723631	8.540494063	7.711788128	8.489642723	9.739644584	6.878594326	8.909222838	8.061532035	7.948926566	8.940935063	7.740402798	8.165036037	8.0191469	8.513773324	9.837682698	6.691334805	8.102225959	10.15255414	8.623390216	9.118695397	8.506170146	9.498416815	8.743661559	7.276959291	7.524874289	7.566167729	7.68875938	6.718562667
201113_at	10.82592477	9.356590759	9.587970388	8.844058973	9.707333223	9.851964529	9.731386122	9.89703089	9.198165473	9.84008981	9.601835953	10.78288923	10.88285979	11.14975724	10.70020334	10.75748817	10.41396728	11.00572924	8.689627824	9.231796094	10.3888151	8.736350956	9.863219841	9.920184018	10.43274473	10.62691227	8.425296103	9.715026395	9.919241528	9.73098821	9.463069633	9.063071842	9.965834493	9.251602242	9.863082857	10.70412259	9.412612965	9.210187742	12.14474908	10.06089272	9.680827955	10.23141651	10.44033503	9.335614862	8.732107201	8.65084349	8.658626823	8.238449407	8.019418729
201114_x_at	10.78154334	10.17774363	10.53192839	10.569061	10.39605655	10.34285641	10.43067692	10.03021371	10.00062306	10.20399552	10.39930708	10.71915244	10.59689606	10.30876049	9.960105675	9.985199816	9.87939669	10.54353645	9.942725731	10.67873564	10.67912009	10.57222618	10.59784086	10.16636299	10.91219737	10.76733463	10.09472918	10.69944757	10.27048956	9.97382959	9.982449283	9.779675666	10.31596172	10.01403453	10.35226781	10.63767332	10.33966296	10.51154454	10.98294866	10.23270134	10.98020883	10.16330603	10.03770528	9.845300344	9.496686887	9.925888227	9.755875925	9.468521803	8.901081153
201115_at	8.412924435	6.477911251	6.468497549	6.752255227	6.621357501	7.677849455	7.350774668	7.491428797	6.935577023	7.080448934	6.907669064	8.153365455	8.667130526	8.193847105	8.116964176	8.225802076	7.961194813	8.244496488	5.247118225	5.701213171	8.377681495	5.875107745	7.764253465	7.363113761	8.637993159	7.696364436	5.422927611	7.534947155	7.98975475	7.083024076	7.41995201	6.472780477	7.363099884	6.572851103	6.449906045	7.043571819	5.100441379	5.469119265	7.329484313	6.903456487	7.39567714	7.340655539	7.648001036	7.443787383	5.308198325	5.389159349	5.044375208	5.211180881	4.335327225
201116_s_at	2.542801406	2.613843835	2.506150752	2.52933963	2.496523282	2.583092019	2.573535526	2.569729086	2.613779199	2.554162495	2.510662387	2.612008912	2.567882415	2.572659737	2.550779751	2.560734873	2.739519458	2.512786908	2.570852649	2.522218373	2.547974058	2.59961205	2.574694677	2.653633137	2.599796786	2.467245544	2.608908614	2.612099375	2.523142833	2.555509497	2.525075473	2.565187215	2.583230171	2.5905953	2.559689575	2.610800362	2.652875546	2.59207104	2.566837184	2.562459534	2.494419157	2.649707637	2.644571929	2.571069473	2.560582081	2.586826608	2.516437764	2.651513829	2.56719578
201117_s_at	2.569202712	2.731012233	2.477694614	2.525184462	2.455278377	2.685654439	2.661794226	2.652964802	2.76837589	2.586499938	2.470463199	2.707408042	2.625164662	2.662487906	2.601308123	2.6191623	2.99684557	2.571578001	2.653120467	2.543403375	2.600118379	2.70280116	2.659782216	2.803329117	2.720621267	2.476899621	2.72204824	2.7317234	2.521837807	2.632933708	2.5688879	2.588278573	2.673581401	2.719213636	2.683214453	2.755541872	3.088739582	2.786023346	2.409775322	2.61306204	2.454279143	2.925700745	2.792534699	2.661284434	2.633758766	2.683029434	2.526000279	2.850580745	2.604822282
201118_at	9.507350437	9.545568418	8.935658397	8.348218797	8.765604518	8.51371729	9.103874206	9.193054754	8.859543302	9.144556635	9.065231642	8.704440174	9.322393793	9.530909778	9.339291064	9.370697751	8.981559822	9.228695463	8.148350024	10.22462818	10.04567315	9.574591092	9.752388278	9.268737566	9.611451104	9.828430813	10.17078321	8.789617852	10.08234223	9.741353943	9.070431885	8.996373575	9.295085501	9.262492626	8.471840886	9.728784863	10.36889193	9.984059046	9.943057336	9.117460143	9.261138811	9.480180221	10.01775489	8.341671118	10.16126401	9.967363933	9.925691513	10.1726816	10.4031695
201119_s_at	11.0530214	10.81015219	10.72424599	10.63474009	10.6279512	10.77620508	10.69315766	10.6986513	10.50993571	10.68447302	10.77277327	10.65582993	10.66777329	10.6844399	10.68483271	10.7339146	10.54877042	10.83384216	9.463514254	10.8789163	11.41774658	10.99885525	10.3625455	11.32539161	11.31062598	11.43429071	10.69872666	10.75299307	10.71212974	10.93154376	10.48176113	9.870739554	10.33606168	9.893854246	11.0583271	10.95864086	10.67106275	10.65883422	11.61638286	10.27349507	10.7172982	10.69751506	11.23435734	9.882565009	9.818287283	9.924564282	9.809274161	9.747678705	9.464873902
201120_s_at	7.843835713	6.767001731	6.806989746	6.42644359	6.567158684	5.843562736	6.636159007	6.527470965	5.745415896	7.103759183	6.979139806	8.188670843	7.871035432	7.159416162	7.166559293	7.886726478	7.547784905	7.776137304	5.829279988	7.615292599	7.99834258	6.157930457	6.041420292	7.943312244	7.815424708	7.056969985	6.905157958	6.719772493	8.395020009	7.974933581	6.609581122	6.48463749	7.025317642	6.509203692	8.345688791	6.58753954	6.60582674	5.823167614	7.493806155	6.987681075	6.262917018	6.808460623	7.259756825	6.67918358	7.391641911	7.112423134	7.152799629	7.143019644	7.340383729
201121_s_at	9.401692642	8.480931632	8.692871836	8.298196734	8.476937856	7.891151687	7.860826224	8.279429681	8.1695178	8.342190089	8.252868033	9.484867569	9.186047713	9.11771632	8.992518972	8.882735822	8.925622851	9.585072641	8.358205866	8.699188738	9.657587703	8.443948705	8.827577936	9.023766851	9.429419448	9.043292257	8.676640511	8.371361706	9.384244133	9.170534919	8.507750257	8.817427014	9.015023243	8.446841824	9.869746635	7.770432351	8.610300705	8.123956066	9.184222731	8.445076351	8.2361224	7.811511055	8.285804879	8.506161867	8.495821506	8.545175899	8.713909697	8.363013284	8.562398814
201122_x_at	8.857979066	8.587151883	8.307218102	8.505763025	8.188542616	9.418263442	8.940493106	8.705520746	8.225510986	7.999711936	7.502499042	9.095905482	7.649669506	9.243978989	9.171892692	8.796838098	9.780474971	8.219763015	7.162370638	7.980442141	7.183814107	7.094919503	8.210330724	9.473632001	8.357242934	7.868228602	7.783332178	8.238626723	7.573774724	8.055861407	8.253077597	8.849169488	9.194754683	8.749432818	8.306485572	9.266071676	8.767737871	8.603582716	7.521755322	8.159794448	7.452050518	8.84304802	9.479971964	7.844526195	7.307211712	7.285348259	8.008540298	7.040067467	7.172372952
201123_s_at	10.58836487	10.16922075	9.034296481	9.489091248	8.731896016	9.582426381	9.83499018	9.387351887	8.818198245	7.57148983	7.011125174	10.14005468	7.108671058	10.76068103	10.38032721	10.72168231	11.98106568	10.63540414	3.83460034	9.619240846	6.425742831	6.076265153	8.639215977	10.64456301	8.921649242	8.343457441	8.183661631	7.649530196	8.153254687	5.935898364	8.719950757	9.283130376	9.907690283	9.629557455	9.62997233	10.40265008	9.455308168	8.543675287	5.90172651	8.902184274	7.709514952	9.724820208	10.81955602	7.824882262	7.736919566	7.22739324	8.571297722	6.294463189	4.167931927
201124_at	2.809062206	2.869658213	3.164304806	2.770458658	2.832050521	2.888244072	2.849297984	2.868521161	2.925595491	2.795516964	2.946664627	2.92976481	2.846713086	2.878320192	2.823680622	3.044144984	4.123647591	2.803841161	2.880327646	2.770605932	2.886009823	2.921560139	2.886904404	3.356281282	2.942174841	2.759265006	2.94794222	3.639201695	2.780361493	2.866030843	2.81205675	2.961187491	2.904362002	2.893074457	3.275381719	2.978057754	2.948528246	2.922543377	2.75073903	2.940639983	2.703973581	3.020662534	3.01253011	2.862602442	2.838470994	2.858051854	2.748277207	2.898865602	3.255639645
201125_s_at	3.419036854	3.387611778	3.403167803	3.218997905	3.321252041	3.452776778	3.426382926	3.528209549	3.469057497	3.409574263	3.387934619	3.46565987	3.404965763	3.363967711	3.200519366	3.675238938	3.405125182	3.319438099	4.36192584	3.063323818	7.018562045	4.105426557	3.481481724	3.514649185	3.546507121	3.21695079	3.470802879	3.458083157	3.339727912	4.605093722	3.377094728	3.45300344	3.443084237	3.57124628	4.335900627	3.448371949	3.513520499	3.440093015	3.311245646	3.520880899	3.391507078	3.526264607	3.507470782	3.312813654	3.991232564	3.440014504	3.424542632	3.750842359	4.378800556
201126_s_at	7.49948537	8.165654091	8.173188747	8.224458339	8.487964101	8.105689708	8.143016401	8.369601153	8.271391407	8.561336077	8.363746813	7.538342157	7.914286658	7.683827254	7.417772755	7.492580358	6.802602699	7.579249115	7.709228167	8.888994607	8.35224582	8.128983636	7.333243163	8.386441334	7.122170558	8.874113227	8.31813813	8.545959276	7.750347693	7.450794116	7.495806555	7.459579561	8.180033213	6.019876608	6.974382412	7.433475585	8.788504002	9.303052914	8.946909821	8.472924949	7.057004346	8.448481642	8.268309676	8.28394622	8.991302682	8.477602488	8.256042554	8.490810399	8.756396794
201127_s_at	7.853464135	8.277479053	7.364289709	7.042317164	7.35704027	7.443233888	7.735653215	7.717488756	7.327275332	7.718327374	7.598212558	7.78527581	8.172797425	8.531971941	7.953271494	8.112387853	7.931455242	8.438609615	7.13810007	7.773778629	7.698016201	7.939257723	7.702644768	7.764211682	7.793592806	8.603419037	7.692925866	7.649097719	7.868861603	7.566359974	7.678899736	7.436915618	7.740710112	7.727013167	7.359564191	8.089498732	7.756216644	7.69676288	8.757970984	7.850843213	7.271961118	8.068459936	8.052160865	7.626638217	7.814295722	7.751430574	7.607227687	7.423705708	7.649978415
201128_s_at	9.703687014	9.230044208	9.438856036	9.06611797	9.613062905	9.537808142	9.454532624	9.64567593	9.376933821	9.52851959	9.600078722	9.787307951	9.950094605	10.08564279	9.872173503	9.894565862	9.479152775	10.21452035	9.585354675	9.48555961	8.786439657	9.292721856	9.771447437	8.172278703	9.356247028	10.20574115	8.134131723	9.445810217	9.670435941	8.67980387	9.631493452	9.352648254	9.469752714	9.516723418	8.849054399	9.086621068	8.763851801	9.253715396	10.13876363	9.772601807	9.13205661	9.716182479	9.927837409	9.406061391	8.969844169	8.937769961	9.239420027	8.76570201	8.94191605
201129_at	7.847665916	7.351401498	7.332466101	7.878143046	7.836501114	7.972145839	7.122736067	7.556242961	7.739744701	7.218316791	7.372602986	8.453913649	8.933664929	9.367616072	7.567004582	7.843267309	7.504307388	9.662988096	8.21168481	8.194267005	6.306381553	7.405143038	6.071107971	6.132989645	6.819983986	7.626891884	5.320576491	5.894515731	5.763038938	6.054267714	8.064374417	6.754793689	6.790360639	5.915262689	6.814862587	7.235593225	3.701969929	6.226877642	7.799729553	6.711482264	7.658178185	6.575150491	7.723483917	8.064143802	5.460226119	5.877989865	6.658633	5.582680326	4.82445496
201130_s_at	2.492244358	2.582425679	2.514921209	2.477178447	2.396799887	2.562008807	2.536414158	2.549316721	2.564882201	2.510343008	2.45032004	2.57139305	2.523200161	2.56206766	2.502790423	2.523510288	3.339002893	3.2614689	2.526049146	2.444429179	2.489130511	2.547798444	2.530675525	2.594786132	2.605877066	2.452372692	2.56324903	2.565540664	2.437740044	2.513334747	2.49699382	2.513983693	2.548825516	2.555690712	2.516058254	2.574307514	2.590716571	2.548598459	2.359152442	2.50485486	2.370855212	2.621192389	2.608733748	2.530605632	2.523041056	2.571084698	2.463089872	2.62016794	2.52599385
201131_s_at	2.260183995	5.536940246	7.447033752	5.784302672	3.248383288	7.538841278	5.165137746	7.036901019	2.60648189	4.344359521	4.923275115	4.827385726	2.498044869	7.133215296	5.563795267	5.434986822	7.933792571	7.483403963	2.312503439	2.179744663	2.269611069	2.339511282	2.318341702	2.424050813	2.349836928	2.203981355	2.336625798	2.371814644	2.216904516	2.291168651	2.258916397	2.250578909	2.328958264	2.34356023	2.280463253	2.389073258	2.395229015	2.345985408	2.101142294	2.270067788	2.179924007	2.429796821	2.380622458	2.321032072	2.297829766	2.327123131	2.209224666	2.439607095	2.273550178
201132_at	8.718113653	8.973948114	8.837486828	8.604146233	8.826863719	8.397150898	8.649242252	8.686162894	8.659936696	8.834226676	8.577624002	8.084165928	8.436192359	8.548407992	8.284432619	8.912910783	8.001672411	8.946145783	9.18732047	9.571365441	7.98379314	9.169515023	8.737449315	8.61076991	8.392606024	8.899191341	9.777366283	7.979257881	8.937377815	8.826230903	8.497628049	9.049497269	8.955354887	8.211849615	9.730559191	8.692710286	8.854028578	8.89332751	8.966813294	8.611280731	8.995744565	7.973532198	7.845062407	8.367541276	9.303972013	9.5856017	9.836618353	9.552314285	9.665306833
201133_s_at	8.635573256	9.042684212	9.233573892	8.882313104	9.068317429	8.480405168	8.947136114	8.675753963	9.007228121	8.970516559	9.109874564	7.432185519	7.866208444	7.951875112	8.792423357	8.243034799	7.311154402	8.406108051	9.419804742	9.795276512	9.75397166	9.210801417	9.489367144	8.250149974	8.614173617	8.738976944	9.310118587	7.258610483	8.809595556	8.790669209	8.771942474	10.03076147	9.493624953	9.230535374	9.859141274	8.092329055	8.74480317	9.115491021	8.751530501	8.82884485	7.796337559	8.673299129	8.414186226	8.488317366	9.755493937	9.737194392	9.801786546	9.410092019	9.731648894
201134_x_at	12.18270051	11.60209763	11.63593767	12.01818179	11.69256635	11.51598283	11.51190168	11.60312096	11.34321019	11.63406203	11.65718106	11.77544538	11.84845227	11.88817979	11.63257279	11.68563236	11.65446456	11.89201478	11.9603389	11.7307627	11.51860218	11.37128668	11.88038579	11.37019953	11.36100912	11.55037633	10.80335971	11.5713447	12.14350052	11.86557766	11.51283123	11.31380864	11.43669421	12.06325684	11.7794143	11.72724006	11.21412446	11.31946513	11.47263421	11.37697479	11.71843492	11.39111395	11.23873815	11.77561431	10.53354716	10.98719367	11.06018548	10.60748633	9.666144788
201135_at	9.954360656	8.541910374	8.831461384	8.75972055	8.842915753	8.916628848	9.062425535	8.678755599	8.442723673	8.809105649	8.702760212	9.522482387	9.601172491	9.343106848	9.088431785	9.089847188	9.040644221	9.815129984	8.730220725	9.07709849	9.829712797	8.688832021	9.714523578	8.842859051	10.29511303	9.861966926	8.35385505	9.435391065	9.479500345	8.484146907	7.878396426	8.718928638	9.249012066	9.212748081	9.591500432	10.34888515	8.638795971	8.935041313	9.451507413	9.3914374	9.054123623	9.161176837	9.418741578	8.738815054	7.863027733	7.667973541	8.058941982	7.205986624	7.332419624
201136_at	10.01015703	10.43360908	10.65366724	10.05197018	9.547716652	10.0745874	10.11238281	9.905324508	9.396417078	10.53948017	10.58063534	9.104318733	9.008311802	9.063527046	9.287894751	9.117262761	9.003892645	8.467456034	8.713155116	10.24394247	11.84695546	11.3561655	10.45249379	11.37792994	11.04948267	10.36070841	10.98439207	11.31780833	10.26485274	10.03785122	9.778725628	11.27917958	10.58331939	9.904821471	11.82182066	9.698931989	11.02859052	10.86970196	10.92926647	11.38321018	10.41849063	10.86570939	10.22480564	9.723518392	10.04266007	10.05546611	10.26617083	9.893750172	10.08027365
201137_s_at	11.02034738	12.0078379	11.78960561	11.19198165	11.80075416	10.66039382	11.35365163	11.6524579	11.25020835	11.60072255	11.62972433	10.41029658	9.942240138	10.35669411	11.29161207	10.02682408	10.00688715	10.51600039	10.39466934	13.42374131	9.789557577	12.03246751	10.33548654	12.1089574	10.46965691	9.704972549	10.63884766	13.1528541	12.35412019	11.47663017	7.906326308	9.734856458	7.22243906	10.67941598	11.67641237	9.108031202	10.35902477	12.19519902	12.0198216	10.69756527	9.51730182	4.746830159	10.21344684	11.74704358	11.57223196	10.89628892	11.07952514	10.88197335	10.44614356
201138_s_at	9.313432732	8.255979578	8.59656494	8.990028183	8.547124488	8.620957146	8.696700221	8.366359368	8.574242424	8.579582129	8.499767018	9.171243446	8.936851793	8.815036321	8.972588912	9.001607052	9.130363049	9.406265732	9.128069134	8.846488127	8.727692962	8.073259702	9.703385671	8.326324989	8.795529499	8.913630184	7.802359471	7.742748763	8.007641138	8.738892771	8.772553529	9.022226724	8.895839575	9.483401292	9.272439096	8.832525322	7.510151559	7.766094076	8.159235149	8.7640607	8.676257553	6.949632887	8.002290139	7.837143776	7.49463412	7.930870825	7.849651096	7.373224376	6.238892709
[truncated: 21,617 more rows]
[truncated: 15 more columns]
